# Supplementary material for: HISTONE DEACETYLASE19 Controls Ovule Number Determination and Transmitting Tract Differentiation
Source: Plant Physiol. 2023 Dec 7;194(4):2117–35. doi: 10.1093/plphys/kiad629 (PMC10980524; doi:10.1093/plphys/kiad629)
Supplement: kiad629_Supplementary_Data [file kiad629_supplementary_data.zip]

Archive with 9 entries (9 files):
- PP2023RA01337DR1Merged_Decision_Summary_PDF.pdf
- Supplemental Data.pdf
- Supplemental Dataset S1Cufflinks.xlsx
- Supplemental Dataset S2DESeq2.xlsx
- Supplemental Dataset S3edgeR.xlsx
- Supplemental Dataset S4Common DEGs.xlsx
- Supplemental Dataset S5.xlsx
- Supplemental Dataset S6.xlsx
- Supplemental Table S1.xlsx
