# Supplementary material for: HISTONE DEACETYLASE19 Controls Ovule Number Determination and Transmitting Tract Differentiation
Source: Plant Physiol. 2023 Dec 7;194(4):2117–35. doi: 10.1093/plphys/kiad629 (PMC10980524; doi:10.1093/plphys/kiad629)
Supplement: kiad629_Supplementary_Data [file kiad629_supplementary_data.zip › Supplemental Dataset S1Cufflinks.xlsx]

## Sheet: Prot.coding&lncRNA
Supplemental Dataset S1: Results of RNA-seq analysis with Cufflinks
tracking_id	gene_short_name		sample_1	sample_2	status	value_1	value_2	log2_fold_change	test_stat	p_value	q_value	significant
XLOC_004344	AT1G02710	glycine-rich protein	wt	hda	OK	1.80339	0	#NAME?	NA	0.10215	0.189607	no
XLOC_000202	AT1G04610	YUC3, YUCCA 3	wt	hda	OK	0.608531	0	#NAME?	NA	5e-05	0.000256288	yes
XLOC_000248	AT1G05740	Eukaryotic protein of unknown function (DUF842)	wt	hda	OK	1.06363	0	#NAME?	NA	0.0589	0.121345	no
XLOC_000332	AT1G07175	unknown protein; FUNCTIONS IN: molecular_function unknown; INVOLVED IN: biological_process unknown; LOCATED IN: endomembrane system; BEST Arabidopsis thaliana protein match is: unknown protein (TAIR:AT2G29995.1); Has 30201 Blast hits to 17322 proteins in 780 species: Archae - 12; Bacteria - 1396; Metazoa - 17338; Fungi - 3422; Plants - 5037; Viruses - 0; Other Eukaryotes - 2996 (source: NCBI BLin…	wt	hda	OK	1.47632	0	#NAME?	NA	0.05675	0.117761	no
XLOC_000349	AT1G07476	unknown protein; FUNCTIONS IN: molecular_function unknown; INVOLVED IN: biological_process unknown; LOCATED IN: chloroplast; BEST Arabidopsis thaliana protein match is: unknown protein (TAIR:AT1G07473.1); Has 23 Blast hits to 23 proteins in 6 species: Archae - 0; Bacteria - 0; Metazoa - 0; Fungi - 0; Plants - 23; Viruses - 0; Other Eukaryotes - 0 (source: NCBI BLink).	wt	hda	OK	0.423361	0	#NAME?	NA	0.105	0.193397	no
XLOC_000703	AT1G13609	Defensin-like (DEFL) family protein	wt	hda	OK	11.1677	0	#NAME?	NA	5e-05	0.000256288	yes
XLOC_005114	AT1G15770	unknown protein; BEST Arabidopsis thaliana protein match is: unknown protein (TAIR:AT1G15780.1); Has 30201 Blast hits to 17322 proteins in 780 species: Archae - 12; Bacteria - 1396; Metazoa - 17338; Fungi - 3422; Plants - 5037; Viruses - 0; Other Eukaryotes - 2996 (source: NCBI BLink).	wt	hda	OK	0.753555	0	#NAME?	NA	5e-05	0.000256288	yes
XLOC_005519	AT1G23510	unknown protein; BEST Arabidopsis thaliana protein match is: Domain of unknown function (DUF220) (TAIR:AT1G23520.1); Has 133 Blast hits to 120 proteins in 9 species: Archae - 0; Bacteria - 0; Metazoa - 0; Fungi - 0; Plants - 133; Viruses - 0; Other Eukaryotes - 0 (source: NCBI BLink).	wt	hda	OK	0.890184	0	#NAME?	NA	5e-05	0.000256288	yes
XLOC_005698	AT1G27380	RIC2, ROP-interactive CRIB motif-containing protein 2	wt	hda	OK	0.40696	0	#NAME?	NA	5e-05	0.000256288	yes
XLOC_006034	AT1G33640	unknown protein; FUNCTIONS IN: molecular_function unknown; INVOLVED IN: biological_process unknown; LOCATED IN: endomembrane system; EXPRESSED IN: flower; EXPRESSED DURING: 4 anthesis; Has 1 Blast hits to 1 proteins in 1 species: Archae - 0; Bacteria - 0; Metazoa - 0; Fungi - 0; Plants - 1; Viruses - 0; Other Eukaryotes - 0 (source: NCBI BLink).	wt	hda	OK	4.15774	0	#NAME?	NA	0.05885	0.121304	no
XLOC_001871	AT1G34041	unknown protein; Has 30201 Blast hits to 17322 proteins in 780 species: Archae - 12; Bacteria - 1396; Metazoa - 17338; Fungi - 3422; Plants - 5037; Viruses - 0; Other Eukaryotes - 2996 (source: NCBI BLink).	wt	hda	OK	9.95127	0	#NAME?	NA	0.05765	0.11921	no
XLOC_001943	AT1G35130	transposable element gene	wt	hda	OK	0.929539	0	#NAME?	NA	5e-05	0.000256288	yes
XLOC_006148	AT1G35625	RING/U-box superfamily protein	wt	hda	OK	0.445756	0	#NAME?	NA	0.09375	0.176693	no
XLOC_006385	AT1G43310	Nucleotide-sugar transporter family protein	wt	hda	OK	1.27131	0	#NAME?	NA	0.054	0.113176	no
XLOC_002387	AT1G47395	unknown protein; FUNCTIONS IN: molecular_function unknown; INVOLVED IN: biological_process unknown; LOCATED IN: endomembrane system; BEST Arabidopsis thaliana protein match is: unknown protein (TAIR:AT1G47400.1); Has 9 Blast hits to 9 proteins in 2 species: Archae - 0; Bacteria - 0; Metazoa - 0; Fungi - 0; Plants - 9; Viruses - 0; Other Eukaryotes - 0 (source: NCBI BLink).	wt	hda	OK	46.1636	0	#NAME?	NA	5e-05	0.000256288	yes
XLOC_006643	AT1G49938	unknown protein; FUNCTIONS IN: molecular_function unknown; INVOLVED IN: biological_process unknown; LOCATED IN: cellular_component unknown; Has 0 Blast hits to 0 proteins in 0 species (source: NCBI BLink).	wt	hda	OK	3.81384	0	#NAME?	NA	0.0584	0.120587	no
XLOC_002785	AT1G54070	Dormancy/auxin associated family protein	wt	hda	OK	0.540065	0	#NAME?	NA	0.00645	0.0191094	yes
XLOC_007249	AT1G61665	pseudogene, similar to serine/threonine kinase, blastp match of 55% identity and 3.4e-14 P-value to GP|2181190|emb|CAA73134.1||Y12531 serine/threonine kinase {Brassica oleracea}	wt	hda	OK	1.14794	0	#NAME?	NA	0.0525	0.110691	no
XLOC_003339	AT1G64360	unknown protein; Has 6 Blast hits to 6 proteins in 2 species: Archae - 0; Bacteria - 0; Metazoa - 0; Fungi - 0; Plants - 6; Viruses - 0; Other Eukaryotes - 0 (source: NCBI BLink).	wt	hda	OK	3.96873	0	#NAME?	NA	5e-05	0.000256288	yes
XLOC_003714	AT1G70910	RING/U-box superfamily protein	wt	hda	OK	0.537621	0	#NAME?	NA	0.02625	0.0625969	no
XLOC_003803	AT1G72570	Integrase-type DNA-binding superfamily protein	wt	hda	OK	0.47186	0	#NAME?	NA	5e-05	0.000256288	yes
XLOC_007971	AT1G74500	ATBS1, BS1, TMO7, activation-tagged BRI1(brassinosteroid-insensitive 1)-suppressor 1	wt	hda	OK	0.396626	0	#NAME?	NA	0.10355	0.191463	no
XLOC_008042	AT1G75891	other RNA	wt	hda	OK	0.657405	0	#NAME?	NA	0.12155	0.217384	no
XLOC_011200	AT2G02835	unknown protein; BEST Arabidopsis thaliana protein match is: unknown protein (TAIR:AT2G09840.1); Has 30201 Blast hits to 17322 proteins in 780 species: Archae - 12; Bacteria - 1396; Metazoa - 17338; Fungi - 3422; Plants - 5037; Viruses - 0; Other Eukaryotes - 2996 (source: NCBI BLink).	wt	hda	OK	0.334091	0	#NAME?	NA	5e-05	0.000256288	yes
XLOC_008447	AT2G03130	Ribosomal protein L12/ ATP-dependent Clp protease adaptor protein ClpS family protein	wt	hda	OK	2.52423	0	#NAME?	NA	5e-05	0.000256288	yes
XLOC_008549	AT2G04610	pseudogene, cysteine synthase, blastp match of 63% identity and 2.3e-11 P-value to GP|11559260|dbj|BAB18760.1||AB027000 beta-cyanoalanine synthase {Solanum tuberosum}	wt	hda	OK	0.439329	0	#NAME?	NA	0.10475	0.193007	no
XLOC_011354	AT2G05330	BTB/POZ domain-containing protein	wt	hda	OK	1.25738	0	#NAME?	NA	5e-05	0.000256288	yes
XLOC_011947	AT2G16080	pseudogene, similar to OSJNBb0041J06.18, blastp match of 33% identity and 6.9e-11 P-value to GP|27818010|dbj|BAC55773.1||AP005176 OSJNBb0041J06.18 {Oryza sativa (japonica cultivar-group)}	wt	hda	OK	0.465801	0	#NAME?	NA	0.0365	0.0824966	no
XLOC_012007	AT2G16955	unknown protein; Has 30201 Blast hits to 17322 proteins in 780 species: Archae - 12; Bacteria - 1396; Metazoa - 17338; Fungi - 3422; Plants - 5037; Viruses - 0; Other Eukaryotes - 2996 (source: NCBI BLink).	wt	hda	OK	1.13414	0	#NAME?	NA	0.0535	0.112316	no
XLOC_009637	AT2G22807	Defensin-like (DEFL) family protein	wt	hda	OK	1.42263	0	#NAME?	NA	0.10445	0.192666	no
XLOC_009712	AT2G24103	MIR831A, MIR831a; miRNA	wt	hda	OK	2.13811	0	#NAME?	NA	0.1029	0.19063	no
XLOC_009737	AT2G24592	unknown protein; LOCATED IN: endomembrane system; Has 30201 Blast hits to 17322 proteins in 780 species: Archae - 12; Bacteria - 1396; Metazoa - 17338; Fungi - 3422; Plants - 5037; Viruses - 0; Other Eukaryotes - 2996 (source: NCBI BLink).	wt	hda	OK	22.363	0	#NAME?	NA	0.07335	0.145261	no
XLOC_012457	AT2G24791	Pseudogene of AT5G18880; glucose transmembrane transporter	wt	hda	OK	1.88048	0	#NAME?	NA	0.06265	0.127592	no
XLOC_009959	AT2G28460	Cysteine/Histidine-rich C1 domain family protein	wt	hda	OK	0.485169	0	#NAME?	NA	0.0845	0.162552	no
XLOC_010163	AT2G32270	ZIP3, zinc transporter 3 precursor	wt	hda	OK	1.827	0	#NAME?	NA	5e-05	0.000256288	yes
XLOC_012928	AT2G32870	TRAF-like family protein	wt	hda	OK	0.386539	0	#NAME?	NA	5e-05	0.000256288	yes
XLOC_012946	AT2G33130	RALF18, RALFL18, ralf-like 18	wt	hda	OK	1.63362	0	#NAME?	NA	0.09955	0.185656	no
XLOC_012999	AT2G34020	Calcium-binding EF-hand family protein	wt	hda	OK	0.366561	0	#NAME?	NA	5e-05	0.000256288	yes
XLOC_013118	AT2G36040	transposable element gene	wt	hda	OK	5.18296	0	#NAME?	NA	0.05465	0.114205	no
XLOC_013562	AT2G43795	unknown protein; BEST Arabidopsis thaliana protein match is: unknown protein (TAIR:AT3G59800.1); Has 12382 Blast hits to 6798 proteins in 480 species: Archae - 2; Bacteria - 451; Metazoa - 6443; Fungi - 981; Plants - 703; Viruses - 41; Other Eukaryotes - 3761 (source: NCBI BLink).	wt	hda	OK	0.312165	0	#NAME?	NA	0.0463	0.0998825	no
XLOC_017124	AT3G01960	unknown protein; Has 13 Blast hits to 13 proteins in 5 species: Archae - 0; Bacteria - 0; Metazoa - 0; Fungi - 0; Plants - 13; Viruses - 0; Other Eukaryotes - 0 (source: NCBI BLink).	wt	hda	OK	1.60986	0	#NAME?	NA	5e-05	0.000256288	yes
XLOC_014047	AT3G05730	Encodes a defensin-like (DEFL) family protein.	wt	hda	OK	0.951747	0	#NAME?	NA	5e-05	0.000256288	yes
XLOC_017390	AT3G06280	F-box associated ubiquitination effector family protein	wt	hda	OK	0.439862	0	#NAME?	NA	5e-05	0.000256288	yes
XLOC_014113	AT3G06962	other RNA	wt	hda	OK	2.08876	0	#NAME?	NA	0.05715	0.118359	no
XLOC_017714	AT3G12160	ATRABA4D, RABA4D, RAB GTPase homolog A4D	wt	hda	OK	0.580012	0	#NAME?	NA	5e-05	0.000256288	yes
XLOC_017729	AT3G12420	Polynucleotidyl transferase, ribonuclease H-like superfamily protein	wt	hda	OK	0.586777	0	#NAME?	NA	0.1005	0.187063	no
XLOC_014583	AT3G15578	unknown protein; Has 30201 Blast hits to 17322 proteins in 780 species: Archae - 12; Bacteria - 1396; Metazoa - 17338; Fungi - 3422; Plants - 5037; Viruses - 0; Other Eukaryotes - 2996 (source: NCBI BLink).	wt	hda	OK	4.02735	0	#NAME?	NA	0.0519	0.109713	no
XLOC_017938	AT3G15604	unknown protein; Has 30201 Blast hits to 17322 proteins in 780 species: Archae - 12; Bacteria - 1396; Metazoa - 17338; Fungi - 3422; Plants - 5037; Viruses - 0; Other Eukaryotes - 2996 (source: NCBI BLink).	wt	hda	OK	2.78754	0	#NAME?	NA	0.1023	0.189798	no
XLOC_017950	AT3G15860	FUNCTIONS IN: molecular_function unknown; INVOLVED IN: biological_process unknown; LOCATED IN: endomembrane system; EXPRESSED IN: pollen tube; CONTAINS InterPro DOMAIN/s: Plant self-incompatibility S1 (InterPro:IPR010264); BEST Arabidopsis thaliana protein match is: Plant self-incompatibility protein S1 family (TAIR:AT5G26090.1); Has 19 Blast hits to 16 proteins in 2 species: Archae - 0; Bacteria…	wt	hda	OK	0.814351	0	#NAME?	NA	5e-05	0.000256288	yes
XLOC_014637	AT3G16420	JAL30, PBP1, PYK10-binding protein 1	wt	hda	OK	5.71187	0	#NAME?	NA	5e-05	0.000256288	yes
XLOC_018080	AT3G18485	ILR2, iaa-leucine resistant 2	wt	hda	OK	0.3713	0	#NAME?	NA	5e-05	0.000256288	yes
XLOC_018544	AT3G26550	Cysteine/Histidine-rich C1 domain family protein	wt	hda	OK	0.322487	0	#NAME?	NA	5e-05	0.000256288	yes
XLOC_015301	AT3G27027	Protein of unknown function (DUF 3339)	wt	hda	OK	8.84945	0	#NAME?	NA	5e-05	0.000256288	yes
XLOC_018600	AT3G27283	Encodes a defensin-like (DEFL) family protein.	wt	hda	OK	2.0685	0	#NAME?	NA	0.12705	0.225474	no
XLOC_018642	AT3G27910	Galactose oxidase/kelch repeat superfamily protein	wt	hda	OK	1.15123	0	#NAME?	NA	5e-05	0.000256288	yes
XLOC_015353	AT3G27970	Exonuclease family protein	wt	hda	OK	0.428235	0	#NAME?	NA	5e-05	0.000256288	yes
XLOC_015447	AT3G29300	unknown protein; FUNCTIONS IN: molecular_function unknown; INVOLVED IN: biological_process unknown; LOCATED IN: endomembrane system; EXPRESSED IN: 12 plant structures; EXPRESSED DURING: 6 growth stages; Has 451 Blast hits to 349 proteins in 91 species: Archae - 0; Bacteria - 85; Metazoa - 81; Fungi - 88; Plants - 18; Viruses - 1; Other Eukaryotes - 178 (source: NCBI BLink).	wt	hda	OK	0.55887	0	#NAME?	NA	0.0556	0.115769	no
XLOC_019432	AT3G46614	Unknown gene	wt	hda	OK	1.1861	0	#NAME?	NA	5e-05	0.000256288	yes
XLOC_019433	AT3G46616	unknown protein; FUNCTIONS IN: molecular_function unknown; INVOLVED IN: biological_process unknown; LOCATED IN: cellular_component unknown; Has 0 Blast hits to 0 proteins in 0 species (source: NCBI BLink).	wt	hda	OK	6.45185	0	#NAME?	NA	0.0519	0.109713	no
XLOC_019787	AT3G52550	BEST Arabidopsis thaliana protein match is: ovate family protein 18 (TAIR:AT3G52540.1); Has 5496 Blast hits to 1338 proteins in 151 species: Archae - 0; Bacteria - 23; Metazoa - 3754; Fungi - 379; Plants - 301; Viruses - 154; Other Eukaryotes - 885 (source: NCBI BLink).	wt	hda	OK	0.337024	0	#NAME?	NA	5e-05	0.000256288	yes
XLOC_016476	AT3G52620	unknown protein; Has 11 Blast hits to 11 proteins in 5 species: Archae - 0; Bacteria - 0; Metazoa - 0; Fungi - 0; Plants - 11; Viruses - 0; Other Eukaryotes - 0 (source: NCBI BLink).	wt	hda	OK	0.617071	0	#NAME?	NA	0.09475	0.178226	no
XLOC_020033	AT3G56970	BHLH038, ORG2, basic helix-loop-helix (bHLH) DNA-binding superfamily protein	wt	hda	OK	23.6223	0	#NAME?	NA	5e-05	0.000256288	yes
XLOC_016880	AT3G60318	unknown protein; Has 30201 Blast hits to 17322 proteins in 780 species: Archae - 12; Bacteria - 1396; Metazoa - 17338; Fungi - 3422; Plants - 5037; Viruses - 0; Other Eukaryotes - 2996 (source: NCBI BLink).	wt	hda	OK	8.98369	0	#NAME?	NA	0.09165	0.173499	no
XLOC_020250	AT3G60760	unknown protein; Has 1 Blast hits to 1 proteins in 1 species: Archae - 0; Bacteria - 0; Metazoa - 0; Fungi - 0; Plants - 1; Viruses - 0; Other Eukaryotes - 0 (source: NCBI BLink).	wt	hda	OK	1.5863	0	#NAME?	NA	5e-05	0.000256288	yes
XLOC_020269	AT3G61035	Cytochrome P450 superfamily protein	wt	hda	OK	0.911918	0	#NAME?	NA	5e-05	0.000256288	yes
XLOC_017032	AT3G62960	Thioredoxin superfamily protein	wt	hda	OK	1.49826	0	#NAME?	NA	5e-05	0.000256288	yes
XLOC_020402	AT3G63040	unknown protein; FUNCTIONS IN: molecular_function unknown; INVOLVED IN: biological_process unknown; LOCATED IN: endomembrane system; Has 5 Blast hits to 5 proteins in 2 species: Archae - 0; Bacteria - 0; Metazoa - 0; Fungi - 0; Plants - 5; Viruses - 0; Other Eukaryotes - 0 (source: NCBI BLink).	wt	hda	OK	0.336084	0	#NAME?	NA	0.10235	0.189873	no
XLOC_023655	AT4G08869	Putative membrane lipoprotein	wt	hda	OK	1.43043	0	#NAME?	NA	0.05465	0.114205	no
XLOC_021208	AT4G09930	Avirulence induced gene (AIG1) family protein	wt	hda	OK	1.45713	0	#NAME?	NA	5e-05	0.000256288	yes
XLOC_023956	AT4G13600	Carbohydrate-binding X8 domain superfamily protein	wt	hda	OK	0.628862	0	#NAME?	NA	5e-05	0.000256288	yes
XLOC_021463	AT4G14315	unknown protein; FUNCTIONS IN: molecular_function unknown; INVOLVED IN: biological_process unknown; LOCATED IN: endomembrane system; Has 35333 Blast hits to 34131 proteins in 2444 species: Archae - 798; Bacteria - 22429; Metazoa - 974; Fungi - 991; Plants - 531; Viruses - 0; Other Eukaryotes - 9610 (source: NCBI BLink).	wt	hda	OK	2.32892	0	#NAME?	NA	5e-05	0.000256288	yes
XLOC_021477	AT4G14504	MIR852A, MIR852a; miRNA	wt	hda	OK	133.82	0	#NAME?	NA	0.1579	0.267376	no
XLOC_024107	AT4G15990	unknown protein; BEST Arabidopsis thaliana protein match is: unknown protein (TAIR:AT4G16024.1); Has 14 Blast hits to 14 proteins in 2 species: Archae - 0; Bacteria - 0; Metazoa - 0; Fungi - 0; Plants - 14; Viruses - 0; Other Eukaryotes - 0 (source: NCBI BLink).	wt	hda	OK	0.517973	0	#NAME?	NA	0.10355	0.191463	no
XLOC_021645	AT4G16855	unknown protein; LOCATED IN: endomembrane system; Has 30201 Blast hits to 17322 proteins in 780 species: Archae - 12; Bacteria - 1396; Metazoa - 17338; Fungi - 3422; Plants - 5037; Viruses - 0; Other Eukaryotes - 2996 (source: NCBI BLink).	wt	hda	OK	3.82749	0	#NAME?	NA	0.0627	0.127668	no
XLOC_024183	AT4G17030	AT-EXPR, ATEXLB1, ATEXPR1, ATHEXP BETA 3.1, EXLB1, EXPR, expansin-like B1	wt	hda	OK	0.449746	0	#NAME?	NA	5e-05	0.000256288	yes
XLOC_021955	AT4G22212	Arabidopsis defensin-like protein	wt	hda	OK	1.00549	0	#NAME?	NA	5e-05	0.000256288	yes
XLOC_021970	AT4G22520	Bifunctional inhibitor/lipid-transfer protein/seed storage 2S albumin superfamily protein	wt	hda	OK	0.997598	0	#NAME?	NA	0.06745	0.135609	no
XLOC_022068	AT4G24231	unknown protein; Has 30201 Blast hits to 17322 proteins in 780 species: Archae - 12; Bacteria - 1396; Metazoa - 17338; Fungi - 3422; Plants - 5037; Viruses - 0; Other Eukaryotes - 2996 (source: NCBI BLink).	wt	hda	OK	3.40269	0	#NAME?	NA	0.0627	0.127668	no
XLOC_024646	AT4G24980	nodulin MtN21 /EamA-like transporter family protein	wt	hda	OK	0.3574	0	#NAME?	NA	5e-05	0.000256288	yes
XLOC_022626	AT4G34065	Pseudogene of AT5G06265; hyaluronan mediated motility receptor-related	wt	hda	OK	4.34336	0	#NAME?	NA	0.05555	0.115689	no
XLOC_025352	AT4G37445	BEST Arabidopsis thaliana protein match is: Calcium-binding EF hand family protein (TAIR:AT1G64850.1); Has 30201 Blast hits to 17322 proteins in 780 species: Archae - 12; Bacteria - 1396; Metazoa - 17338; Fungi - 3422; Plants - 5037; Viruses - 0; Other Eukaryotes - 2996 (source: NCBI BLink).	wt	hda	OK	0.421189	0	#NAME?	NA	0.10025	0.186719	no
XLOC_025645	AT5G03270	lysine decarboxylase family protein	wt	hda	OK	0.56807	0	#NAME?	NA	5e-05	0.000256288	yes
XLOC_029416	AT5G04150	BHLH101, basic helix-loop-helix (bHLH) DNA-binding superfamily protein	wt	hda	OK	5.6722	0	#NAME?	NA	5e-05	0.000256288	yes
XLOC_029464	AT5G05040	Cystatin/monellin superfamily protein	wt	hda	OK	2.23328	0	#NAME?	NA	5e-05	0.000256288	yes
XLOC_025809	AT5G06010	unknown protein; FUNCTIONS IN: molecular_function unknown; INVOLVED IN: N-terminal protein myristoylation; LOCATED IN: chloroplast; BEST Arabidopsis thaliana protein match is: unknown protein (TAIR:AT5G41761.1); Has 1807 Blast hits to 1807 proteins in 277 species: Archae - 0; Bacteria - 0; Metazoa - 736; Fungi - 347; Plants - 385; Viruses - 0; Other Eukaryotes - 339 (source: NCBI BLink).	wt	hda	OK	1.29122	0	#NAME?	NA	0.1038	0.191819	no
XLOC_025831	AT5G06380	unknown protein; BEST Arabidopsis thaliana protein match is: unknown protein (TAIR:AT3G11690.1); Has 1807 Blast hits to 1807 proteins in 277 species: Archae - 0; Bacteria - 0; Metazoa - 736; Fungi - 347; Plants - 385; Viruses - 0; Other Eukaryotes - 339 (source: NCBI BLink).	wt	hda	OK	0.535097	0	#NAME?	NA	5e-05	0.000256288	yes
XLOC_026010	AT5G10000	ATFD4, FD4, ferredoxin 4	wt	hda	OK	0.457659	0	#NAME?	NA	0.1034	0.191291	no
XLOC_030420	AT5G23413	unknown pseudogene	wt	hda	OK	1.64814	0	#NAME?	NA	0.054	0.113176	no
XLOC_026936	AT5G28000	Polyketide cyclase/dehydrase and lipid transport superfamily protein	wt	hda	OK	0.309388	0	#NAME?	NA	0.08745	0.167155	no
XLOC_027301	AT5G35090	unknown protein; Has 1807 Blast hits to 1807 proteins in 277 species: Archae - 0; Bacteria - 0; Metazoa - 736; Fungi - 347; Plants - 385; Viruses - 0; Other Eukaryotes - 339 (source: NCBI BLink).	wt	hda	OK	0.525954	0	#NAME?	NA	5e-05	0.000256288	yes
XLOC_031037	AT5G35338	MBD12, methyl-CPG-binding domain 12	wt	hda	OK	0.660561	0	#NAME?	NA	0.08415	0.161972	no
XLOC_027365	AT5G35760	Beta-galactosidase related protein	wt	hda	OK	0.755279	0	#NAME?	NA	0.04295	0.0940901	no
XLOC_027549	AT5G38770	AtGDU7, GDU7, glutamine dumper 7	wt	hda	OK	1.22791	0	#NAME?	NA	0.1029	0.19063	no
XLOC_031395	AT5G40395	U6acat, U6acat; snRNA	wt	hda	OK	1.6426	0	#NAME?	NA	0.0538	0.11284	no
XLOC_031418	AT5G40855	unknown protein; Has 30201 Blast hits to 17322 proteins in 780 species: Archae - 12; Bacteria - 1396; Metazoa - 17338; Fungi - 3422; Plants - 5037; Viruses - 0; Other Eukaryotes - 2996 (source: NCBI BLink).	wt	hda	OK	5.55834	0	#NAME?	NA	0.043	0.0941894	no
XLOC_031422	AT5G40980	Protein of unknown function (DUF 3339)	wt	hda	OK	4.65492	0	#NAME?	NA	5e-05	0.000256288	yes
XLOC_027689	AT5G41071	unknown protein; Has 30201 Blast hits to 17322 proteins in 780 species: Archae - 12; Bacteria - 1396; Metazoa - 17338; Fungi - 3422; Plants - 5037; Viruses - 0; Other Eukaryotes - 2996 (source: NCBI BLink).	wt	hda	OK	3.65917	0	#NAME?	NA	0.10215	0.189607	no
XLOC_027844	AT5G43510	Putative membrane lipoprotein	wt	hda	OK	3.21546	0	#NAME?	NA	5e-05	0.000256288	yes
XLOC_031798	AT5G47175	LCR3, low-molecular-weight cysteine-rich 3	wt	hda	OK	1.36409	0	#NAME?	NA	0.0712	0.141744	no
XLOC_028137	AT5G48350	Polynucleotidyl transferase, ribonuclease H-like superfamily protein	wt	hda	OK	0.33023	0	#NAME?	NA	5e-05	0.000256288	yes
XLOC_032243	AT5G55340	MBOAT (membrane bound O-acyl transferase) family protein	wt	hda	OK	1.5536	0	#NAME?	NA	5e-05	0.000256288	yes
XLOC_028573	AT5G55590	QRT1, Pectin lyase-like superfamily protein	wt	hda	OK	0.330124	0	#NAME?	NA	0.0935	0.176321	no
XLOC_032286	AT5G56080	ATNAS2, NAS2, nicotianamine synthase 2	wt	hda	OK	1.73424	0	#NAME?	NA	5e-05	0.000256288	yes
XLOC_028693	AT5G57620	AtMYB36, MYB36, myb domain protein 36	wt	hda	OK	0.416143	0	#NAME?	NA	5e-05	0.000256288	yes
XLOC_028711	AT5G57920	AtENODL10, ENODL10, early nodulin-like protein 10	wt	hda	OK	0.533145	0	#NAME?	NA	5e-05	0.000256288	yes
XLOC_028936	AT5G62040	PEBP (phosphatidylethanolamine-binding protein) family protein	wt	hda	OK	0.52805	0	#NAME?	NA	5e-05	0.000256288	yes
XLOC_028941	AT5G62160	AtZIP12, ZIP12, zinc transporter 12 precursor	wt	hda	OK	0.872083	0	#NAME?	NA	5e-05	0.000256288	yes
XLOC_032847	AT5G66370	unknown protein; BEST Arabidopsis thaliana protein match is: unknown protein (TAIR:AT3G51020.1); Has 1807 Blast hits to 1807 proteins in 277 species: Archae - 0; Bacteria - 0; Metazoa - 736; Fungi - 347; Plants - 385; Viruses - 0; Other Eukaryotes - 339 (source: NCBI BLink).	wt	hda	OK	0.483973	0	#NAME?	NA	0.0835	0.160937	no
XLOC_032932	ATMG00050	ORF131, hypothetical protein	wt	hda	OK	0.765141	0	#NAME?	NA	0.15965	0.269771	no
XLOC_033050	ATMG01120	NAD1, NAD1B, NADH dehydrogenase 1B	wt	hda	OK	0.824388	0	#NAME?	NA	0.09315	0.17576	no
XLOC_032986	ATMG01350	ORF145C, hypothetical protein	wt	hda	OK	1.06868	0	#NAME?	NA	5e-05	0.000256288	yes
XLOC_004329	AT1G02360	Chitinase family protein	wt	hda	OK	0	0.66285	Inf	NA	5e-05	0.000256288	yes
XLOC_004333	AT1G02440	ARFD1A, ATARFD1A, ADP-ribosylation factor D1A	wt	hda	OK	0	0.37617	Inf	NA	5e-05	0.000256288	yes
XLOC_000278	AT1G06135	unknown protein; FUNCTIONS IN: molecular_function unknown; INVOLVED IN: biological_process unknown; LOCATED IN: endomembrane system; BEST Arabidopsis thaliana protein match is: unknown protein (TAIR:AT2G31345.1); Has 35333 Blast hits to 34131 proteins in 2444 species: Archae - 798; Bacteria - 22429; Metazoa - 974; Fungi - 991; Plants - 531; Viruses - 0; Other Eukaryotes - 9610 (source: NCBI BLink…	wt	hda	OK	0	2.25606	Inf	NA	5e-05	0.000256288	yes
XLOC_000280	AT1G06160	ORA59, octadecanoid-responsive Arabidopsis AP2/ERF 59	wt	hda	OK	0	1.31466	Inf	NA	5e-05	0.000256288	yes
XLOC_004635	AT1G07620	ATOBGM, GTP-binding protein Obg/CgtA	wt	hda	OK	0	0.425925	Inf	NA	5e-05	0.000256288	yes
XLOC_004670	AT1G08115	snRNA	wt	hda	OK	0	9.04805	Inf	NA	0.0444	0.0966868	no
XLOC_004743	AT1G09483	unknown protein; BEST Arabidopsis thaliana protein match is: unknown protein (TAIR:AT1G09470.1); Has 48 Blast hits to 48 proteins in 9 species: Archae - 0; Bacteria - 0; Metazoa - 0; Fungi - 0; Plants - 48; Viruses - 0; Other Eukaryotes - 0 (source: NCBI BLink).	wt	hda	OK	0	0.462784	Inf	NA	0.0444	0.0966868	no
XLOC_000697	AT1G13448	other RNA	wt	hda	OK	0	0.978756	Inf	NA	0.1222	0.218391	no
XLOC_005096	AT1G15385	unknown protein; CONTAINS InterPro DOMAIN/s: Protein of unknown function DUF761, plant (InterPro:IPR008480); Has 6 Blast hits to 6 proteins in 3 species: Archae - 0; Bacteria - 0; Metazoa - 0; Fungi - 0; Plants - 6; Viruses - 0; Other Eukaryotes - 0 (source: NCBI BLink).	wt	hda	OK	0	0.337328	Inf	NA	0.0985	0.184074	no
XLOC_005246	AT1G18382	other RNA	wt	hda	OK	0	1.16684	Inf	NA	0.13555	0.23731	no
XLOC_001048	AT1G19460	Galactose oxidase/kelch repeat superfamily protein	wt	hda	OK	0	0.333226	Inf	NA	5e-05	0.000256288	yes
XLOC_005448	AT1G22080	Cysteine proteinases superfamily protein	wt	hda	OK	0	0.488838	Inf	NA	0.0422	0.09272	no
XLOC_005552	AT1G24000	Polyketide cyclase/dehydrase and lipid transport superfamily protein	wt	hda	OK	0	0.428777	Inf	NA	0.06805	0.136583	no
XLOC_005789	AT1G29071	SNOR105, SNOR105 (SMALL NUCLEOLAR RNA 105); snoRNA	wt	hda	OK	0	11.1761	Inf	NA	0.04665	0.100508	no
XLOC_005847	AT1G30250	unknown protein; Has 5 Blast hits to 5 proteins in 2 species: Archae - 0; Bacteria - 0; Metazoa - 0; Fungi - 0; Plants - 5; Viruses - 0; Other Eukaryotes - 0 (source: NCBI BLink).	wt	hda	OK	0	1.22133	Inf	NA	5e-05	0.000256288	yes
XLOC_001675	AT1G30700	FAD-binding Berberine family protein	wt	hda	OK	0	0.323737	Inf	NA	5e-05	0.000256288	yes
XLOC_001712	AT1G31258	other RNA	wt	hda	OK	0	12.5465	Inf	NA	0.07695	0.151051	no
XLOC_005973	AT1G32350	AOX1D, alternative oxidase 1D	wt	hda	OK	0	1.76778	Inf	NA	5e-05	0.000256288	yes
XLOC_002238	AT1G43000	PLATZ transcription factor family protein	wt	hda	OK	0	1.00049	Inf	NA	5e-05	0.000256288	yes
XLOC_002276	AT1G43765	other RNA	wt	hda	OK	0	2.33124	Inf	NA	5e-05	0.000256288	yes
XLOC_006584	AT1G48742	MIR157D, MIR157D; miRNA	wt	hda	OK	0	3.21335	Inf	NA	0.0413	0.0911713	no
XLOC_002503	AT1G49150	unknown protein; Has 6 Blast hits to 6 proteins in 2 species: Archae - 0; Bacteria - 0; Metazoa - 0; Fungi - 0; Plants - 6; Viruses - 0; Other Eukaryotes - 0 (source: NCBI BLink).	wt	hda	OK	0	0.538933	Inf	NA	0.1039	0.191934	no
XLOC_002688	AT1G52470	alpha/beta-Hydrolases superfamily protein	wt	hda	OK	0	0.799228	Inf	NA	5e-05	0.000256288	yes
XLOC_002724	AT1G53080	Legume lectin family protein	wt	hda	OK	0	0.735214	Inf	NA	5e-05	0.000256288	yes
XLOC_006920	AT1G54660	pseudogene, similar to vetispiradiene synthase, blastp match of 54% identity and 3.0e-79 P-value to GP|5360685|dbj|BAA82108.1||AB022719 vetispiradiene synthase {Solanum tuberosum}	wt	hda	OK	0	0.357843	Inf	NA	5e-05	0.000256288	yes
XLOC_006986	AT1G55790	Domain of unknown function (DUF2431)	wt	hda	OK	0	0.483304	Inf	NA	0.05785	0.119586	no
XLOC_003025	AT1G57630	Toll-Interleukin-Resistance (TIR) domain family protein	wt	hda	OK	0	0.643109	Inf	NA	0.07195	0.142883	no
XLOC_007123	AT1G59730	ATH7, TH7, thioredoxin H-type 7	wt	hda	OK	0	0.408903	Inf	NA	0.08915	0.169694	no
XLOC_007216	AT1G61070	LCR66, PDF2.4, low-molecular-weight cysteine-rich 66	wt	hda	OK	0	1.2701	Inf	NA	5e-05	0.000256288	yes
XLOC_003181	AT1G61575	unknown protein; Has 4 Blast hits to 4 proteins in 1 species: Archae - 0; Bacteria - 0; Metazoa - 0; Fungi - 0; Plants - 4; Viruses - 0; Other Eukaryotes - 0 (source: NCBI BLink).	wt	hda	OK	0	1.2896	Inf	NA	5e-05	0.000256288	yes
XLOC_007330	AT1G62800	ASP4, aspartate aminotransferase 4	wt	hda	OK	0	0.956356	Inf	NA	0.02265	0.0554467	no
XLOC_003455	AT1G66380	AtMYB114, MYB114, myb domain protein 114	wt	hda	OK	0	2.84182	Inf	NA	5e-05	0.000256288	yes
XLOC_003465	AT1G66550	ATWRKY67, WRKY67, WRKY DNA-binding protein 67	wt	hda	OK	0	2.16526	Inf	NA	5e-05	0.000256288	yes
XLOC_007585	AT1G67260	TCP1, TCP family transcription factor	wt	hda	OK	0	1.76091	Inf	NA	5e-05	0.000256288	yes
XLOC_003568	AT1G68350	unknown protein; FUNCTIONS IN: molecular_function unknown; INVOLVED IN: biological_process unknown; LOCATED IN: mitochondrion; Has 20 Blast hits to 20 proteins in 7 species: Archae - 0; Bacteria - 0; Metazoa - 0; Fungi - 0; Plants - 20; Viruses - 0; Other Eukaryotes - 0 (source: NCBI BLink).	wt	hda	OK	0	0.504303	Inf	NA	5e-05	0.000256288	yes
XLOC_007671	AT1G68765	IDA, Putative membrane lipoprotein	wt	hda	OK	0	0.769686	Inf	NA	5e-05	0.000256288	yes
XLOC_007674	AT1G68795	CLE12, CLAVATA3/ESR-RELATED 12	wt	hda	OK	0	1.34399	Inf	NA	5e-05	0.000256288	yes
XLOC_007796	AT1G71002	MIR858A, MIR858a; miRNA	wt	hda	OK	0	6.7506	Inf	NA	0.0519	0.109713	no
XLOC_003970	AT1G75600	Histone superfamily protein	wt	hda	OK	0	0.602387	Inf	NA	5e-05	0.000256288	yes
XLOC_008077	AT1G76470	NAD(P)-binding Rossmann-fold superfamily protein	wt	hda	OK	0	0.710827	Inf	NA	5e-05	0.000256288	yes
XLOC_008078	AT1G76480	unknown protein; BEST Arabidopsis thaliana protein match is: unknown protein (TAIR:AT1G20890.1); Has 31 Blast hits to 31 proteins in 10 species: Archae - 0; Bacteria - 0; Metazoa - 0; Fungi - 0; Plants - 31; Viruses - 0; Other Eukaryotes - 0 (source: NCBI BLink).	wt	hda	OK	0	2.46279	Inf	NA	5e-05	0.000256288	yes
XLOC_004096	AT1G77950	AGL67, AGAMOUS-like 67	wt	hda	OK	0	4.69386	Inf	NA	5e-05	0.000256288	yes
XLOC_004128	AT1G78476	unknown protein.	wt	hda	OK	0	2.06592	Inf	NA	0.07915	0.154374	no
XLOC_004179	AT1G79529	other RNA	wt	hda	OK	0	1.26901	Inf	NA	0.10005	0.186398	no
XLOC_004201	AT1G80090	Cystathionine beta-synthase (CBS) family protein	wt	hda	OK	0	0.99307	Inf	NA	5e-05	0.000256288	yes
XLOC_004253	AT1G80990	XH domain-containing protein	wt	hda	OK	0	0.309377	Inf	NA	0.075	0.147902	no
XLOC_008351	AT2G01422	AT2G01422	wt	hda	OK	0	0.851537	Inf	NA	0.06545	0.132329	no
XLOC_008385	AT2G02061	Nucleotide-diphospho-sugar transferase family protein	wt	hda	OK	0	0.670337	Inf	NA	5e-05	0.000256288	yes
XLOC_008451	AT2G03170	ASK14, SK14, SKP1-like 14	wt	hda	OK	0	0.482378	Inf	NA	0.09675	0.181225	no
XLOC_008543	AT2G04495	unknown protein; FUNCTIONS IN: molecular_function unknown; INVOLVED IN: biological_process unknown; LOCATED IN: endomembrane system; BEST Arabidopsis thaliana protein match is: unknown protein (TAIR:AT2G04515.1); Has 30201 Blast hits to 17322 proteins in 780 species: Archae - 12; Bacteria - 1396; Metazoa - 17338; Fungi - 3422; Plants - 5037; Viruses - 0; Other Eukaryotes - 2996 (source: NCBI BLin…	wt	hda	OK	0	1.31165	Inf	NA	5e-05	0.000256288	yes
XLOC_011458	AT2G07000	unknown protein; Has 1 Blast hits to 1 proteins in 1 species: Archae - 0; Bacteria - 0; Metazoa - 0; Fungi - 0; Plants - 1; Viruses - 0; Other Eukaryotes - 0 (source: NCBI BLink).	wt	hda	OK	0	1.2086	Inf	NA	0.0955	0.179368	no
XLOC_009103	AT2G14210	AGL44, ANR1, AGAMOUS-like 44	wt	hda	OK	0	1.75216	Inf	NA	5e-05	0.000256288	yes
XLOC_011963	AT2G16360	Ribosomal protein S25 family protein	wt	hda	OK	0	0.60407	Inf	NA	0.17245	0.286414	no
XLOC_009336	AT2G17845	NAD(P)-binding Rossmann-fold superfamily protein	wt	hda	OK	0	0.746831	Inf	NA	5e-05	0.000256288	yes
XLOC_012053	AT2G17850	Rhodanese/Cell cycle control phosphatase superfamily protein	wt	hda	OK	0	0.992976	Inf	NA	5e-05	0.000256288	yes
XLOC_012054	AT2G17860	Pathogenesis-related thaumatin superfamily protein	wt	hda	OK	0	0.4939	Inf	NA	5e-05	0.000256288	yes
XLOC_012068	AT2G18150	Peroxidase superfamily protein	wt	hda	OK	0	0.454639	Inf	NA	5e-05	0.000256288	yes
XLOC_012288	AT2G21895	Encodes a ECA1 gametogenesis related family protein [pseudogene]	wt	hda	OK	0	0.548738	Inf	NA	0.05095	0.108046	no
XLOC_009579	AT2G22055	RALFL15, RALF-like 15	wt	hda	OK	0	1.74476	Inf	NA	0.0399	0.0885672	no
XLOC_012413	AT2G24165	pseudogene, similar to HcrVf3 protein, blastp match of 37% identity and 5.1e-32 P-value to GP|14330718|emb|CAC40827.1||AJ297741 HcrVf3 protein {Malus floribunda}	wt	hda	OK	0	1.24004	Inf	NA	5e-05	0.000256288	yes
XLOC_009744	AT2G24692	unknown protein; BEST Arabidopsis thaliana protein match is: unknown protein (TAIR:AT3G50780.1); Has 46 Blast hits to 46 proteins in 10 species: Archae - 0; Bacteria - 0; Metazoa - 0; Fungi - 0; Plants - 46; Viruses - 0; Other Eukaryotes - 0 (source: NCBI BLink).	wt	hda	OK	0	3.82093	Inf	NA	5e-05	0.000256288	yes
XLOC_009772	AT2G25040	pseudogene, similar to ClpB, blastp match of 70% identity and 9.9e-20 P-value to GP|9651530|gb|AAF91178.1|AF203700_1|AF203700 ClpB {Phaseolus lunatus}	wt	hda	OK	0	0.715952	Inf	NA	0.03995	0.0886586	no
XLOC_009811	AT2G25687	Encodes a defensin-like (DEFL) family protein.	wt	hda	OK	0	1.19513	Inf	NA	0.04005	0.0888609	no
XLOC_009842	AT2G26220	pseudogene, similar to phosphoenolpyruvate/phosphate translocator precursor, similar to AraPPT, GB:U66321; blastp match of 88% identity and 4.2e-35 P-value to GP|9295275|gb|AAF86907.1|AF223359_1|AF223359 phosphoenolpyruvate/phosphate translocator precursor {Mesembryanthemum crystallinum}	wt	hda	OK	0	0.496894	Inf	NA	0.092	0.174014	no
XLOC_009953	AT2G28355	LCR5, low-molecular-weight cysteine-rich 5	wt	hda	OK	0	0.478444	Inf	NA	5e-05	0.000256288	yes
XLOC_012684	AT2G28690	Protein of unknown function (DUF1635)	wt	hda	OK	0	1.05136	Inf	NA	5e-05	0.000256288	yes
XLOC_009972	AT2G28710	C2H2-type zinc finger family protein	wt	hda	OK	0	1.64346	Inf	NA	5e-05	0.000256288	yes
XLOC_010010	AT2G29430	Family of unknown function (DUF572)	wt	hda	OK	0	1.0524	Inf	NA	5e-05	0.000256288	yes
XLOC_012729	AT2G29470	ATGSTU3, GST21, GSTU3, glutathione S-transferase tau 3	wt	hda	OK	0	0.960418	Inf	NA	5e-05	0.000256288	yes
XLOC_012785	AT2G30420	ETC2, Homeodomain-like superfamily protein	wt	hda	OK	0	0.571194	Inf	NA	5e-05	0.000256288	yes
XLOC_010182	AT2G32550	Cell differentiation, Rcd1-like protein	wt	hda	OK	0	0.5167	Inf	NA	5e-05	0.000256288	yes
XLOC_012917	AT2G32660	AtRLP22, RLP22, receptor like protein 22	wt	hda	OK	0	1.23936	Inf	NA	5e-05	0.000256288	yes
XLOC_013100	AT2G35730	Heavy metal transport/detoxification superfamily protein	wt	hda	OK	0	1.9541	Inf	NA	5e-05	0.000256288	yes
XLOC_010431	AT2G36690	2-oxoglutarate (2OG) and Fe(II)-dependent oxygenase superfamily protein	wt	hda	OK	0	0.355788	Inf	NA	5e-05	0.000256288	yes
XLOC_010691	AT2G41280	ATM10, M10, late embryogenesis abundant protein (M10) / LEA protein M10	wt	hda	OK	0	0.406829	Inf	NA	0.0791	0.154321	no
XLOC_010763	AT2G42610	LSH10, Protein of unknown function (DUF640)	wt	hda	OK	0	0.601578	Inf	NA	0.00755	0.0218371	yes
XLOC_013740	AT2G47150	NAD(P)-binding Rossmann-fold superfamily protein	wt	hda	OK	0	0.54169	Inf	NA	5e-05	0.000256288	yes
XLOC_017211	AT3G03620	MATE efflux family protein	wt	hda	OK	0	3.66652	Inf	NA	5e-05	0.000256288	yes
XLOC_013972	AT3G04420	anac048, NAC048, NAC domain containing protein 48	wt	hda	OK	0	0.445522	Inf	NA	0.09905	0.184947	no
XLOC_014065	AT3G06120	MUTE, basic helix-loop-helix (bHLH) DNA-binding superfamily protein	wt	hda	OK	0	0.361191	Inf	NA	0.0264	0.0628949	no
XLOC_014440	AT3G13433	unknown protein; FUNCTIONS IN: molecular_function unknown; INVOLVED IN: biological_process unknown; LOCATED IN: endomembrane system; Has 0 Blast hits to 0 proteins in 0 species (source: NCBI BLink).	wt	hda	OK	0	0.399854	Inf	NA	0.10175	0.189057	no
XLOC_014578	AT3G15534	unknown protein; FUNCTIONS IN: molecular_function unknown; INVOLVED IN: biological_process unknown; LOCATED IN: cellular_component unknown; BEST Arabidopsis thaliana protein match is: unknown protein (TAIR:AT1G52855.1); Has 30201 Blast hits to 17322 proteins in 780 species: Archae - 12; Bacteria - 1396; Metazoa - 17338; Fungi - 3422; Plants - 5037; Viruses - 0; Other Eukaryotes - 2996 (source: NC…	wt	hda	OK	0	1.69648	Inf	NA	0.0424	0.0930882	no
XLOC_014579	AT3G15536	Unknown gene	wt	hda	OK	0	0.801706	Inf	NA	0.0961	0.180226	no
XLOC_017986	AT3G16590	F-box and associated interaction domains-containing protein	wt	hda	OK	0	0.431202	Inf	NA	5e-05	0.000256288	yes
XLOC_018066	AT3G18250	Putative membrane lipoprotein	wt	hda	OK	0	5.4053	Inf	NA	0.0842	0.162037	no
XLOC_018071	AT3G18320	F-box and associated interaction domains-containing protein	wt	hda	OK	0	0.555024	Inf	NA	5e-05	0.000256288	yes
XLOC_018215	AT3G20900	unknown protein; Has 2 Blast hits to 2 proteins in 1 species: Archae - 0; Bacteria - 0; Metazoa - 0; Fungi - 0; Plants - 2; Viruses - 0; Other Eukaryotes - 0 (source: NCBI BLink).	wt	hda	OK	0	14.261	Inf	NA	0.1035	0.191424	no
XLOC_018217	AT3G20978	other RNA	wt	hda	OK	0	0.512811	Inf	NA	0.10055	0.187122	no
XLOC_014956	AT3G21520	AtDMP1, DMP1, DUF679 domain membrane protein 1	wt	hda	OK	0	0.561627	Inf	NA	0.1056	0.194235	no
XLOC_014960	AT3G21710	unknown protein; Has 42 Blast hits to 42 proteins in 10 species: Archae - 0; Bacteria - 0; Metazoa - 0; Fungi - 0; Plants - 42; Viruses - 0; Other Eukaryotes - 0 (source: NCBI BLink).	wt	hda	OK	0	0.690911	Inf	NA	0.00875	0.02478	yes
XLOC_018308	AT3G22570	Bifunctional inhibitor/lipid-transfer protein/seed storage 2S albumin superfamily protein	wt	hda	OK	0	0.739214	Inf	NA	5e-05	0.000256288	yes
XLOC_015069	AT3G23220	Integrase-type DNA-binding superfamily protein	wt	hda	OK	0	0.416405	Inf	NA	0.0866	0.165846	no
XLOC_018496	AT3G25880	NAD(P)-binding Rossmann-fold superfamily protein	wt	hda	OK	0	1.27815	Inf	NA	0.04415	0.0962572	no
XLOC_015286	AT3G26742	unknown protein; FUNCTIONS IN: molecular_function unknown; INVOLVED IN: biological_process unknown; LOCATED IN: endomembrane system; Has 30201 Blast hits to 17322 proteins in 780 species: Archae - 12; Bacteria - 1396; Metazoa - 17338; Fungi - 3422; Plants - 5037; Viruses - 0; Other Eukaryotes - 2996 (source: NCBI BLink).	wt	hda	OK	0	1.04203	Inf	NA	5e-05	0.000256288	yes
XLOC_019064	AT3G33528	unknown protein; FUNCTIONS IN: molecular_function unknown; INVOLVED IN: biological_process unknown; LOCATED IN: cellular_component unknown; BEST Arabidopsis thaliana protein match is: unknown protein (TAIR:AT4G07526.3); Has 57 Blast hits to 57 proteins in 2 species: Archae - 0; Bacteria - 0; Metazoa - 0; Fungi - 0; Plants - 57; Viruses - 0; Other Eukaryotes - 0 (source: NCBI BLink).	wt	hda	OK	0	0.36031	Inf	NA	0.06275	0.127757	no
XLOC_019157	AT3G43083	LCR33, low-molecular-weight cysteine-rich 33	wt	hda	OK	0	1.48495	Inf	NA	0.0568	0.11784	no
XLOC_016036	AT3G44805	TRAF-like superfamily protein	wt	hda	OK	0	0.603514	Inf	NA	5e-05	0.000256288	yes
XLOC_019538	AT3G48450	RPM1-interacting protein 4 (RIN4) family protein	wt	hda	OK	0	1.06205	Inf	NA	5e-05	0.000256288	yes
XLOC_019581	AT3G49300	proline-rich family protein	wt	hda	OK	0	0.394883	Inf	NA	0.09945	0.185487	no
XLOC_016384	AT3G50980	XERO1, dehydrin xero 1	wt	hda	OK	0	2.23575	Inf	NA	5e-05	0.000256288	yes
XLOC_016427	AT3G51810	AT3, ATEM1, EM1, GEA1, Stress induced protein	wt	hda	OK	0	0.460444	Inf	NA	5e-05	0.000256288	yes
XLOC_019823	AT3G53150	UGT73D1, UDP-glucosyl transferase 73D1	wt	hda	OK	0	0.577277	Inf	NA	5e-05	0.000256288	yes
XLOC_016586	AT3G54730	BEST Arabidopsis thaliana protein match is: ovate family protein 9 (TAIR:AT4G04030.1); Has 17 Blast hits to 16 proteins in 6 species: Archae - 0; Bacteria - 0; Metazoa - 4; Fungi - 0; Plants - 8; Viruses - 3; Other Eukaryotes - 2 (source: NCBI BLink).	wt	hda	OK	0	0.384571	Inf	NA	0.017	0.0434195	yes
XLOC_016834	AT3G59455	Bifunctional inhibitor/lipid-transfer protein/seed storage 2S albumin superfamily protein	wt	hda	OK	0	0.867923	Inf	NA	0.0847	0.162875	no
XLOC_016906	AT3G60710	F-box family protein	wt	hda	OK	0	0.535364	Inf	NA	5e-05	0.000256288	yes
XLOC_016966	AT3G61660	unknown protein; BEST Arabidopsis thaliana protein match is: unknown protein (TAIR:AT2G46375.1); Has 28 Blast hits to 28 proteins in 7 species: Archae - 0; Bacteria - 0; Metazoa - 0; Fungi - 0; Plants - 28; Viruses - 0; Other Eukaryotes - 0 (source: NCBI BLink).	wt	hda	OK	0	2.52707	Inf	NA	5e-05	0.000256288	yes
XLOC_020353	AT3G62280	GDSL-like Lipase/Acylhydrolase superfamily protein	wt	hda	OK	0	0.451301	Inf	NA	5e-05	0.000256288	yes
XLOC_017024	AT3G62740	BGLU7, beta glucosidase 7	wt	hda	OK	0	0.49983	Inf	NA	5e-05	0.000256288	yes
XLOC_020450	AT4G00305	RING/U-box superfamily protein	wt	hda	OK	0	2.26621	Inf	NA	5e-05	0.000256288	yes
XLOC_020786	AT4G05018	unknown protein; FUNCTIONS IN: molecular_function unknown; INVOLVED IN: biological_process unknown; LOCATED IN: endomembrane system; BEST Arabidopsis thaliana protein match is: unknown protein (TAIR:AT4G21500.1); Has 30201 Blast hits to 17322 proteins in 780 species: Archae - 12; Bacteria - 1396; Metazoa - 17338; Fungi - 3422; Plants - 5037; Viruses - 0; Other Eukaryotes - 2996 (source: NCBI BLin…	wt	hda	OK	0	0.461857	Inf	NA	5e-05	0.000256288	yes
XLOC_020794	AT4G05091	unknown protein; Has 30201 Blast hits to 17322 proteins in 780 species: Archae - 12; Bacteria - 1396; Metazoa - 17338; Fungi - 3422; Plants - 5037; Viruses - 0; Other Eukaryotes - 2996 (source: NCBI BLink).	wt	hda	OK	0	2.93737	Inf	NA	0.0498	0.106055	no
XLOC_023657	AT4G08875	Putative membrane lipoprotein	wt	hda	OK	0	2.74664	Inf	NA	0.07045	0.140571	no
XLOC_021417	AT4G13493	MIR850A, MIR850a; miRNA	wt	hda	OK	0	1.21773	Inf	NA	0.10445	0.192666	no
XLOC_021422	AT4G13570	HTA4, histone H2A 4	wt	hda	OK	0	0.673557	Inf	NA	0.06925	0.138617	no
XLOC_021471	AT4G14450	unknown protein; LOCATED IN: chloroplast; BEST Arabidopsis thaliana protein match is: unknown protein (TAIR:AT3G23170.1); Has 74 Blast hits to 74 proteins in 6 species: Archae - 0; Bacteria - 0; Metazoa - 0; Fungi - 0; Plants - 74; Viruses - 0; Other Eukaryotes - 0 (source: NCBI BLink).	wt	hda	OK	0	1.14138	Inf	NA	5e-05	0.000256288	yes
XLOC_024073	AT4G15258	SNOR37-2, SNOR37-2; snoRNA	wt	hda	OK	0	10.0902	Inf	NA	0.10065	0.187256	no
XLOC_021543	AT4G15417	ATRTL1, RTL1, RNAse II-like 1	wt	hda	OK	0	0.497297	Inf	NA	5e-05	0.000256288	yes
XLOC_024133	AT4G16350	CBL6, SCABP2, calcineurin B-like protein 6	wt	hda	OK	0	0.362554	Inf	NA	5e-05	0.000256288	yes
XLOC_024154	AT4G16640	Matrixin family protein	wt	hda	OK	0	0.375517	Inf	NA	5e-05	0.000256288	yes
XLOC_024256	AT4G18080	unknown protein; FUNCTIONS IN: molecular_function unknown; INVOLVED IN: biological_process unknown; LOCATED IN: plant-type cell wall; EXPRESSED IN: stem; BEST Arabidopsis thaliana protein match is: Protein of unknown function (DUF1184) (TAIR:AT3G27900.1); Has 1807 Blast hits to 1807 proteins in 277 species: Archae - 0; Bacteria - 0; Metazoa - 736; Fungi - 347; Plants - 385; Viruses - 0; Other Euk…	wt	hda	OK	0	1.80944	Inf	NA	5e-05	0.000256288	yes
XLOC_024273	AT4G18422	unknown protein; FUNCTIONS IN: molecular_function unknown; INVOLVED IN: biological_process unknown; LOCATED IN: cellular_component unknown; Has 0 Blast hits to 0 proteins in 0 species (source: NCBI BLink).	wt	hda	OK	0	0.828702	Inf	NA	5e-05	0.000256288	yes
XLOC_021735	AT4G18510	CLE2, CLAVATA3/ESR-related 2	wt	hda	OK	0	0.465953	Inf	NA	0.0893	0.169915	no
XLOC_024359	AT4G19829	unknown protein; Has 30201 Blast hits to 17322 proteins in 780 species: Archae - 12; Bacteria - 1396; Metazoa - 17338; Fungi - 3422; Plants - 5037; Viruses - 0; Other Eukaryotes - 2996 (source: NCBI BLink).	wt	hda	OK	0	12.0448	Inf	NA	0.0498	0.106055	no
XLOC_024467	AT4G21920	unknown protein; FUNCTIONS IN: molecular_function unknown; INVOLVED IN: N-terminal protein myristoylation; LOCATED IN: cellular_component unknown; BEST Arabidopsis thaliana protein match is: unknown protein (TAIR:AT3G20340.1); Has 40 Blast hits to 40 proteins in 10 species: Archae - 0; Bacteria - 0; Metazoa - 0; Fungi - 0; Plants - 40; Viruses - 0; Other Eukaryotes - 0 (source: NCBI BLink).	wt	hda	OK	0	0.865607	Inf	NA	0.0899	0.170863	no
XLOC_024468	AT4G21926	unknown protein; FUNCTIONS IN: molecular_function unknown; INVOLVED IN: biological_process unknown; LOCATED IN: cellular_component unknown; Has 30201 Blast hits to 17322 proteins in 780 species: Archae - 12; Bacteria - 1396; Metazoa - 17338; Fungi - 3422; Plants - 5037; Viruses - 0; Other Eukaryotes - 2996 (source: NCBI BLink).	wt	hda	OK	0	0.623583	Inf	NA	0.13765	0.240004	no
XLOC_022003	AT4G23150	CRK7, cysteine-rich RLK (RECEPTOR-like protein kinase) 7	wt	hda	OK	0	0.352294	Inf	NA	5e-05	0.000256288	yes
XLOC_024831	AT4G28088	Low temperature and salt responsive protein family	wt	hda	OK	0	2.30948	Inf	NA	0.0439	0.0958265	no
XLOC_022476	AT4G31354	unknown protein; BEST Arabidopsis thaliana protein match is: unknown protein (TAIR:AT4G31351.1); Has 30201 Blast hits to 17322 proteins in 780 species: Archae - 12; Bacteria - 1396; Metazoa - 17338; Fungi - 3422; Plants - 5037; Viruses - 0; Other Eukaryotes - 2996 (source: NCBI BLink).	wt	hda	OK	0	1.76822	Inf	NA	0.06935	0.138762	no
XLOC_025287	AT4G36430	Peroxidase superfamily protein	wt	hda	OK	0	0.508379	Inf	NA	5e-05	0.000256288	yes
XLOC_022796	AT4G37010	CEN2, centrin 2	wt	hda	OK	0	0.739971	Inf	NA	0.003	0.00984468	yes
XLOC_022871	AT4G38410	Dehydrin family protein	wt	hda	OK	0	0.980817	Inf	NA	5e-05	0.000256288	yes
XLOC_029483	AT5G05420	FKBP-like peptidyl-prolyl cis-trans isomerase family protein	wt	hda	OK	0	2.57644	Inf	NA	5e-05	0.000256288	yes
XLOC_029993	AT5G15254	unknown protein; Has 30201 Blast hits to 17322 proteins in 780 species: Archae - 12; Bacteria - 1396; Metazoa - 17338; Fungi - 3422; Plants - 5037; Viruses - 0; Other Eukaryotes - 2996 (source: NCBI BLink).	wt	hda	OK	0	5.88651	Inf	NA	0.09945	0.185487	no
XLOC_026429	AT5G18407	Defensin-like (DEFL) family protein	wt	hda	OK	0	0.826456	Inf	NA	0.05845	0.120665	no
XLOC_030358	AT5G22380	anac090, NAC090, NAC domain containing protein 90	wt	hda	OK	0	0.625738	Inf	NA	5e-05	0.000256288	yes
XLOC_026701	AT5G23970	HXXXD-type acyl-transferase family protein	wt	hda	OK	0	0.409543	Inf	NA	5e-05	0.000256288	yes
XLOC_030457	AT5G24080	Protein kinase superfamily protein	wt	hda	OK	0	0.496188	Inf	NA	5e-05	0.000256288	yes
XLOC_026765	AT5G25250	SPFH/Band 7/PHB domain-containing membrane-associated protein family	wt	hda	OK	0	1.44334	Inf	NA	5e-05	0.000256288	yes
XLOC_030571	AT5G25990	FUNCTIONS IN: molecular_function unknown; INVOLVED IN: biological_process unknown; LOCATED IN: chloroplast; BEST Arabidopsis thaliana protein match is: Core-2/I-branching beta-1,6-N-acetylglucosaminyltransferase family protein (TAIR:AT5G25970.1); Has 1807 Blast hits to 1807 proteins in 277 species: Archae - 0; Bacteria - 0; Metazoa - 736; Fungi - 347; Plants - 385; Viruses - 0; Other Eukaryotes -…	wt	hda	OK	0	0.878993	Inf	NA	0.06195	0.126397	no
XLOC_027384	AT5G35945	unknown protein; BEST Arabidopsis thaliana protein match is: unknown protein (TAIR:AT3G43410.1); Has 30201 Blast hits to 17322 proteins in 780 species: Archae - 12; Bacteria - 1396; Metazoa - 17338; Fungi - 3422; Plants - 5037; Viruses - 0; Other Eukaryotes - 2996 (source: NCBI BLink).	wt	hda	OK	0	0.793031	Inf	NA	0.10325	0.191067	no
XLOC_031121	AT5G36280	BEST Arabidopsis thaliana protein match is: mitochondrial acyl carrier protein 2 (TAIR:AT1G65290.1); Has 1807 Blast hits to 1807 proteins in 277 species: Archae - 0; Bacteria - 0; Metazoa - 736; Fungi - 347; Plants - 385; Viruses - 0; Other Eukaryotes - 339 (source: NCBI BLink).	wt	hda	OK	0	3.4322	Inf	NA	0.09445	0.177812	no
XLOC_031215	AT5G37485	other RNA	wt	hda	OK	0	0.989317	Inf	NA	5e-05	0.000256288	yes
XLOC_027629	AT5G40180	BEST Arabidopsis thaliana protein match is: TRICHOME BIREFRINGENCE-LIKE 22 (TAIR:AT3G28150.1); Has 117 Blast hits to 117 proteins in 14 species: Archae - 0; Bacteria - 0; Metazoa - 0; Fungi - 0; Plants - 117; Viruses - 0; Other Eukaryotes - 0 (source: NCBI BLink).	wt	hda	OK	0	4.48682	Inf	NA	0.06255	0.127415	no
XLOC_031412	AT5G40790	unknown protein; BEST Arabidopsis thaliana protein match is: unknown protein (TAIR:AT3G27250.1); Has 1807 Blast hits to 1807 proteins in 277 species: Archae - 0; Bacteria - 0; Metazoa - 736; Fungi - 347; Plants - 385; Viruses - 0; Other Eukaryotes - 339 (source: NCBI BLink).	wt	hda	OK	0	0.425754	Inf	NA	5e-05	0.000256288	yes
XLOC_027691	AT5G41090	anac095, NAC095, NAC domain containing protein 95	wt	hda	OK	0	0.54522	Inf	NA	5e-05	0.000256288	yes
XLOC_031645	AT5G44610	MAP18, PCAP2, microtubule-associated protein 18	wt	hda	OK	0	0.477631	Inf	NA	5e-05	0.000256288	yes
XLOC_031784	AT5G46950	Plant invertase/pectin methylesterase inhibitor superfamily protein	wt	hda	OK	0	0.667922	Inf	NA	0.07995	0.155512	no
XLOC_032160	AT5G53870	AtENODL1, ENODL1, early nodulin-like protein 1	wt	hda	OK	0	1.37654	Inf	NA	5e-05	0.000256288	yes
XLOC_028771	AT5G59040	COPT3, copper transporter 3	wt	hda	OK	0	0.448029	Inf	NA	0.10325	0.191067	no
XLOC_028773	AT5G59070	UDP-Glycosyltransferase superfamily protein	wt	hda	OK	0	0.842593	Inf	NA	5e-05	0.000256288	yes
XLOC_029202	AT5G66790	Protein kinase superfamily protein	wt	hda	OK	0	1.1496	Inf	NA	5e-05	0.000256288	yes
XLOC_033130	ATCG00050	RPS16, ribosomal protein S16	wt	hda	OK	0	2.5335	Inf	NA	0.09975	0.185943	no
XLOC_033074	ATCG00090	TRNS.1, tRNA-Ser	wt	hda	OK	0	14.5227	Inf	NA	0.0562	0.116825	no
XLOC_033165	ATCG00700	PSBN, photosystem II reaction center protein N	wt	hda	OK	0	29.9137	Inf	NA	5e-05	0.000256288	yes
XLOC_033168	ATCG00760	RPL36, ribosomal protein L36	wt	hda	OK	0	9.36064	Inf	NA	0.04415	0.0962572	no
XLOC_033002	ATMG00280	ORF110A, Ribulose bisphosphate carboxylase large chain, catalytic domain	wt	hda	OK	0	0.871881	Inf	NA	0.0498	0.106055	no
XLOC_014408	AT3G12910	NAC (No Apical Meristem) domain transcriptional regulator superfamily protein	wt	hda	OK	0.0146202	8.83158	9.23857	2.14763	0.23515	0.358107	no
XLOC_032425	AT5G58670	ATPLC, ATPLC1, PLC1, PLC1, phospholipase C1	wt	hda	OK	0.0185974	9.44717	8.98864	3.158	0.1742	0.288367	no
XLOC_003573	AT1G68500	unknown protein; BEST Arabidopsis thaliana protein match is: unknown protein (TAIR:AT1G25422.1); Has 16 Blast hits to 16 proteins in 6 species: Archae - 0; Bacteria - 0; Metazoa - 0; Fungi - 0; Plants - 16; Viruses - 0; Other Eukaryotes - 0 (source: NCBI BLink).	wt	hda	OK	0.0146023	4.89111	8.38782	1.43754	0.25185	0.374801	no
XLOC_016238	AT3G48340	Cysteine proteinases superfamily protein	wt	hda	OK	0.0122347	3.80358	8.28023	2.15013	0.25205	0.374838	no
XLOC_032850	AT5G66400	ATDI8, RAB18, Dehydrin family protein	wt	hda	OK	1.04115	317.794	8.25377	7.40579	5e-05	0.000256288	yes
XLOC_018040	AT3G17520	Late embryogenesis abundant protein (LEA) family protein	wt	hda	OK	0.0515612	12.4195	7.91211	3.14878	0.18655	0.303215	no
XLOC_005509	AT1G23300	MATE efflux family protein	wt	hda	OK	0.00531252	1.06962	7.65349	1.39468	0.25185	0.374801	no
XLOC_029201	AT5G66780	unknown protein; Has 1807 Blast hits to 1807 proteins in 277 species: Archae - 0; Bacteria - 0; Metazoa - 736; Fungi - 347; Plants - 385; Viruses - 0; Other Eukaryotes - 339 (source: NCBI BLink).	wt	hda	OK	0.124863	24.8802	7.63851	3.89149	0.23715	0.360116	no
XLOC_011280	AT2G04190	TRAF-like family protein	wt	hda	OK	0.00401365	0.772611	7.58868	1.12133	0.25185	0.374801	no
XLOC_010311	AT2G34655	unknown protein; FUNCTIONS IN: molecular_function unknown; INVOLVED IN: biological_process unknown; LOCATED IN: endomembrane system; EXPRESSED IN: stem, root, inflorescence, cultured cell, leaf; Has 35333 Blast hits to 34131 proteins in 2444 species: Archae - 798; Bacteria - 22429; Metazoa - 974; Fungi - 991; Plants - 531; Viruses - 0; Other Eukaryotes - 9610 (source: NCBI BLink).	wt	hda	OK	0.227921	42.2601	7.53462	5.26252	0.25305	0.375825	no
XLOC_024946	AT4G30250	P-loop containing nucleoside triphosphate hydrolases superfamily protein	wt	hda	OK	0.0162524	2.8971	7.47781	2.1676	0.1797	0.294776	no
XLOC_019280	AT3G44350	anac061, NAC061, NAC domain containing protein 61	wt	hda	OK	0.0391264	6.78916	7.43895	2.16109	0.25265	0.375369	no
XLOC_011105	AT2G01175	unknown protein; FUNCTIONS IN: molecular_function unknown; INVOLVED IN: biological_process unknown; LOCATED IN: endomembrane system; Has 35333 Blast hits to 34131 proteins in 2444 species: Archae - 798; Bacteria - 22429; Metazoa - 974; Fungi - 991; Plants - 531; Viruses - 0; Other Eukaryotes - 9610 (source: NCBI BLink).	wt	hda	OK	0.00864159	1.36748	7.30601	1.68059	0.25185	0.374801	no
XLOC_021329	AT4G11910	INVOLVED IN: biological_process unknown; LOCATED IN: chloroplast; BEST Arabidopsis thaliana protein match is: non-yellowing 1 (TAIR:AT4G22920.1); Has 206 Blast hits to 202 proteins in 67 species: Archae - 0; Bacteria - 86; Metazoa - 0; Fungi - 0; Plants - 118; Viruses - 0; Other Eukaryotes - 2 (source: NCBI BLink).	wt	hda	OK	0.0463516	6.66385	7.16759	2.93742	0.15035	0.257477	no
XLOC_019559	AT3G48850	PHT3;2, phosphate transporter 3;2	wt	hda	OK	0.00915189	1.18712	7.01919	1.80035	0.25095	0.374116	no
XLOC_007405	AT1G64110	P-loop containing nucleoside triphosphate hydrolases superfamily protein	wt	hda	OK	0.131757	16.9955	7.01113	4.62904	5e-05	0.000256288	yes
XLOC_017702	AT3G12000	S-locus related protein SLR1, putative (S1)	wt	hda	OK	0.00635661	0.815588	7.00344	1.3138	0.25185	0.374801	no
XLOC_003673	AT1G70170	MMP, matrix metalloproteinase	wt	hda	OK	0.0290262	3.63626	6.96895	2.7135	0.1742	0.288367	no
XLOC_003456	AT1G66390	ATMYB90, MYB90, PAP2, myb domain protein 90	wt	hda	OK	0.0796384	9.40247	6.88343	3.10648	0.18425	0.300327	no
XLOC_020795	AT4G05100	AtMYB74, MYB74, myb domain protein 74	wt	hda	OK	0.122444	13.3809	6.77191	3.93647	0.2513	0.37449	no
XLOC_003919	AT1G74650	ATMYB31, ATY13, MYB31, myb domain protein 31	wt	hda	OK	0.00556912	0.598432	6.74759	1.29914	0.25095	0.374116	no
XLOC_023884	AT4G12735	unknown protein; FUNCTIONS IN: molecular_function unknown; INVOLVED IN: biological_process unknown; LOCATED IN: plasma membrane; EXPRESSED IN: rosette leaf, cultured cell; BEST Arabidopsis thaliana protein match is: unknown protein (TAIR:AT4G12731.1); Has 35333 Blast hits to 34131 proteins in 2444 species: Archae - 798; Bacteria - 22429; Metazoa - 974; Fungi - 991; Plants - 531; Viruses - 0; Othe…	wt	hda	OK	0.0829232	8.63057	6.70154	2.59468	0.24835	0.371896	no
XLOC_005161	AT1G16850	unknown protein; FUNCTIONS IN: molecular_function unknown; INVOLVED IN: response to salt stress; LOCATED IN: endomembrane system; EXPRESSED IN: leaf apex, leaf whorl, male gametophyte, flower, leaf; EXPRESSED DURING: LP.06 six leaves visible, LP.04 four leaves visible, LP.10 ten leaves visible, petal differentiation and expansion stage, LP.08 eight leaves visible; BEST Arabidopsis thaliana protei…	wt	hda	OK	0.198242	20.4754	6.69049	3.93423	0.19385	0.312127	no
XLOC_004609	AT1G07160	Protein phosphatase 2C family protein	wt	hda	OK	0.0898813	9.28176	6.69023	3.74832	0.1944	0.312711	no
XLOC_010308	AT2G34610	unknown protein; BEST Arabidopsis thaliana protein match is: unknown protein (TAIR:AT1G30190.1); Has 342 Blast hits to 279 proteins in 74 species: Archae - 0; Bacteria - 7; Metazoa - 76; Fungi - 18; Plants - 51; Viruses - 0; Other Eukaryotes - 190 (source: NCBI BLink).	wt	hda	OK	0.00672548	0.666748	6.63136	1.14156	0.25185	0.374801	no
XLOC_029606	AT5G07820	Plant calmodulin-binding protein-related	wt	hda	OK	0.0254316	2.51029	6.62509	2.77056	0.209	0.329523	no
XLOC_005402	AT1G21326	VQ motif-containing protein	wt	hda	OK	0.183211	17.5846	6.58466	3.56768	0.21	0.330788	no
XLOC_029275	AT5G01550	LECRKA4.2, lectin receptor kinase a4.1	wt	hda	OK	0.0160025	1.47355	6.52486	2.09984	0.1742	0.288367	no
XLOC_007487	AT1G65690	Late embryogenesis abundant (LEA) hydroxyproline-rich glycoprotein family	wt	hda	OK	0.26301	22.7446	6.43426	4.12201	0.0003	0.00130587	yes
XLOC_022663	AT4G34580	COW1, SRH1, Sec14p-like phosphatidylinositol transfer family protein	wt	hda	OK	0.0418724	3.59773	6.42495	3.23649	0.15935	0.269491	no
XLOC_028362	AT5G52300	LTI65, RD29B, CAP160 protein	wt	hda	OK	0.253236	21.6897	6.42038	4.08857	0.2061	0.326307	no
XLOC_003746	AT1G71520	Integrase-type DNA-binding superfamily protein	wt	hda	OK	0.15136	12.8777	6.41075	3.01731	0.18425	0.300327	no
XLOC_000075	AT1G02390	ATGPAT2, GPAT2, glycerol-3-phosphate acyltransferase 2	wt	hda	OK	0.0216715	1.8369	6.40533	2.53977	0.21695	0.338419	no
XLOC_025263	AT4G36000	Pathogenesis-related thaumatin superfamily protein	wt	hda	OK	0.0460784	3.88036	6.39596	2.42407	0.15995	0.270028	no
XLOC_025370	AT4G37780	ATMYB87, MYB87, myb domain protein 87	wt	hda	OK	0.107694	8.78933	6.35074	3.46572	0.253	0.375806	no
XLOC_016850	AT3G59700	ATHLECRK, HLECRK, LECRK1, lectin-receptor kinase	wt	hda	OK	0.0226777	1.77265	6.28848	2.23789	0.1518	0.259452	no
XLOC_032137	AT5G53290	CRF3, cytokinin response factor 3	wt	hda	OK	0.0618042	4.5444	6.20024	3.08032	0.25065	0.373863	no
XLOC_016383	AT3G50970	LTI30, XERO2, dehydrin family protein	wt	hda	OK	0.102799	7.39439	6.16853	2.43079	0.15935	0.269491	no
XLOC_026456	AT5G18840	Major facilitator superfamily protein	wt	hda	OK	0.2203	15.7339	6.15827	4.89354	5e-05	0.000256288	yes
XLOC_020001	AT3G56350	Iron/manganese superoxide dismutase family protein	wt	hda	OK	0.0108458	0.751934	6.1154	1.30147	0.25105	0.37421	no
XLOC_021708	AT4G18170	ATWRKY28, WRKY28, WRKY DNA-binding protein 28	wt	hda	OK	0.465214	31.0261	6.05944	3.81678	0.0002	0.000907338	yes
XLOC_009937	AT2G28160	ATBHLH029, ATBHLH29, ATFIT1, BHLH029, FIT1, FRU, FER-like regulator of iron uptake	wt	hda	OK	0.00871253	0.535093	5.94055	1.21802	0.252	0.374838	no
XLOC_021497	AT4G14780	Protein kinase superfamily protein	wt	hda	OK	0.0529804	3.24129	5.93497	2.70575	0.17785	0.292553	no
XLOC_032918	AT5G67450	AZF1, ZF1, zinc-finger protein 1	wt	hda	OK	0.266875	15.8663	5.89365	3.90588	5e-05	0.000256288	yes
XLOC_019779	AT3G52450	PUB22, plant U-box 22	wt	hda	OK	0.143315	8.39457	5.8722	3.92735	0.0002	0.000907338	yes
XLOC_022720	AT4G35590	RWP-RK domain-containing protein	wt	hda	OK	0.0873111	5.00402	5.84078	3.0723	0.2397	0.362837	no
XLOC_016313	AT3G49690	ATMYB84, MYB84, RAX3, myb domain protein 84	wt	hda	OK	0.00820785	0.46944	5.83779	1.2103	0.2519	0.374801	no
XLOC_012391	AT2G23770	protein kinase family protein / peptidoglycan-binding LysM domain-containing protein	wt	hda	OK	0.0176948	1.00965	5.83438	2.15659	0.1928	0.310959	no
XLOC_018294	AT3G22235	BEST Arabidopsis thaliana protein match is: pathogen and circadian controlled 1 (TAIR:AT3G22231.1); Has 122 Blast hits to 122 proteins in 11 species: Archae - 0; Bacteria - 0; Metazoa - 0; Fungi - 0; Plants - 122; Viruses - 0; Other Eukaryotes - 0 (source: NCBI BLink).	wt	hda	OK	0.394067	21.7327	5.78528	2.74725	0.24855	0.371918	no
XLOC_004325	AT1G02310	MAN1, Glycosyl hydrolase superfamily protein	wt	hda	OK	0.148634	8.15414	5.77769	1.14304	0.07335	0.145261	no
XLOC_013957	AT3G04050	Pyruvate kinase family protein	wt	hda	OK	0.00707669	0.381851	5.75379	1.24128	0.25195	0.374801	no
XLOC_001372	AT1G25422	unknown protein; FUNCTIONS IN: molecular_function unknown; INVOLVED IN: biological_process unknown; LOCATED IN: cellular_component unknown; BEST Arabidopsis thaliana protein match is: unknown protein (TAIR:AT1G68500.1); Has 16 Blast hits to 16 proteins in 6 species: Archae - 0; Bacteria - 0; Metazoa - 0; Fungi - 0; Plants - 16; Viruses - 0; Other Eukaryotes - 0 (source: NCBI BLink).	wt	hda	OK	0.0309597	1.65257	5.73818	2.10798	0.23055	0.352894	no
XLOC_020050	AT3G57260	BG2, BGL2, PR-2, PR2, beta-1,3-glucanase 2	wt	hda	OK	0.0635746	3.36593	5.72641	2.35185	0.15075	0.25803	no
XLOC_010892	AT2G44810	DAD1, alpha/beta-Hydrolases superfamily protein	wt	hda	OK	0.0303561	1.59319	5.71379	1.97708	0.1797	0.294776	no
XLOC_029194	AT5G66690	UGT72E2, UDP-Glycosyltransferase superfamily protein	wt	hda	OK	0.0119978	0.626595	5.70669	1.73805	0.2167	0.338134	no
XLOC_029628	AT5G08240	unknown protein; BEST Arabidopsis thaliana protein match is: unknown protein (TAIR:AT5G23160.1); Has 69 Blast hits to 69 proteins in 10 species: Archae - 0; Bacteria - 1; Metazoa - 0; Fungi - 0; Plants - 68; Viruses - 0; Other Eukaryotes - 0 (source: NCBI BLink).	wt	hda	OK	0.237284	12.305	5.69649	3.94266	0.0002	0.000907338	yes
XLOC_010103	AT2G31210	basic helix-loop-helix (bHLH) DNA-binding superfamily protein	wt	hda	OK	0.0175222	0.907635	5.69486	1.88097	0.24835	0.371896	no
XLOC_024439	AT4G21440	ATM4, ATMYB102, MYB102, MYB102, MYB-like 102	wt	hda	OK	0.146114	7.30762	5.64424	3.20467	0.22615	0.348255	no
XLOC_025306	AT4G36670	Major facilitator superfamily protein	wt	hda	OK	0.00690048	0.339368	5.62001	1.37344	0.25095	0.374116	no
XLOC_032095	AT5G52390	PAR1 protein	wt	hda	OK	2.79753	136.132	5.60471	7.4154	5e-05	0.000256288	yes
XLOC_012884	AT2G31990	Exostosin family protein	wt	hda	OK	0.0187821	0.907548	5.59454	1.96718	0.1928	0.310959	no
XLOC_005280	AT1G19200	Protein of unknown function (DUF581)	wt	hda	OK	0.0768754	3.67294	5.57827	2.36185	0.1894	0.306583	no
XLOC_013497	AT2G42560	late embryogenesis abundant domain-containing protein / LEA domain-containing protein	wt	hda	OK	0.0394864	1.87762	5.5714	2.0074	0.24505	0.368575	no
XLOC_010101	AT2G31160	LSH3, Protein of unknown function (DUF640)	wt	hda	OK	0.0111055	0.52752	5.56988	1.21317	0.251	0.374163	no
XLOC_001802	AT1G32910	HXXXD-type acyl-transferase family protein	wt	hda	OK	0.413434	19.455	5.55634	3.64739	0.00045	0.0018643	yes
XLOC_021883	AT4G21120	AAT1, CAT1, amino acid transporter 1	wt	hda	OK	0.119989	5.62683	5.55135	3.77924	0.00015	0.000702389	yes
XLOC_016468	AT3G52520	unknown protein; BEST Arabidopsis thaliana protein match is: unknown protein (TAIR:AT5G06280.3); Has 24 Blast hits to 24 proteins in 7 species: Archae - 0; Bacteria - 0; Metazoa - 0; Fungi - 0; Plants - 24; Viruses - 0; Other Eukaryotes - 0 (source: NCBI BLink).	wt	hda	OK	0.154441	7.14775	5.53237	3.38665	0.1954	0.313893	no
XLOC_010470	AT2G37430	C2H2 and C2HC zinc fingers superfamily protein	wt	hda	OK	0.572967	26.1601	5.51278	4.64269	0.00015	0.000702389	yes
XLOC_019535	AT3G48360	ATBT2, BT2, BTB and TAZ domain protein 2	wt	hda	OK	0.704887	32.1695	5.51216	5.53822	5e-05	0.000256288	yes
XLOC_003194	AT1G61810	BGLU45, beta-glucosidase 45	wt	hda	OK	0.31209	14.1676	5.50449	4.35539	5e-05	0.000256288	yes
XLOC_028662	AT5G57010	calmodulin-binding family protein	wt	hda	OK	0.995994	44.5613	5.48351	6.88312	5e-05	0.000256288	yes
XLOC_004853	AT1G11210	Protein of unknown function (DUF761)	wt	hda	OK	1.53202	66.9439	5.44944	6.89774	5e-05	0.000256288	yes
XLOC_031755	AT5G46295	unknown protein; BEST Arabidopsis thaliana protein match is: unknown protein (TAIR:AT1G06475.1); Has 30201 Blast hits to 17322 proteins in 780 species: Archae - 12; Bacteria - 1396; Metazoa - 17338; Fungi - 3422; Plants - 5037; Viruses - 0; Other Eukaryotes - 2996 (source: NCBI BLink).	wt	hda	OK	0.482023	20.8273	5.43323	2.96697	0.2256	0.347568	no
XLOC_022305	AT4G28460	unknown protein; FUNCTIONS IN: molecular_function unknown; INVOLVED IN: biological_process unknown; LOCATED IN: endomembrane system; EXPRESSED IN: 10 plant structures; EXPRESSED DURING: LP.04 four leaves visible, 4 anthesis, petal differentiation and expansion stage; Has 8 Blast hits to 8 proteins in 3 species: Archae - 0; Bacteria - 0; Metazoa - 0; Fungi - 0; Plants - 8; Viruses - 0; Other Eukar…	wt	hda	OK	0.366242	15.7382	5.42533	3.29402	0.00045	0.0018643	yes
XLOC_013278	AT2G38790	unknown protein; Has 21 Blast hits to 21 proteins in 5 species: Archae - 0; Bacteria - 0; Metazoa - 0; Fungi - 0; Plants - 19; Viruses - 0; Other Eukaryotes - 2 (source: NCBI BLink).	wt	hda	OK	0.466215	19.9288	5.41771	2.42975	0.1749	0.289169	no
XLOC_003049	AT1G58225	unknown protein; FUNCTIONS IN: molecular_function unknown; INVOLVED IN: biological_process unknown; LOCATED IN: endomembrane system; Has 4 Blast hits to 4 proteins in 2 species: Archae - 0; Bacteria - 0; Metazoa - 0; Fungi - 0; Plants - 4; Viruses - 0; Other Eukaryotes - 0 (source: NCBI BLink).	wt	hda	OK	0.150865	6.41705	5.41057	2.82598	0.14745	0.25357	no
XLOC_012845	AT2G31345	unknown protein; FUNCTIONS IN: molecular_function unknown; INVOLVED IN: biological_process unknown; LOCATED IN: endomembrane system; BEST Arabidopsis thaliana protein match is: unknown protein (TAIR:AT1G06135.1); Has 35333 Blast hits to 34131 proteins in 2444 species: Archae - 798; Bacteria - 22429; Metazoa - 974; Fungi - 991; Plants - 531; Viruses - 0; Other Eukaryotes - 9610 (source: NCBI BLink…	wt	hda	OK	0.0629528	2.65422	5.39787	2.27707	0.23515	0.358107	no
XLOC_028253	AT5G50260	Cysteine proteinases superfamily protein	wt	hda	OK	0.18241	7.65086	5.39036	3.86631	0.0001	0.000487576	yes
XLOC_022687	AT4G34970	ADF9, actin depolymerizing factor 9	wt	hda	OK	0.42926	17.793	5.37332	3.92483	0.00045	0.0018643	yes
XLOC_011023	AT2G46990	IAA20, indole-3-acetic acid inducible 20	wt	hda	OK	0.0111385	0.461173	5.37169	0.893403	0.2522	0.375006	no
XLOC_007738	AT1G69930	ATGSTU11, GSTU11, glutathione S-transferase TAU 11	wt	hda	OK	0.536589	21.8662	5.34874	3.72295	5e-05	0.000256288	yes
XLOC_018293	AT3G22231	PCC1, pathogen and circadian controlled 1	wt	hda	OK	0.821749	33.3794	5.34412	3.57796	0.00015	0.000702389	yes
XLOC_022177	AT4G26200	ACS7, ATACS7, 1-amino-cyclopropane-1-carboxylate synthase 7	wt	hda	OK	0.158883	6.30212	5.3098	3.73057	0.0002	0.000907338	yes
XLOC_014520	AT3G14700	SART-1 family	wt	hda	OK	0.0282506	1.09625	5.27815	1.5098	0.1742	0.288367	no
XLOC_004124	AT1G78410	VQ motif-containing protein	wt	hda	OK	0.531674	20.2269	5.24959	4.08227	5e-05	0.000256288	yes
XLOC_029871	AT5G13080	ATWRKY75, WRKY75, WRKY DNA-binding protein 75	wt	hda	OK	0.230274	8.69443	5.23867	3.07751	0.19715	0.315946	no
XLOC_032473	AT5G59490	Haloacid dehalogenase-like hydrolase (HAD) superfamily protein	wt	hda	OK	0.406505	15.2677	5.23107	3.70286	0.0002	0.000907338	yes
XLOC_018395	AT3G24140	FMA, basic helix-loop-helix (bHLH) DNA-binding superfamily protein	wt	hda	OK	0.0184175	0.685607	5.21823	1.84125	0.22215	0.343914	no
XLOC_023299	AT4G04900	RIC10, ROP-interactive CRIB motif-containing protein 10	wt	hda	OK	0.0282167	1.04366	5.20896	1.29558	0.3177	0.443456	no
XLOC_004600	AT1G07050	CCT motif family protein	wt	hda	OK	0.548285	20.2188	5.20463	3.44508	0.0003	0.00130587	yes
XLOC_028635	AT5G56540	AGP14, ATAGP14, arabinogalactan protein 14	wt	hda	OK	0.663899	24.3995	5.19974	4.88908	0.1885	0.305693	no
XLOC_032546	AT5G60900	RLK1, receptor-like protein kinase 1	wt	hda	OK	0.0347485	1.27602	5.19855	2.47885	0.24685	0.370561	no
XLOC_019486	AT3G47480	Calcium-binding EF-hand family protein	wt	hda	OK	0.0495818	1.80754	5.18807	1.9634	0.2167	0.338134	no
XLOC_030161	AT5G18270	ANAC087, Arabidopsis NAC domain containing protein 87	wt	hda	OK	0.245601	8.92293	5.18313	4.01976	0.00035	0.00149852	yes
XLOC_010943	AT2G45650	AGL6, AGAMOUS-like 6	wt	hda	OK	1.25812	45.4703	5.17559	6.75626	5e-05	0.000256288	yes
XLOC_009126	AT2G14560	LURP1, Protein of unknown function (DUF567)	wt	hda	OK	0.308224	10.9131	5.14594	3.51236	0.0001	0.000487576	yes
XLOC_027751	AT5G42010	Transducin/WD40 repeat-like superfamily protein	wt	hda	OK	0.181262	6.26726	5.11169	3.41953	0.0001	0.000487576	yes
XLOC_015083	AT3G23340	ckl10, casein kinase I-like 10	wt	hda	OK	0.210524	7.16191	5.08829	3.81682	0.0006	0.00241164	yes
XLOC_013633	AT2G45220	Plant invertase/pectin methylesterase inhibitor superfamily	wt	hda	OK	0.114307	3.88035	5.0852	3.1373	0.2139	0.335014	no
XLOC_032072	AT5G52020	Integrase-type DNA-binding superfamily protein	wt	hda	OK	0.761977	25.2145	5.04836	4.76344	5e-05	0.000256288	yes
XLOC_020571	AT4G02280	ATSUS3, SUS3, sucrose synthase 3	wt	hda	OK	0.71653	23.6588	5.04521	6.21834	5e-05	0.000256288	yes
XLOC_014129	AT3G07195	RPM1-interacting protein 4 (RIN4) family protein	wt	hda	OK	0.460381	15.0409	5.02992	4.39512	5e-05	0.000256288	yes
XLOC_013342	AT2G39920	HAD superfamily, subfamily IIIB acid phosphatase	wt	hda	OK	0.342603	11.0561	5.01216	2.10162	0.0088	0.024904	yes
XLOC_029552	AT5G06760	LEA4-5, Late Embryogenesis Abundant 4-5	wt	hda	OK	2.18033	70.2362	5.00959	5.73361	5e-05	0.000256288	yes
XLOC_019371	AT3G45638	other RNA	wt	hda	OK	0.0423279	1.35603	5.00163	1.93179	0.23885	0.361959	no
XLOC_009381	AT2G18690	unknown protein; FUNCTIONS IN: molecular_function unknown; INVOLVED IN: biological_process unknown; LOCATED IN: membrane; EXPRESSED IN: 17 plant structures; EXPRESSED DURING: 9 growth stages; CONTAINS InterPro DOMAIN/s: Protein of unknown function DUF975 (InterPro:IPR010380); BEST Arabidopsis thaliana protein match is: unknown protein (TAIR:AT2G18680.1); Has 213 Blast hits to 211 proteins in 20 s…	wt	hda	OK	0.279208	8.89672	4.99386	4.07239	0.1198	0.214962	no
XLOC_028636	AT5G56544	pseudogene of arginyl-tRNA synthetase	wt	hda	OK	0.0229481	0.7276	4.9867	0.538061	0.28835	0.412753	no
XLOC_029480	AT5G05340	Peroxidase superfamily protein	wt	hda	OK	0.0574374	1.80538	4.97417	2.29379	0.15035	0.257477	no
XLOC_012611	AT2G27400	TAS1A, TAS1A; other RNA	wt	hda	OK	0.0367021	1.15239	4.97262	1.86711	0.1928	0.310959	no
XLOC_017237	AT3G04060	anac046, NAC046, NAC domain containing protein 46	wt	hda	OK	0.0789955	2.47626	4.97025	2.74601	0.25205	0.374838	no
XLOC_009349	AT2G18050	HIS1-3, histone H1-3	wt	hda	OK	5.48497	171.416	4.96587	5.60186	5e-05	0.000256288	yes
XLOC_010141	AT2G31940	unknown protein; INVOLVED IN: biological_process unknown; LOCATED IN: endomembrane system; EXPRESSED IN: 16 plant structures; EXPRESSED DURING: 6 growth stages; BEST Arabidopsis thaliana protein match is: unknown protein (TAIR:AT5G19875.1); Has 227 Blast hits to 227 proteins in 13 species: Archae - 0; Bacteria - 0; Metazoa - 0; Fungi - 0; Plants - 227; Viruses - 0; Other Eukaryotes - 0 (source: N…	wt	hda	OK	0.331938	10.2608	4.95009	2.56341	0.24025	0.363395	no
XLOC_032175	AT5G54060	UF3GT, UDP-glucose:flavonoid 3-o-glucosyltransferase	wt	hda	OK	0.0350099	1.06977	4.93339	1.8644	0.15035	0.257477	no
XLOC_024557	AT4G23230	CRK15, cysteine-rich RLK (RECEPTOR-like protein kinase) 15	wt	hda	OK	0.0230133	0.702034	4.931	1.85406	0.15995	0.270028	no
XLOC_024719	AT4G26290	unknown protein; Has 9 Blast hits to 9 proteins in 5 species: Archae - 0; Bacteria - 0; Metazoa - 2; Fungi - 0; Plants - 3; Viruses - 0; Other Eukaryotes - 4 (source: NCBI BLink).	wt	hda	OK	0.186243	5.64385	4.92142	0.658951	0.3668	0.493777	no
XLOC_014518	AT3G14680	CYP72A14, cytochrome P450, family 72, subfamily A, polypeptide 14	wt	hda	OK	0.0605788	1.81086	4.90172	2.53211	0.25145	0.374584	no
XLOC_028446	AT5G53588	CPuORF50, conserved peptide upstream open reading frame 50	wt	hda	OK	3.97447	118.41	4.89689	6.55809	5e-05	0.000256288	yes
XLOC_029083	AT5G64750	ABR1, Integrase-type DNA-binding superfamily protein	wt	hda	OK	0.361586	10.3507	4.83925	1.94493	0.19085	0.308632	no
XLOC_004522	AT1G05575	unknown protein; FUNCTIONS IN: molecular_function unknown; INVOLVED IN: anaerobic respiration; LOCATED IN: endomembrane system; EXPRESSED IN: 17 plant structures; EXPRESSED DURING: 9 growth stages; BEST Arabidopsis thaliana protein match is: unknown protein (TAIR:AT2G31945.1); Has 63 Blast hits to 63 proteins in 10 species: Archae - 0; Bacteria - 0; Metazoa - 0; Fungi - 0; Plants - 63; Viruses - …	wt	hda	OK	11.3523	324.694	4.83802	6.74337	5e-05	0.000256288	yes
XLOC_012094	AT2G18550	ATHB21, HB-2, HB21, homeobox protein 21	wt	hda	OK	0.278267	7.95168	4.83672	2.89432	0.228	0.350272	no
XLOC_029266	AT5G01380	Homeodomain-like superfamily protein	wt	hda	OK	0.689903	19.6913	4.83502	5.32692	5e-05	0.000256288	yes
XLOC_029477	AT5G05300	unknown protein; FUNCTIONS IN: molecular_function unknown; INVOLVED IN: biological_process unknown; LOCATED IN: endomembrane system; EXPRESSED IN: 10 plant structures; EXPRESSED DURING: 8 growth stages; Has 1807 Blast hits to 1807 proteins in 277 species: Archae - 0; Bacteria - 0; Metazoa - 736; Fungi - 347; Plants - 385; Viruses - 0; Other Eukaryotes - 339 (source: NCBI BLink).	wt	hda	OK	2.32097	66.1817	4.83363	5.19794	0.24865	0.371957	no
XLOC_002698	AT1G52690	Late embryogenesis abundant protein (LEA) family protein	wt	hda	OK	9.4577	267.417	4.82146	5.54507	5e-05	0.000256288	yes
XLOC_021889	AT4G21200	ATGA2OX8, GA2OX8, gibberellin 2-oxidase 8	wt	hda	OK	0.242222	6.84129	4.81987	3.44466	5e-05	0.000256288	yes
XLOC_024330	AT4G19380	Long-chain fatty alcohol dehydrogenase family protein	wt	hda	OK	0.216311	6.10363	4.81849	4.4505	5e-05	0.000256288	yes
XLOC_022674	AT4G34790	SAUR-like auxin-responsive protein family	wt	hda	OK	0.0560972	1.53958	4.77846	1.91893	0.1928	0.310959	no
XLOC_016338	AT3G50260	ATERF#011, CEJ1, DEAR1, cooperatively regulated by ethylene and jasmonate 1	wt	hda	OK	1.22833	33.6512	4.77589	4.725	5e-05	0.000256288	yes
XLOC_030412	AT5G23240	DNAJ heat shock N-terminal domain-containing protein	wt	hda	OK	1.46377	39.8504	4.76683	4.92274	5e-05	0.000256288	yes
XLOC_013073	AT2G35300	LEA18, Late embryogenesis abundant protein, group 1 protein	wt	hda	OK	1.74404	47.3098	4.76163	4.04715	5e-05	0.000256288	yes
XLOC_013047	AT2G34850	MEE25, NAD(P)-binding Rossmann-fold superfamily protein	wt	hda	OK	0.351477	9.24821	4.71767	3.25203	0.0002	0.000907338	yes
XLOC_008098	AT1G76930	ATEXT1, ATEXT4, EXT1, EXT4, ORG5, extensin 4	wt	hda	OK	0.182343	4.79551	4.71696	2.57762	0.16225	0.272879	no
XLOC_020506	AT4G01335	FUNCTIONS IN: molecular_function unknown; INVOLVED IN: biological_process unknown; LOCATED IN: endomembrane system; BEST Arabidopsis thaliana protein match is: CHP-rich zinc finger protein-related (TAIR:AT4G01340.1); Has 13 Blast hits to 13 proteins in 2 species: Archae - 0; Bacteria - 0; Metazoa - 0; Fungi - 0; Plants - 13; Viruses - 0; Other Eukaryotes - 0 (source: NCBI BLink).	wt	hda	OK	0.0182042	0.475512	4.70714	1.01963	0.2512	0.374378	no
XLOC_007302	AT1G62300	ATWRKY6, WRKY6, WRKY family transcription factor	wt	hda	OK	0.975997	25.2575	4.69369	5.85305	5e-05	0.000256288	yes
XLOC_022413	AT4G30180	sequence-specific DNA binding transcription factors;transcription regulators	wt	hda	OK	0.197535	5.05308	4.67698	2.71055	0.16445	0.27591	no
XLOC_026067	AT5G11140	Arabidopsis phospholipase-like protein (PEARLI 4) family	wt	hda	OK	2.03373	52.0151	4.67673	4.51105	5e-05	0.000256288	yes
XLOC_012316	AT2G22470	AGP2, ATAGP2, arabinogalactan protein 2	wt	hda	OK	20.6037	507.589	4.62268	7.61202	5e-05	0.000256288	yes
XLOC_017980	AT3G16530	Legume lectin family protein	wt	hda	OK	0.0222209	0.546242	4.61955	1.49677	0.23525	0.358151	no
XLOC_028355	AT5G52160	Bifunctional inhibitor/lipid-transfer protein/seed storage 2S albumin superfamily protein	wt	hda	OK	0.142338	3.47465	4.60947	2.30598	0.1477	0.253848	no
XLOC_000400	AT1G08500	AtENODL18, ENODL18, early nodulin-like protein 18	wt	hda	OK	0.168939	4.1214	4.60856	2.74185	0.2515	0.37463	no
XLOC_000705	AT1G13635	DNA glycosylase superfamily protein	wt	hda	OK	0.0227162	0.547229	4.59036	1.29521	0.25515	0.37804	no
XLOC_012989	AT2G33830	Dormancy/auxin associated family protein	wt	hda	OK	8.97558	216.082	4.58943	7.35216	5e-05	0.000256288	yes
XLOC_006961	AT1G55450	S-adenosyl-L-methionine-dependent methyltransferases superfamily protein	wt	hda	OK	8.61739	206.876	4.58537	8.36686	5e-05	0.000256288	yes
XLOC_009807	AT2G25625	unknown protein; FUNCTIONS IN: molecular_function unknown; INVOLVED IN: biological_process unknown; LOCATED IN: chloroplast; EXPRESSED IN: 10 plant structures; EXPRESSED DURING: LP.06 six leaves visible, LP.04 four leaves visible, 4 anthesis, petal differentiation and expansion stage; Has 24 Blast hits to 24 proteins in 9 species: Archae - 0; Bacteria - 0; Metazoa - 0; Fungi - 0; Plants - 24; Vir…	wt	hda	OK	0.816617	19.5579	4.58195	4.59275	5e-05	0.000256288	yes
XLOC_013549	AT2G43570	CHI, chitinase, putative	wt	hda	OK	0.192744	4.61472	4.58149	2.82229	0.001	0.00378471	yes
XLOC_000769	AT1G14700	ATPAP3, PAP3, purple acid phosphatase 3	wt	hda	OK	0.223957	5.36112	4.58124	3.25003	0.02595	0.0619476	no
XLOC_018537	AT3G26500	PIRL2, plant intracellular ras group-related LRR 2	wt	hda	OK	0.0280169	0.666574	4.5724	1.59972	0.16325	0.274263	no
XLOC_018702	AT3G28857	basic helix-loop-helix (bHLH) DNA-binding family protein	wt	hda	OK	0.182385	4.30123	4.55969	2.57663	0.1848	0.301077	no
XLOC_010388	AT2G35980	ATNHL10, NHL10, YLS9, Late embryogenesis abundant (LEA) hydroxyproline-rich glycoprotein family	wt	hda	OK	0.256391	6.02688	4.55499	2.8798	0.1332	0.234032	no
XLOC_025323	AT4G36950	MAPKKK21, mitogen-activated protein kinase kinase kinase 21	wt	hda	OK	14.3614	337.306	4.55379	8.11594	5e-05	0.000256288	yes
XLOC_031883	AT5G48657	defense protein-related	wt	hda	OK	0.133266	3.10468	4.54206	2.73996	0.08955	0.170294	no
XLOC_018772	AT3G29590	AT5MAT, HXXXD-type acyl-transferase family protein	wt	hda	OK	0.0493284	1.14293	4.53417	1.8035	0.15415	0.262397	no
XLOC_016885	AT3G60420	Phosphoglycerate mutase family protein	wt	hda	OK	4.5291	104.907	4.53374	6.53763	5e-05	0.000256288	yes
XLOC_003379	AT1G64940	CYP89A6, cytochrome P450, family 87, subfamily A, polypeptide 6	wt	hda	OK	0.128609	2.96071	4.52487	2.92207	0.0005	0.00205031	yes
XLOC_009687	AT2G23680	Cold acclimation protein WCOR413 family	wt	hda	OK	0.860891	19.6947	4.51583	4.50373	5e-05	0.000256288	yes
XLOC_008288	AT1G80130	Tetratricopeptide repeat (TPR)-like superfamily protein	wt	hda	OK	3.59767	80.2604	4.47955	6.67467	5e-05	0.000256288	yes
XLOC_029259	AT5G01300	PEBP (phosphatidylethanolamine-binding protein) family protein	wt	hda	OK	0.748269	16.4933	4.46218	1.65138	0.0839	0.161553	no
XLOC_013738	AT2G47130	NAD(P)-binding Rossmann-fold superfamily protein	wt	hda	OK	0.271777	5.97201	4.45772	2.93074	0.00065	0.0025852	yes
XLOC_004319	AT1G02230	ANAC004, NAC004, NAC domain containing protein 4	wt	hda	OK	0.459998	10.0881	4.45488	2.92481	0.00095	0.00361864	yes
XLOC_000774	AT1G14860	atnudt18, NUDT18, nudix hydrolase homolog 18	wt	hda	OK	0.248599	5.44004	4.45173	2.86125	0.2174	0.338858	no
XLOC_018350	AT3G23230	Integrase-type DNA-binding superfamily protein	wt	hda	OK	0.19905	4.34869	4.44938	2.18667	0.21885	0.340537	no
XLOC_031621	AT5G44310	Late embryogenesis abundant protein (LEA) family protein	wt	hda	OK	0.11861	2.58971	4.4485	2.29942	0.1912	0.309048	no
XLOC_016985	AT3G61940	ATMTPA1, MTPA1, Cation efflux family protein	wt	hda	OK	0.0524685	1.13912	4.44033	1.71614	0.1491	0.255816	no
XLOC_021310	AT4G11521	Receptor-like protein kinase-related family protein	wt	hda	OK	0.0427689	0.91724	4.42266	1.80951	0.1742	0.288367	no
XLOC_026616	AT5G22470	NAD+ ADP-ribosyltransferases;NAD+ ADP-ribosyltransferases	wt	hda	OK	0.0312065	0.66828	4.42054	1.77419	0.16965	0.282769	no
XLOC_003594	AT1G68840	EDF2, RAP2.8, RAV2, TEM2, related to ABI3/VP1 2	wt	hda	OK	1.83112	39.1992	4.42003	5.28791	5e-05	0.000256288	yes
XLOC_011068	AT2G47770	ATTSPO, TSPO, TSPO(outer membrane tryptophan-rich sensory protein)-related	wt	hda	OK	0.495765	10.5718	4.41442	2.91295	0.00105	0.00393907	yes
XLOC_016516	AT3G53300	CYP71B31, cytochrome P450, family 71, subfamily B, polypeptide 31	wt	hda	OK	0.497175	10.5841	4.412	4.16791	5e-05	0.000256288	yes
XLOC_003494	AT1G67105	other RNA	wt	hda	OK	1.25058	26.5911	4.41028	4.02906	5e-05	0.000256288	yes
XLOC_008214	AT1G78850	D-mannose binding lectin protein with Apple-like carbohydrate-binding domain	wt	hda	OK	0.656144	13.9094	4.4059	3.94606	5e-05	0.000256288	yes
XLOC_014418	AT3G13130	unknown protein; FUNCTIONS IN: molecular_function unknown; INVOLVED IN: biological_process unknown; LOCATED IN: endomembrane system; EXPRESSED IN: male gametophyte; Has 140 Blast hits to 132 proteins in 41 species: Archae - 2; Bacteria - 4; Metazoa - 29; Fungi - 20; Plants - 51; Viruses - 0; Other Eukaryotes - 34 (source: NCBI BLink).	wt	hda	OK	0.0871051	1.84326	4.40336	1.81177	0.14475	0.249718	no
XLOC_026890	AT5G27420	ATL31, CNI1, carbon/nitrogen insensitive 1	wt	hda	OK	6.75794	141.673	4.38984	8.00442	5e-05	0.000256288	yes
XLOC_013428	AT2G41470	unknown protein; FUNCTIONS IN: molecular_function unknown; INVOLVED IN: biological_process unknown; LOCATED IN: vacuole; BEST Arabidopsis thaliana protein match is: unknown protein (TAIR:AT2G41440.1); Has 1066 Blast hits to 825 proteins in 144 species: Archae - 7; Bacteria - 46; Metazoa - 465; Fungi - 36; Plants - 67; Viruses - 4; Other Eukaryotes - 441 (source: NCBI BLink).	wt	hda	OK	0.372205	7.75618	4.38117	3.796	5e-05	0.000256288	yes
XLOC_018341	AT3G23120	AtRLP38, RLP38, receptor like protein 38	wt	hda	OK	0.270656	5.63438	4.37973	4.10035	5e-05	0.000256288	yes
XLOC_001071	AT1G19960	BEST Arabidopsis thaliana protein match is: transmembrane receptors (TAIR:AT2G32140.1); Has 41 Blast hits to 41 proteins in 17 species: Archae - 0; Bacteria - 2; Metazoa - 23; Fungi - 0; Plants - 11; Viruses - 0; Other Eukaryotes - 5 (source: NCBI BLink).	wt	hda	OK	0.801797	16.6826	4.37896	2.90872	0.00045	0.0018643	yes
XLOC_006598	AT1G49000	unknown protein; FUNCTIONS IN: molecular_function unknown; INVOLVED IN: biological_process unknown; LOCATED IN: chloroplast; EXPRESSED IN: stem; BEST Arabidopsis thaliana protein match is: unknown protein (TAIR:AT3G18560.1); Has 105 Blast hits to 105 proteins in 13 species: Archae - 0; Bacteria - 0; Metazoa - 0; Fungi - 0; Plants - 105; Viruses - 0; Other Eukaryotes - 0 (source: NCBI BLink).	wt	hda	OK	0.0626442	1.30152	4.37687	1.75986	0.1797	0.294776	no
XLOC_029988	AT5G15190	unknown protein; FUNCTIONS IN: molecular_function unknown; INVOLVED IN: biological_process unknown; LOCATED IN: chloroplast; EXPRESSED IN: 17 plant structures; EXPRESSED DURING: LP.04 four leaves visible, 4 anthesis, petal differentiation and expansion stage, E expanded cotyledon stage, D bilateral stage; Has 7 Blast hits to 7 proteins in 3 species: Archae - 0; Bacteria - 0; Metazoa - 0; Fungi - …	wt	hda	OK	1.48902	30.7367	4.36752	4.30524	5e-05	0.000256288	yes
XLOC_022721	AT4G35600	CONNEXIN 32, Protein kinase superfamily protein	wt	hda	OK	3.48897	71.9677	4.36648	6.9704	5e-05	0.000256288	yes
XLOC_009904	AT2G27402	BEST Arabidopsis thaliana protein match is: plastid transcriptionally active 18 (TAIR:AT2G32180.1); Has 35333 Blast hits to 34131 proteins in 2444 species: Archae - 798; Bacteria - 22429; Metazoa - 974; Fungi - 991; Plants - 531; Viruses - 0; Other Eukaryotes - 9610 (source: NCBI BLink).	wt	hda	OK	0.480379	9.90577	4.36603	2.92228	0.0007	0.00276057	yes
XLOC_021557	AT4G15610	Uncharacterised protein family (UPF0497)	wt	hda	OK	0.761435	15.6829	4.36433	4.15554	0.0001	0.000487576	yes
XLOC_028940	AT5G62150	peptidoglycan-binding LysM domain-containing protein	wt	hda	OK	0.195707	4.01139	4.35733	2.20193	0.2408	0.364008	no
XLOC_012287	AT2G21880	ATRAB7A, ATRABG2, RAB7A, RAB GTPase homolog 7A	wt	hda	OK	0.33692	6.88989	4.354	3.18958	0.2049	0.325073	no
XLOC_019542	AT3G48520	CYP94B3, cytochrome P450, family 94, subfamily B, polypeptide 3	wt	hda	OK	5.13318	104.868	4.35258	7.9462	5e-05	0.000256288	yes
XLOC_005563	AT1G24140	Matrixin family protein	wt	hda	OK	0.488181	9.88792	4.34018	3.84376	5e-05	0.000256288	yes
XLOC_005487	AT1G22810	Integrase-type DNA-binding superfamily protein	wt	hda	OK	16.411	332.352	4.33998	4.92372	5e-05	0.000256288	yes
XLOC_028363	AT5G52310	COR78, LTI140, LTI78, RD29A, low-temperature-responsive protein 78 (LTI78) / desiccation-responsive protein 29A (RD29A)	wt	hda	OK	2.26876	45.9251	4.33931	7.22598	5e-05	0.000256288	yes
XLOC_011861	AT2G14610	ATPR1, PR 1, PR1, pathogenesis-related gene 1	wt	hda	OK	0.0627379	1.25746	4.32503	1.60286	0.19755	0.31636	no
XLOC_030594	AT5G26340	ATSTP13, MSS1, STP13, Major facilitator superfamily protein	wt	hda	OK	1.52805	30.4708	4.31767	5.64873	5e-05	0.000256288	yes
XLOC_012337	AT2G22890	Kua-ubiquitin conjugating enzyme hybrid localisation domain	wt	hda	OK	0.303401	6.04613	4.31671	2.71896	0.0007	0.00276057	yes
XLOC_029192	AT5G66640	DAR3, DA1-related protein 3	wt	hda	OK	0.0628684	1.24973	4.31313	1.9447	0.1515	0.259116	no
XLOC_022431	AT4G30650	Low temperature and salt responsive protein family	wt	hda	OK	6.92749	137.698	4.31303	5.07171	5e-05	0.000256288	yes
XLOC_002790	AT1G54120	unknown protein; BEST Arabidopsis thaliana protein match is: unknown protein (TAIR:AT3G14060.1); Has 23 Blast hits to 23 proteins in 7 species: Archae - 0; Bacteria - 0; Metazoa - 0; Fungi - 0; Plants - 23; Viruses - 0; Other Eukaryotes - 0 (source: NCBI BLink).	wt	hda	OK	0.710398	14.1183	4.3128	2.93804	0.00085	0.0032857	yes
XLOC_004506	AT1G05340	unknown protein; FUNCTIONS IN: molecular_function unknown; INVOLVED IN: biological_process unknown; LOCATED IN: chloroplast; EXPRESSED IN: 14 plant structures; EXPRESSED DURING: 7 growth stages; BEST Arabidopsis thaliana protein match is: unknown protein (TAIR:AT2G32210.1); Has 189 Blast hits to 189 proteins in 27 species: Archae - 0; Bacteria - 0; Metazoa - 0; Fungi - 21; Plants - 168; Viruses -…	wt	hda	OK	6.86984	136.448	4.31193	5.87923	5e-05	0.000256288	yes
XLOC_003540	AT1G67920	unknown protein; BEST Arabidopsis thaliana protein match is: unknown protein (TAIR:AT1G24600.1); Has 22 Blast hits to 22 proteins in 5 species: Archae - 0; Bacteria - 0; Metazoa - 0; Fungi - 0; Plants - 22; Viruses - 0; Other Eukaryotes - 0 (source: NCBI BLink).	wt	hda	OK	7.01441	139.249	4.3112	2.89501	0.01855	0.0467367	yes
XLOC_031530	AT5G42900	COR27, cold regulated gene 27	wt	hda	OK	2.3259	45.8527	4.30115	4.50515	5e-05	0.000256288	yes
XLOC_030290	AT5G20630	ATGER3, GER3, GLP3, GLP3A, GLP3B, germin 3	wt	hda	OK	52.3754	1023.91	4.28906	6.99165	5e-05	0.000256288	yes
XLOC_000948	AT1G17700	PRA1.F1, prenylated RAB acceptor 1.F1	wt	hda	OK	0.0945546	1.84587	4.28701	2.05813	0.161	0.27139	no
XLOC_000772	AT1G14780	MAC/Perforin domain-containing protein	wt	hda	OK	0.266251	5.19253	4.28558	1.60465	0.0823	0.159082	no
XLOC_022834	AT4G37685	unknown protein; Has 0 Blast hits to 0 proteins in 0 species (source: NCBI BLink).	wt	hda	OK	0.0310853	0.602998	4.27785	1.16596	0.5008	0.620495	no
XLOC_027995	AT5G45890	SAG12, senescence-associated gene 12	wt	hda	OK	0.627752	12.1665	4.27657	3.94912	5e-05	0.000256288	yes
XLOC_015423	AT3G29000	Calcium-binding EF-hand family protein	wt	hda	OK	3.30924	64.0759	4.27521	4.75787	5e-05	0.000256288	yes
XLOC_013831	AT3G01830	Calcium-binding EF-hand family protein	wt	hda	OK	4.6217	89.2103	4.27072	4.53225	5e-05	0.000256288	yes
XLOC_003100	AT1G59870	ABCG36, ATABCG36, ATPDR8, PDR8, PEN3, ABC-2 and Plant PDR ABC-type transporter family protein	wt	hda	OK	14.5629	278.683	4.25826	5.66368	5e-05	0.000256288	yes
XLOC_022753	AT4G36060	bHLH11, basic helix-loop-helix (bHLH) DNA-binding superfamily protein	wt	hda	OK	0.0967827	1.84088	4.2495	2.09993	0.15405	0.262338	no
XLOC_015265	AT3G26440	Protein of unknown function (DUF707)	wt	hda	OK	0.204272	3.88407	4.249	2.93491	5e-05	0.000256288	yes
XLOC_007040	AT1G56650	ATMYB75, MYB75, PAP1, SIAA1, production of anthocyanin pigment 1	wt	hda	OK	0.179222	3.37977	4.23711	2.44236	0.24835	0.371896	no
XLOC_001304	AT1G24145	unknown protein; FUNCTIONS IN: molecular_function unknown; INVOLVED IN: biological_process unknown; LOCATED IN: endomembrane system; Has 3 Blast hits to 3 proteins in 1 species: Archae - 0; Bacteria - 0; Metazoa - 0; Fungi - 0; Plants - 3; Viruses - 0; Other Eukaryotes - 0 (source: NCBI BLink).	wt	hda	OK	3.03741	57.2391	4.23609	4.1532	5e-05	0.000256288	yes
XLOC_026743	AT5G24860	ATFPF1, FPF1, flowering promoting factor 1	wt	hda	OK	0.315404	5.86891	4.21782	2.41353	0.25365	0.37641	no
XLOC_030097	AT5G17165	unknown protein; FUNCTIONS IN: molecular_function unknown; INVOLVED IN: biological_process unknown; LOCATED IN: cellular_component unknown; BEST Arabidopsis thaliana protein match is: unknown protein (TAIR:AT3G03150.1); Has 39 Blast hits to 39 proteins in 11 species: Archae - 0; Bacteria - 0; Metazoa - 0; Fungi - 0; Plants - 39; Viruses - 0; Other Eukaryotes - 0 (source: NCBI BLink).	wt	hda	OK	0.210342	3.90532	4.21463	2.17541	0.15185	0.259471	no
XLOC_003633	AT1G69500	CYP704B1, cytochrome P450, family 704, subfamily B, polypeptide 1	wt	hda	OK	0.0526891	0.974114	4.20851	1.94181	0.1515	0.259116	no
XLOC_003532	AT1G67810	SUFE2, sulfur E2	wt	hda	OK	0.232314	4.29364	4.20806	2.57889	0.00085	0.0032857	yes
XLOC_024667	AT4G25350	SHB1, EXS (ERD1/XPR1/SYG1) family protein	wt	hda	OK	0.366537	6.75929	4.20484	3.94868	5e-05	0.000256288	yes
XLOC_019802	AT3G52780	ATPAP20, PAP20, Purple acid phosphatases superfamily protein	wt	hda	OK	0.0901471	1.65752	4.2006	2.19992	0.13855	0.241217	no
XLOC_029757	AT5G10760	Eukaryotic aspartyl protease family protein	wt	hda	OK	0.133133	2.44384	4.19821	2.66056	0.01105	0.0301422	yes
XLOC_013261	AT2G38465	unknown protein; FUNCTIONS IN: molecular_function unknown; INVOLVED IN: biological_process unknown; LOCATED IN: plasma membrane; EXPRESSED IN: 21 plant structures; EXPRESSED DURING: 11 growth stages; Has 16 Blast hits to 16 proteins in 8 species: Archae - 0; Bacteria - 0; Metazoa - 0; Fungi - 0; Plants - 16; Viruses - 0; Other Eukaryotes - 0 (source: NCBI BLink).	wt	hda	OK	1.10317	20.217	4.19584	3.65189	0.0004	0.0016853	yes
XLOC_000034	AT1G01560	ATMPK11, MPK11, MAP kinase 11	wt	hda	OK	7.57127	138.609	4.19434	7.60473	5e-05	0.000256288	yes
XLOC_028349	AT5G52050	MATE efflux family protein	wt	hda	OK	3.64355	66.2553	4.18462	6.80805	5e-05	0.000256288	yes
XLOC_005454	AT1G22180	Sec14p-like phosphatidylinositol transfer family protein	wt	hda	OK	0.636349	11.5702	4.18445	2.29363	0.02045	0.0508479	no
XLOC_013495	AT2G42530	COR15B, cold regulated 15b	wt	hda	OK	28.8555	518.624	4.16777	6.60721	5e-05	0.000256288	yes
XLOC_015070	AT3G23240	ATERF1, ERF1, ethylene response factor 1	wt	hda	OK	0.395216	6.99038	4.14466	3.12161	0.0005	0.00205031	yes
XLOC_018302	AT3G22490	Seed maturation protein	wt	hda	OK	0.0506891	0.895703	4.14327	0.587387	0.2054	0.325584	no
XLOC_013414	AT2G41190	Transmembrane amino acid transporter family protein	wt	hda	OK	3.44166	60.7879	4.14261	6.00664	5e-05	0.000256288	yes
XLOC_003700	AT1G70640	octicosapeptide/Phox/Bem1p (PB1) domain-containing protein	wt	hda	OK	2.9422	51.9037	4.14087	4.70637	5e-05	0.000256288	yes
XLOC_009704	AT2G23970	Class I glutamine amidotransferase-like superfamily protein	wt	hda	OK	0.0400168	0.700315	4.12933	1.3842	0.1963	0.314961	no
XLOC_028566	AT5G55450	Bifunctional inhibitor/lipid-transfer protein/seed storage 2S albumin superfamily protein	wt	hda	OK	4.3208	75.5773	4.12858	5.71792	5e-05	0.000256288	yes
XLOC_001883	AT1G34180	anac016, NAC016, NAC domain containing protein 16	wt	hda	OK	0.0675045	1.17788	4.12507	2.17848	0.16665	0.27867	no
XLOC_009477	AT2G20350	Integrase-type DNA-binding superfamily protein	wt	hda	OK	0.508688	8.79189	4.11132	2.66796	0.194	0.312243	no
XLOC_029547	AT5G06690	WCRKC1, WCRKC thioredoxin 1	wt	hda	OK	3.29109	56.6759	4.1061	5.43236	5e-05	0.000256288	yes
XLOC_023796	AT4G11300	Protein of unknown function (DUF793)	wt	hda	OK	1.54134	26.5213	4.1049	6.08186	5e-05	0.000256288	yes
XLOC_007940	AT1G74010	Calcium-dependent phosphotriesterase superfamily protein	wt	hda	OK	0.518379	8.89937	4.10162	3.70415	5e-05	0.000256288	yes
XLOC_004481	AT1G05010	ACO4, EAT1, EFE, ethylene-forming enzyme	wt	hda	OK	3.7196	63.7456	4.0991	6.49399	5e-05	0.000256288	yes
XLOC_018475	AT3G25610	ATPase E1-E2 type family protein / haloacid dehalogenase-like hydrolase family protein	wt	hda	OK	0.264736	4.51767	4.09295	3.72198	5e-05	0.000256288	yes
XLOC_005416	AT1G21520	unknown protein; Has 9 Blast hits to 9 proteins in 2 species: Archae - 0; Bacteria - 0; Metazoa - 0; Fungi - 0; Plants - 9; Viruses - 0; Other Eukaryotes - 0 (source: NCBI BLink).	wt	hda	OK	0.834836	14.2256	4.09085	2.83001	0.0008	0.00311158	yes
XLOC_032869	AT5G66670	Protein of unknown function (DUF677)	wt	hda	OK	0.100975	1.71701	4.08783	2.34707	0.00045	0.0018643	yes
XLOC_030210	AT5G19100	Eukaryotic aspartyl protease family protein	wt	hda	OK	0.0189219	0.32147	4.08656	1.19344	0.23655	0.359596	no
XLOC_015066	AT3G23180	HR-like lesion-inducing protein-related	wt	hda	OK	0.0712791	1.20653	4.08124	1.80495	0.18135	0.296587	no
XLOC_028669	AT5G57080	unknown protein; FUNCTIONS IN: molecular_function unknown; INVOLVED IN: biological_process unknown; LOCATED IN: endomembrane system; EXPRESSED IN: 13 plant structures; EXPRESSED DURING: 7 growth stages; BEST Arabidopsis thaliana protein match is: unknown protein (TAIR:AT4G26055.1); Has 14 Blast hits to 14 proteins in 6 species: Archae - 0; Bacteria - 0; Metazoa - 0; Fungi - 0; Plants - 14; Viruse…	wt	hda	OK	1.41844	23.9736	4.07907	3.4701	0.24075	0.36396	no
XLOC_007928	AT1G73805	Calmodulin binding protein-like	wt	hda	OK	0.817105	13.7985	4.07785	4.6057	5e-05	0.000256288	yes
XLOC_016085	AT3G45730	unknown protein; Has 3 Blast hits to 3 proteins in 1 species: Archae - 0; Bacteria - 0; Metazoa - 0; Fungi - 0; Plants - 3; Viruses - 0; Other Eukaryotes - 0 (source: NCBI BLink).	wt	hda	OK	2.55188	42.825	4.06882	4.4795	5e-05	0.000256288	yes
XLOC_023037	AT4G01010	ATCNGC13, CNGC13, cyclic nucleotide-gated channel 13	wt	hda	OK	0.42873	7.18124	4.06609	3.8327	5e-05	0.000256288	yes
XLOC_028517	AT5G54585	unknown protein; Has 30201 Blast hits to 17322 proteins in 780 species: Archae - 12; Bacteria - 1396; Metazoa - 17338; Fungi - 3422; Plants - 5037; Viruses - 0; Other Eukaryotes - 2996 (source: NCBI BLink).	wt	hda	OK	0.126215	2.10716	4.06135	1.98322	0.2349	0.357781	no
XLOC_028943	AT5G62165	AGL42, AGAMOUS-like 42	wt	hda	OK	3.52595	58.8369	4.06064	4.67053	5e-05	0.000256288	yes
XLOC_006129	AT1G35310	MLP168, MLP-like protein 168	wt	hda	OK	4.10922	68.4342	4.05778	5.66393	5e-05	0.000256288	yes
XLOC_020766	AT4G04750	Major facilitator superfamily protein	wt	hda	OK	0.655896	10.8874	4.05305	3.77078	5e-05	0.000256288	yes
XLOC_030459	AT5G24110	ATWRKY30, WRKY30, WRKY DNA-binding protein 30	wt	hda	OK	0.768499	12.7551	4.05288	3.71389	5e-05	0.000256288	yes
XLOC_012603	AT2G27310	F-box family protein	wt	hda	OK	5.87805	97.5513	4.05275	7.94658	5e-05	0.000256288	yes
XLOC_013295	AT2G39200	ATMLO12, MLO12, Seven transmembrane MLO family protein	wt	hda	OK	0.602038	9.97682	4.05065	4.43146	5e-05	0.000256288	yes
XLOC_006499	AT1G47280	unknown protein; FUNCTIONS IN: molecular_function unknown; INVOLVED IN: biological_process unknown; LOCATED IN: endomembrane system; EXPRESSED IN: 9 plant structures; EXPRESSED DURING: L mature pollen stage, M germinated pollen stage, 4 anthesis, C globular stage, petal differentiation and expansion stage; Has 6 Blast hits to 6 proteins in 2 species: Archae - 0; Bacteria - 0; Metazoa - 0; Fungi -…	wt	hda	OK	0.0474932	0.783573	4.04428	1.30721	0.2356	0.358575	no
XLOC_008028	AT1G75620	glyoxal oxidase-related protein	wt	hda	OK	0.0265017	0.43665	4.04232	1.45015	0.16155	0.271952	no
XLOC_024016	AT4G14365	XBAT34, XB3 ortholog 4 in Arabidopsis thaliana	wt	hda	OK	4.65967	76.5666	4.03842	7.00437	5e-05	0.000256288	yes
XLOC_025701	AT5G04200	AtMC9, MC9, metacaspase 9	wt	hda	OK	0.0738327	1.21116	4.03598	1.87221	0.15	0.256988	no
XLOC_026618	AT5G22520	unknown protein; BEST Arabidopsis thaliana protein match is: unknown protein (TAIR:AT5G22530.1); Has 14 Blast hits to 14 proteins in 2 species: Archae - 0; Bacteria - 0; Metazoa - 0; Fungi - 0; Plants - 14; Viruses - 0; Other Eukaryotes - 0 (source: NCBI BLink).	wt	hda	OK	0.0736859	1.20818	4.0353	1.53137	0.181	0.296111	no
XLOC_021972	AT4G22620	SAUR-like auxin-responsive protein family	wt	hda	OK	0.577629	9.44674	4.0316	2.61117	0.00085	0.0032857	yes
XLOC_023256	AT4G04330	Chaperonin-like RbcX protein	wt	hda	OK	4.82227	78.8429	4.0312	2.4049	0.01415	0.037219	yes
XLOC_016011	AT3G44550	FAR5, fatty acid reductase 5	wt	hda	OK	0.0726145	1.18569	4.02932	1.90959	0.1808	0.295928	no
XLOC_013757	AT2G47670	Plant invertase/pectin methylesterase inhibitor superfamily protein	wt	hda	OK	0.22125	3.5916	4.02088	2.42624	0.25065	0.373863	no
XLOC_007328	AT1G62770	Plant invertase/pectin methylesterase inhibitor superfamily protein	wt	hda	OK	0.127154	2.05885	4.01719	1.87551	0.18895	0.306175	no
XLOC_017364	AT3G05937	unknown protein; Has 30201 Blast hits to 17322 proteins in 780 species: Archae - 12; Bacteria - 1396; Metazoa - 17338; Fungi - 3422; Plants - 5037; Viruses - 0; Other Eukaryotes - 2996 (source: NCBI BLink).	wt	hda	OK	0.149101	2.4124	4.01611	2.0868	0.16405	0.275307	no
XLOC_014793	AT3G18950	Transducin/WD40 repeat-like superfamily protein	wt	hda	OK	3.61256	58.437	4.01579	6.73935	5e-05	0.000256288	yes
XLOC_020329	AT3G61920	unknown protein; FUNCTIONS IN: molecular_function unknown; INVOLVED IN: N-terminal protein myristoylation; LOCATED IN: cellular_component unknown; EXPRESSED IN: shoot, hypocotyl, root, egg cell; BEST Arabidopsis thaliana protein match is: unknown protein (TAIR:AT1G64700.1); Has 77 Blast hits to 77 proteins in 8 species: Archae - 0; Bacteria - 0; Metazoa - 0; Fungi - 0; Plants - 77; Viruses - 0; O…	wt	hda	OK	0.118951	1.91672	4.0102	2.02444	0.22385	0.345667	no
XLOC_014283	AT3G10450	SCPL7, serine carboxypeptidase-like 7	wt	hda	OK	2.05036	33.0316	4.0099	5.8896	5e-05	0.000256288	yes
XLOC_031835	AT5G47850	CCR4, CRINKLY4 related 4	wt	hda	OK	0.0468293	0.752703	4.0066	1.80919	0.1808	0.295928	no
XLOC_020745	AT4G04410	transposable element gene	wt	hda	OK	0.0807387	1.29497	4.00351	2.86445	0.00125	0.00458912	yes
XLOC_009283	AT2G17040	anac036, NAC036, NAC domain containing protein 36	wt	hda	OK	1.59934	25.6163	4.00152	5.00757	5e-05	0.000256288	yes
XLOC_012100	AT2G18660	PNP-A, plant natriuretic peptide A	wt	hda	OK	0.0336107	0.529641	3.97802	1.20824	0.25225	0.375025	no
XLOC_010990	AT2G46440	ATCNGC11, CNGC11, CNGC11, cyclic nucleotide-gated channels	wt	hda	OK	0.123701	1.94131	3.9721	2.68955	0.0008	0.00311158	yes
XLOC_008181	AT1G78340	ATGSTU22, GSTU22, glutathione S-transferase TAU 22	wt	hda	OK	0.115866	1.81831	3.97207	2.00106	0.25185	0.374801	no
XLOC_017238	AT3G04070	anac047, NAC047, NAC domain containing protein 47	wt	hda	OK	0.904319	14.1782	3.9707	3.82975	5e-05	0.000256288	yes
XLOC_025239	AT4G35480	RHA3B, RING-H2 finger A3B	wt	hda	OK	6.37735	99.7308	3.96701	6.02976	5e-05	0.000256288	yes
XLOC_023123	AT4G02380	AtLEA5, SAG21, senescence-associated gene 21	wt	hda	OK	26.7252	417.459	3.96536	7.14921	5e-05	0.000256288	yes
XLOC_024555	AT4G23215	pseudogene of cysteine-rich receptor-like protein kinase family protein	wt	hda	OK	0.680367	10.5978	3.96131	2.8376	0.23995	0.363051	no
XLOC_013551	AT2G43590	Chitinase family protein	wt	hda	OK	1.20779	18.7325	3.95511	4.44626	5e-05	0.000256288	yes
XLOC_019339	AT3G45260	C2H2-like zinc finger protein	wt	hda	OK	0.120925	1.8723	3.95262	2.545	0.0013	0.00474839	yes
XLOC_010475	AT2G37530	unknown protein; BEST Arabidopsis thaliana protein match is: unknown protein (TAIR:AT1G07795.1); Has 39 Blast hits to 39 proteins in 11 species: Archae - 0; Bacteria - 0; Metazoa - 0; Fungi - 0; Plants - 39; Viruses - 0; Other Eukaryotes - 0 (source: NCBI BLink).	wt	hda	OK	0.228981	3.54482	3.95241	1.35153	0.12625	0.224272	no
XLOC_005175	AT1G17147	VQ motif-containing protein	wt	hda	OK	0.607914	9.39853	3.9505	2.94494	0.0006	0.00241164	yes
XLOC_017017	AT3G62610	ATMYB11, MYB11, PFG2, myb domain protein 11	wt	hda	OK	0.0891448	1.37649	3.9487	2.02319	0.22695	0.349139	no
XLOC_003059	AT1G58420	Uncharacterised conserved protein UCP031279	wt	hda	OK	6.42376	98.8147	3.94323	6.02391	5e-05	0.000256288	yes
XLOC_019735	AT3G51660	Tautomerase/MIF superfamily protein	wt	hda	OK	1.65517	25.4176	3.94077	3.84118	5e-05	0.000256288	yes
XLOC_032510	AT5G60100	APRR3, PRR3, pseudo-response regulator 3	wt	hda	OK	0.871884	13.3742	3.93917	4.76425	5e-05	0.000256288	yes
XLOC_012514	AT2G25735	unknown protein; Has 31 Blast hits to 31 proteins in 9 species: Archae - 0; Bacteria - 0; Metazoa - 0; Fungi - 0; Plants - 31; Viruses - 0; Other Eukaryotes - 0 (source: NCBI BLink).	wt	hda	OK	0.243648	3.731	3.93669	2.02154	0.2037	0.323604	no
XLOC_024163	AT4G16770	2-oxoglutarate (2OG) and Fe(II)-dependent oxygenase superfamily protein	wt	hda	OK	1.78854	27.3221	3.93321	4.99851	5e-05	0.000256288	yes
XLOC_023077	AT4G01670	unknown protein; BEST Arabidopsis thaliana protein match is: unknown protein (TAIR:AT3G62070.1); Has 141 Blast hits to 139 proteins in 15 species: Archae - 0; Bacteria - 0; Metazoa - 0; Fungi - 0; Plants - 138; Viruses - 0; Other Eukaryotes - 3 (source: NCBI BLink).	wt	hda	OK	0.153722	2.33389	3.92434	0.968753	0.04845	0.103586	no
XLOC_007323	AT1G62710	BETA-VPE, BETAVPE, beta vacuolar processing enzyme	wt	hda	OK	1.82062	27.5393	3.91899	5.78771	5e-05	0.000256288	yes
XLOC_014453	AT3G13600	calmodulin-binding family protein	wt	hda	OK	3.70063	55.9643	3.91866	6.96037	5e-05	0.000256288	yes
XLOC_013739	AT2G47140	NAD(P)-binding Rossmann-fold superfamily protein	wt	hda	OK	0.393905	5.94972	3.9169	2.84625	0.00055	0.00223662	yes
XLOC_008083	AT1G76650	CML38, calmodulin-like 38	wt	hda	OK	91.7522	1384.65	3.91564	6.47302	5e-05	0.000256288	yes
XLOC_017613	AT3G10520	AHB2, ARATH GLB2, ATGLB2, GLB2, HB2, NSHB2, haemoglobin 2	wt	hda	OK	3.0631	46.0602	3.91046	5.70888	5e-05	0.000256288	yes
XLOC_004204	AT1G80120	Protein of unknown function (DUF567)	wt	hda	OK	2.03948	30.5429	3.90457	5.58185	5e-05	0.000256288	yes
XLOC_015427	AT3G29035	ANAC059, ATNAC3, NAC3, NAC domain containing protein 3	wt	hda	OK	0.184462	2.74581	3.89584	2.64805	0.001	0.00378471	yes
XLOC_031686	AT5G45310	unknown protein; LOCATED IN: endomembrane system; EXPRESSED IN: stem, inflorescence meristem, root, leaf; EXPRESSED DURING: LP.04 four leaves visible; Has 30201 Blast hits to 17322 proteins in 780 species: Archae - 12; Bacteria - 1396; Metazoa - 17338; Fungi - 3422; Plants - 5037; Viruses - 0; Other Eukaryotes - 2996 (source: NCBI BLink).	wt	hda	OK	1.2753	18.9801	3.89558	4.1701	5e-05	0.000256288	yes
XLOC_024406	AT4G20780	CML42, calmodulin like 42	wt	hda	OK	1.32578	19.7138	3.8943	3.73411	5e-05	0.000256288	yes
XLOC_003317	AT1G64065	Late embryogenesis abundant (LEA) hydroxyproline-rich glycoprotein family	wt	hda	OK	0.309817	4.54578	3.87504	2.84394	0.0013	0.00474839	yes
XLOC_021469	AT4G14400	ACD6, ankyrin repeat family protein	wt	hda	OK	0.336277	4.93006	3.87388	3.36298	5e-05	0.000256288	yes
XLOC_031345	AT5G39610	ANAC092, ATNAC2, ATNAC6, NAC2, NAC6, ORE1, NAC domain containing protein 6	wt	hda	OK	0.36486	5.34358	3.87239	2.76836	0.00095	0.00361864	yes
XLOC_001854	AT1G33770	Protein kinase superfamily protein	wt	hda	OK	0.0367408	0.536846	3.86905	1.54643	0.15735	0.266782	no
XLOC_012382	AT2G23620	ATMES1, MES1, methyl esterase 1	wt	hda	OK	0.0283898	0.414115	3.86659	1.28432	0.21705	0.338523	no
XLOC_026302	AT5G15960	KIN1, stress-responsive protein (KIN1) / stress-induced protein (KIN1)	wt	hda	OK	18.8678	274.599	3.86333	6.31267	5e-05	0.000256288	yes
XLOC_025538	AT5G01520	RING/U-box superfamily protein	wt	hda	OK	1.68969	24.4673	3.85603	4.25727	5e-05	0.000256288	yes
XLOC_022005	AT4G23170	CRK9, EP1, receptor-like protein kinase-related family protein	wt	hda	OK	2.18225	31.5736	3.85483	4.229	5e-05	0.000256288	yes
XLOC_029680	AT5G09520	hydroxyproline-rich glycoprotein family protein	wt	hda	OK	0.212122	3.0634	3.85217	2.45642	0.1496	0.256433	no
XLOC_018248	AT3G21510	AHP1, histidine-containing phosphotransmitter 1	wt	hda	OK	0.100753	1.45135	3.8485	1.89389	0.2303	0.352753	no
XLOC_023785	AT4G11050	AtGH9C3, GH9C3, glycosyl hydrolase 9C3	wt	hda	OK	0.0623331	0.896639	3.84646	1.88741	0.2511	0.374257	no
XLOC_028657	AT5G56840	myb-like transcription factor family protein	wt	hda	OK	0.739484	10.6108	3.84288	2.61945	0.00185	0.00646133	yes
XLOC_004852	AT1G11190	BFN1, ENDO1, bifunctional nuclease i	wt	hda	OK	0.27577	3.94565	3.83873	2.81933	0.0008	0.00311158	yes
XLOC_032467	AT5G59310	LTP4, lipid transfer protein 4	wt	hda	OK	92.2927	1319.23	3.83734	5.49024	5e-05	0.000256288	yes
XLOC_029429	AT5G04340	C2H2, CZF2, ZAT6, zinc finger of Arabidopsis thaliana 6	wt	hda	OK	23.9549	341.188	3.83217	7.14113	5e-05	0.000256288	yes
XLOC_000028	AT1G01480	ACS2, AT-ACC2, 1-amino-cyclopropane-1-carboxylate synthase 2	wt	hda	OK	1.35731	19.331	3.8321	5.11947	5e-05	0.000256288	yes
XLOC_016317	AT3G49780	ATPSK3 (FORMER SYMBOL), ATPSK4, PSK4, phytosulfokine 4 precursor	wt	hda	OK	15.3704	218.327	3.82827	5.15992	5e-05	0.000256288	yes
XLOC_018307	AT3G22560	Acyl-CoA N-acyltransferases (NAT) superfamily protein	wt	hda	OK	0.140469	1.99381	3.82721	1.82037	0.23405	0.356892	no
XLOC_009571	AT2G21890	ATCAD3, CAD3, cinnamyl alcohol dehydrogenase homolog 3	wt	hda	OK	0.0304975	0.432808	3.82697	1.17371	0.1726	0.286616	no
XLOC_022729	AT4G35690	Arabidopsis protein of unknown function (DUF241)	wt	hda	OK	0.139259	1.97545	3.82634	2.13713	0.18305	0.298686	no
XLOC_000133	AT1G03340	unknown protein; BEST Arabidopsis thaliana protein match is: unknown protein (TAIR:AT4G02920.1); Has 44 Blast hits to 41 proteins in 13 species: Archae - 0; Bacteria - 1; Metazoa - 0; Fungi - 0; Plants - 43; Viruses - 0; Other Eukaryotes - 0 (source: NCBI BLink).	wt	hda	OK	0.498955	7.06771	3.82426	2.97	0.0014	0.0050685	yes
XLOC_016870	AT3G60140	BGLU30, DIN2, SRG2, Glycosyl hydrolase superfamily protein	wt	hda	OK	0.103724	1.46689	3.82195	2.11194	0.24765	0.371318	no
XLOC_007416	AT1G64380	Integrase-type DNA-binding superfamily protein	wt	hda	OK	3.81625	53.8933	3.81988	6.2668	5e-05	0.000256288	yes
XLOC_032880	AT5G66900	Disease resistance protein (CC-NBS-LRR class) family	wt	hda	OK	4.1308	58.3071	3.81918	7.25736	5e-05	0.000256288	yes
XLOC_019692	AT3G50840	Phototropic-responsive NPH3 family protein	wt	hda	OK	0.0675721	0.952868	3.81778	1.99332	0.18585	0.302322	no
XLOC_013353	AT2G40080	ELF4, Protein of unknown function (DUF1313)	wt	hda	OK	2.71818	38.1815	3.81216	4.15545	5e-05	0.000256288	yes
XLOC_005391	AT1G21130	O-methyltransferase family protein	wt	hda	OK	0.0774596	1.08382	3.80653	1.66685	0.24985	0.373113	no
XLOC_009339	AT2G17940	Plant protein of unknown function (DUF827)	wt	hda	OK	0.111655	1.56166	3.80596	1.83819	0.25485	0.3778	no
XLOC_003487	AT1G66930	Protein kinase superfamily protein	wt	hda	OK	0.0441657	0.617412	3.80523	0.952152	0.3167	0.44246	no
XLOC_005987	AT1G32690	unknown protein; FUNCTIONS IN: molecular_function unknown; INVOLVED IN: biological_process unknown; LOCATED IN: plasma membrane; EXPRESSED IN: 21 plant structures; EXPRESSED DURING: 11 growth stages; BEST Arabidopsis thaliana protein match is: unknown protein (TAIR:AT2G35200.1); Has 45 Blast hits to 45 proteins in 8 species: Archae - 0; Bacteria - 0; Metazoa - 0; Fungi - 0; Plants - 45; Viruses -…	wt	hda	OK	1.14496	15.9995	3.80466	3.64452	5e-05	0.000256288	yes
XLOC_026582	AT5G21120	EIL2, ETHYLENE-INSENSITIVE3-like 2	wt	hda	OK	0.0306321	0.427137	3.80158	1.31261	0.1576	0.267048	no
XLOC_030211	AT5G19110	Eukaryotic aspartyl protease family protein	wt	hda	OK	0.0895598	1.24761	3.80017	1.95292	0.2486	0.371957	no
XLOC_001002	AT1G18710	AtMYB47, MYB47, myb domain protein 47	wt	hda	OK	0.658896	9.12843	3.79224	3.68786	5e-05	0.000256288	yes
XLOC_002894	AT1G55920	ATSERAT2;1, SAT1, SAT5, SERAT2;1, serine acetyltransferase 2;1	wt	hda	OK	6.21523	86.0612	3.79148	7.04553	5e-05	0.000256288	yes
XLOC_026029	AT5G10410	ENTH/ANTH/VHS superfamily protein	wt	hda	OK	0.125898	1.74209	3.79049	2.14539	0.0611	0.125031	no
XLOC_005195	AT1G17540	Protein kinase protein with adenine nucleotide alpha hydrolases-like domain	wt	hda	OK	0.0366697	0.506492	3.78788	1.80961	0.245	0.368555	no
XLOC_010796	AT2G43120	RmlC-like cupins superfamily protein	wt	hda	OK	7.27802	100.507	3.7876	6.70345	5e-05	0.000256288	yes
XLOC_025106	AT4G33050	EDA39, calmodulin-binding family protein	wt	hda	OK	6.80113	93.9168	3.78754	7.33749	5e-05	0.000256288	yes
XLOC_012271	AT2G21510	DNAJ heat shock N-terminal domain-containing protein	wt	hda	OK	1.25533	17.3204	3.78633	4.10796	5e-05	0.000256288	yes
XLOC_003703	AT1G70680	Caleosin-related family protein	wt	hda	OK	0.270573	3.73004	3.7851	2.35142	0.2583	0.381283	no
XLOC_005997	AT1G32880	ARM repeat superfamily protein	wt	hda	OK	0.0881338	1.21347	3.78329	0.671765	0.2799	0.403909	no
XLOC_026303	AT5G15970	COR6.6, KIN2, stress-responsive protein (KIN2) / stress-induced protein (KIN2) / cold-responsive protein (COR6.6) / cold-regulated protein (COR6.6)	wt	hda	OK	155.652	2142.7	3.78303	5.6732	5e-05	0.000256288	yes
XLOC_030082	AT5G16970	AER, AT-AER, alkenal reductase	wt	hda	OK	11.2312	153.421	3.77192	7.11805	5e-05	0.000256288	yes
XLOC_014243	AT3G09830	Protein kinase superfamily protein	wt	hda	OK	8.25826	112.752	3.77118	7.42123	5e-05	0.000256288	yes
XLOC_029070	AT5G64530	ANAC104, XND1, xylem NAC domain 1	wt	hda	OK	0.0998932	1.36304	3.7703	1.8329	0.2494	0.372663	no
XLOC_030572	AT5G26000	BGLU38, TGG1, thioglucoside glucohydrolase 1	wt	hda	OK	14.2151	193.959	3.77025	4.91949	5e-05	0.000256288	yes
XLOC_000105	AT1G02850	BGLU11, beta glucosidase 11	wt	hda	OK	8.32465	113.12	3.76431	7.23554	5e-05	0.000256288	yes
XLOC_001095	AT1G20310	unknown protein; FUNCTIONS IN: molecular_function unknown; INVOLVED IN: biological_process unknown; LOCATED IN: chloroplast; EXPRESSED IN: 16 plant structures; EXPRESSED DURING: 9 growth stages; BEST Arabidopsis thaliana protein match is: unknown protein (TAIR:AT1G76070.1); Has 46 Blast hits to 46 proteins in 12 species: Archae - 0; Bacteria - 0; Metazoa - 0; Fungi - 0; Plants - 46; Viruses - 0; …	wt	hda	OK	7.03014	95.4647	3.76334	6.12382	5e-05	0.000256288	yes
XLOC_000422	AT1G08890	Major facilitator superfamily protein	wt	hda	OK	0.444771	6.00146	3.75418	2.88938	0.0026	0.00867948	yes
XLOC_015092	AT3G23480	Cyclopropane-fatty-acyl-phospholipid synthase	wt	hda	OK	0.40482	5.4581	3.75304	3.33342	5e-05	0.000256288	yes
XLOC_015071	AT3G23250	ATMYB15, ATY19, MYB15, myb domain protein 15	wt	hda	OK	2.49541	33.6153	3.75177	5.42477	5e-05	0.000256288	yes
XLOC_032062	AT5G51870	AGL71, AGAMOUS-like 71	wt	hda	OK	0.0961377	1.28628	3.74196	1.37741	0.2392	0.36238	no
XLOC_029564	AT5G07000	ATST2B, ST2B, sulfotransferase 2B	wt	hda	OK	0.0388722	0.520085	3.74194	1.5839	0.2265	0.348634	no
XLOC_001149	AT1G21250	PRO25, WAK1, cell wall-associated kinase	wt	hda	OK	1.2851	17.1565	3.7388	5.63186	5e-05	0.000256288	yes
XLOC_011077	AT2G47890	B-box type zinc finger protein with CCT domain	wt	hda	OK	7.70335	102.765	3.73772	6.86875	5e-05	0.000256288	yes
XLOC_030083	AT5G16980	Zinc-binding dehydrogenase family protein	wt	hda	OK	1.6941	22.499	3.73127	4.73338	5e-05	0.000256288	yes
XLOC_001019	AT1G19020	unknown protein; BEST Arabidopsis thaliana protein match is: unknown protein (TAIR:AT3G48180.1); Has 88 Blast hits to 88 proteins in 15 species: Archae - 0; Bacteria - 0; Metazoa - 0; Fungi - 0; Plants - 88; Viruses - 0; Other Eukaryotes - 0 (source: NCBI BLink).	wt	hda	OK	24.6056	324.777	3.72239	6.74309	5e-05	0.000256288	yes
XLOC_004878	AT1G11670	MATE efflux family protein	wt	hda	OK	5.00144	65.9795	3.7216	6.94817	5e-05	0.000256288	yes
XLOC_032426	AT5G58680	ARM repeat superfamily protein	wt	hda	OK	1.98747	26.2141	3.72134	4.70575	5e-05	0.000256288	yes
XLOC_012618	AT2G27500	Glycosyl hydrolase superfamily protein	wt	hda	OK	12.2093	160.274	3.71449	7.06658	5e-05	0.000256288	yes
XLOC_003473	AT1G66725	MIR163, MIR163; miRNA	wt	hda	OK	2.15037	28.2055	3.71332	3.5869	0.0001	0.000487576	yes
XLOC_026799	AT5G25930	Protein kinase family protein with leucine-rich repeat domain	wt	hda	OK	2.65497	34.7542	3.71042	5.03997	5e-05	0.000256288	yes
XLOC_015950	AT3G43670	Copper amine oxidase family protein	wt	hda	OK	1.00798	13.1909	3.71001	4.63296	5e-05	0.000256288	yes
XLOC_005400	AT1G21310	ATEXT3, EXT3, RSH, extensin 3	wt	hda	OK	6.68021	87.3988	3.70965	7.44708	5e-05	0.000256288	yes
XLOC_019269	AT3G44250	CYP71B38, cytochrome P450, family 71, subfamily B, polypeptide 38	wt	hda	OK	0.0291786	0.381679	3.70938	1.23778	0.16425	0.27562	no
XLOC_025174	AT4G34135	UGT73B2, UDP-glucosyltransferase 73B2	wt	hda	OK	8.5096	111.226	3.70826	6.82235	5e-05	0.000256288	yes
XLOC_024299	AT4G18880	AT-HSFA4A, HSF A4A, heat shock transcription factor A4A	wt	hda	OK	4.03226	52.4597	3.70155	6.35925	5e-05	0.000256288	yes
XLOC_016257	AT3G48650	pseudogene, At14a-related protein, similar to At14a (GI:11994571 and GI:11994573) (Arabidopsis thaliana)	wt	hda	OK	2.10478	27.3004	3.69718	5.10908	5e-05	0.000256288	yes
XLOC_012269	AT2G21490	LEA, dehydrin LEA	wt	hda	OK	0.0311175	0.402663	3.69377	0.945126	0.1671	0.27926	no
XLOC_012655	AT2G28085	SAUR-like auxin-responsive protein family	wt	hda	OK	0.575738	7.43226	3.69032	2.39142	0.11185	0.203366	no
XLOC_000380	AT1G08035	unknown protein; BEST Arabidopsis thaliana protein match is: unknown protein (TAIR:AT2G28330.1); Has 10 Blast hits to 10 proteins in 3 species: Archae - 0; Bacteria - 0; Metazoa - 0; Fungi - 0; Plants - 10; Viruses - 0; Other Eukaryotes - 0 (source: NCBI BLink).	wt	hda	OK	0.122397	1.57948	3.68981	1.76887	0.1654	0.276995	no
XLOC_031413	AT5G40800	unknown protein; BEST Arabidopsis thaliana protein match is: unknown protein (TAIR:AT3G27250.1); Has 1807 Blast hits to 1807 proteins in 277 species: Archae - 0; Bacteria - 0; Metazoa - 736; Fungi - 347; Plants - 385; Viruses - 0; Other Eukaryotes - 339 (source: NCBI BLink).	wt	hda	OK	0.0252442	0.325013	3.68648	1.06207	0.21815	0.339737	no
XLOC_021979	AT4G22690	CYP706A1, cytochrome P450, family 706, subfamily A, polypeptide 1	wt	hda	OK	1.44676	18.615	3.68557	5.03936	5e-05	0.000256288	yes
XLOC_004700	AT1G08630	THA1, threonine aldolase 1	wt	hda	OK	4.33171	55.7312	3.68548	6.95283	5e-05	0.000256288	yes
XLOC_008480	AT2G03710	AGL3, SEP4, K-box region and MADS-box transcription factor family protein	wt	hda	OK	2.48128	31.9169	3.68516	5.72198	5e-05	0.000256288	yes
XLOC_007042	AT1G56680	Chitinase family protein	wt	hda	OK	0.126374	1.62525	3.68489	1.80138	0.2173	0.338781	no
XLOC_021959	AT4G22235	Arabidopsis defensin-like protein	wt	hda	OK	0.0702634	0.90329	3.68435	0.917416	0.26035	0.383379	no
XLOC_014994	AT3G22090	unknown protein; BEST Arabidopsis thaliana protein match is: unknown protein (TAIR:AT1G71470.2); Has 12 Blast hits to 12 proteins in 2 species: Archae - 0; Bacteria - 0; Metazoa - 0; Fungi - 0; Plants - 12; Viruses - 0; Other Eukaryotes - 0 (source: NCBI BLink).	wt	hda	OK	0.0546569	0.701626	3.68223	1.32829	0.21875	0.340434	no
XLOC_032740	AT5G64490	ARM repeat superfamily protein	wt	hda	OK	0.123832	1.58942	3.68205	1.99766	0.23705	0.360019	no
XLOC_024703	AT4G25950	VATG3, vacuolar ATP synthase G3	wt	hda	OK	0.144765	1.85499	3.67963	1.39489	0.1657	0.277358	no
XLOC_024704	AT4G25990	CIL, CCT motif family protein	wt	hda	OK	0.566466	7.24588	3.6771	3.57599	5e-05	0.000256288	yes
XLOC_012336	AT2G22880	VQ motif-containing protein	wt	hda	OK	8.74364	111.537	3.67315	3.87858	5e-05	0.000256288	yes
XLOC_000376	AT1G07985	Expressed protein	wt	hda	OK	2.12998	27.1597	3.67255	3.49283	5e-05	0.000256288	yes
XLOC_003425	AT1G65790	ARK1, RK1, receptor kinase 1	wt	hda	OK	0.188367	2.39813	3.67029	2.60511	0.0016	0.00569005	yes
XLOC_025639	AT5G03130	unknown protein; Has 1 Blast hits to 1 proteins in 1 species: Archae - 0; Bacteria - 0; Metazoa - 0; Fungi - 0; Plants - 1; Viruses - 0; Other Eukaryotes - 0 (source: NCBI BLink).	wt	hda	OK	0.128008	1.62895	3.66963	1.81287	0.19495	0.313345	no
XLOC_025079	AT4G32490	AtENODL4, ENODL4, early nodulin-like protein 4	wt	hda	OK	0.074995	0.954318	3.6696	1.48629	0.1561	0.265065	no
XLOC_016840	AT3G59580	Plant regulator RWP-RK family protein	wt	hda	OK	0.429446	5.44749	3.66504	4.01409	5e-05	0.000256288	yes
XLOC_031657	AT5G44820	Nucleotide-diphospho-sugar transferase family protein	wt	hda	OK	0.0398183	0.502731	3.65828	1.38851	0.1774	0.2921	no
XLOC_015149	AT3G24520	AT-HSFC1, HSFC1, heat shock transcription factor C1	wt	hda	OK	5.56849	69.9245	3.65044	7.23853	5e-05	0.000256288	yes
XLOC_030218	AT5G19260	Protein of unknown function (DUF3049)	wt	hda	OK	0.103604	1.29928	3.64855	1.74576	0.2542	0.376975	no
XLOC_017118	AT3G01840	Protein kinase superfamily protein	wt	hda	OK	1.22242	15.2864	3.64443	3.0117	0.0004	0.0016853	yes
XLOC_019976	AT3G55950	ATCRR3, CCR3, CRINKLY4 related 3	wt	hda	OK	0.55897	6.98197	3.64279	4.15712	5e-05	0.000256288	yes
XLOC_018298	AT3G22410	Sec14p-like phosphatidylinositol transfer family protein	wt	hda	OK	0.735114	9.16935	3.64078	3.36891	5e-05	0.000256288	yes
XLOC_013787	AT3G01080	ATWRKY58, WRKY58, WRKY DNA-binding protein 58	wt	hda	OK	0.0264977	0.33047	3.64058	1.09554	0.17455	0.288732	no
XLOC_020383	AT3G62760	ATGSTF13, Glutathione S-transferase family protein	wt	hda	OK	0.430906	5.37235	3.64011	2.34856	0.00565	0.0170715	yes
XLOC_007712	AT1G69480	EXS (ERD1/XPR1/SYG1) family protein	wt	hda	OK	0.613962	7.65314	3.63983	4.02155	5e-05	0.000256288	yes
XLOC_032468	AT5G59340	WOX2, WUSCHEL related homeobox 2	wt	hda	OK	0.125484	1.55932	3.63534	1.88378	0.24115	0.3644	no
XLOC_026700	AT5G23960	ATTPS21, TPS21, terpene synthase 21	wt	hda	OK	4.46086	55.422	3.63506	5.36049	5e-05	0.000256288	yes
XLOC_028142	AT5G48410	ATGLR1.3, GLR1.3, glutamate receptor 1.3	wt	hda	OK	0.163069	2.02166	3.63199	2.39399	0.0026	0.00867948	yes
XLOC_028390	AT5G52750	Heavy metal transport/detoxification superfamily protein	wt	hda	OK	2.33859	28.9398	3.62934	3.26158	0.0002	0.000907338	yes
XLOC_000076	AT1G02400	ATGA2OX4, ATGA2OX6, DTA1, GA2OX6, gibberellin 2-oxidase 6	wt	hda	OK	4.85709	60.057	3.62817	5.93885	5e-05	0.000256288	yes
XLOC_019869	AT3G53980	Bifunctional inhibitor/lipid-transfer protein/seed storage 2S albumin superfamily protein	wt	hda	OK	0.797394	9.85695	3.62778	2.61347	0.001	0.00378471	yes
XLOC_032097	AT5G52450	MATE efflux family protein	wt	hda	OK	5.09076	62.9177	3.62751	3.46352	5e-05	0.000256288	yes
XLOC_000725	AT1G13950	ATELF5A-1, EIF-5A, EIF5A, ELF5A-1, eukaryotic elongation factor 5A-1	wt	hda	OK	1.6017	19.6947	3.62013	3.28263	5e-05	0.000256288	yes
XLOC_008660	AT2G06255	ELF4-L3, ELF4-like 3	wt	hda	OK	1.11802	13.7367	3.61902	3.36758	5e-05	0.000256288	yes
XLOC_001088	AT1G20180	Protein of unknown function (DUF677)	wt	hda	OK	0.0770065	0.942882	3.61403	1.82032	0.1938	0.312096	no
XLOC_015123	AT3G23930	unknown protein; FUNCTIONS IN: molecular_function unknown; INVOLVED IN: N-terminal protein myristoylation; LOCATED IN: cellular_component unknown; EXPRESSED IN: hypocotyl; BEST Arabidopsis thaliana protein match is: unknown protein (TAIR:AT4G13540.1); Has 10639 Blast hits to 7432 proteins in 646 species: Archae - 82; Bacteria - 826; Metazoa - 5047; Fungi - 759; Plants - 314; Viruses - 86; Other E…	wt	hda	OK	0.662307	8.08493	3.60966	3.51569	5e-05	0.000256288	yes
XLOC_029094	AT5G64905	PROPEP3, elicitor peptide 3 precursor	wt	hda	OK	1.28687	15.6896	3.60786	3.00212	5e-05	0.000256288	yes
XLOC_024117	AT4G16146	cAMP-regulated phosphoprotein 19-related protein	wt	hda	OK	6.43585	78.4608	3.60777	4.87443	5e-05	0.000256288	yes
XLOC_026744	AT5G24880	BEST Arabidopsis thaliana protein match is: calmodulin-binding protein-related (TAIR:AT5G10660.1); Has 1807 Blast hits to 1807 proteins in 277 species: Archae - 0; Bacteria - 0; Metazoa - 736; Fungi - 347; Plants - 385; Viruses - 0; Other Eukaryotes - 339 (source: NCBI BLink).	wt	hda	OK	0.0278637	0.339414	3.60659	0.998704	0.15565	0.264458	no
XLOC_028209	AT5G49520	ATWRKY48, WRKY48, WRKY DNA-binding protein 48	wt	hda	OK	12.0972	147.301	3.60601	6.91595	5e-05	0.000256288	yes
XLOC_002080	AT1G37130	ATNR2, B29, CHL3, NIA2, NIA2-1, NR, NR2, nitrate reductase 2	wt	hda	OK	14.2356	172.948	3.60275	5.25977	5e-05	0.000256288	yes
XLOC_014823	AT3G19390	Granulin repeat cysteine protease family protein	wt	hda	OK	1.41925	17.2096	3.60001	4.4323	5e-05	0.000256288	yes
XLOC_015412	AT3G28850	Glutaredoxin family protein	wt	hda	OK	0.836379	10.0392	3.58534	4.39182	5e-05	0.000256288	yes
XLOC_032089	AT5G52320	CYP96A4, cytochrome P450, family 96, subfamily A, polypeptide 4	wt	hda	OK	0.0614921	0.737104	3.5834	1.78054	0.2595	0.382548	no
XLOC_017097	AT3G01420	ALPHA-DOX1, DIOX1, DOX1, PADOX-1, Peroxidase superfamily protein	wt	hda	OK	0.0934443	1.11931	3.58236	2.20141	0.00125	0.00458912	yes
XLOC_027545	AT5G38710	Methylenetetrahydrofolate reductase family protein	wt	hda	OK	0.0728314	0.872295	3.58218	1.91548	0.2568	0.379543	no
XLOC_022725	AT4G35655	RPM1-interacting protein 4 (RIN4) family protein	wt	hda	OK	0.526219	6.2802	3.57708	2.17959	0.1963	0.314961	no
XLOC_002934	AT1G56660	unknown protein; Has 665200 Blast hits to 205811 proteins in 4684 species: Archae - 3320; Bacteria - 107592; Metazoa - 249086; Fungi - 76753; Plants - 38542; Viruses - 3008; Other Eukaryotes - 186899 (source: NCBI BLink).	wt	hda	OK	4.30786	51.2232	3.57175	7.37739	5e-05	0.000256288	yes
XLOC_025292	AT4G36500	unknown protein; FUNCTIONS IN: molecular_function unknown; INVOLVED IN: biological_process unknown; LOCATED IN: mitochondrion; EXPRESSED IN: 22 plant structures; EXPRESSED DURING: 13 growth stages; BEST Arabidopsis thaliana protein match is: unknown protein (TAIR:AT2G18210.1); Has 50 Blast hits to 50 proteins in 7 species: Archae - 0; Bacteria - 0; Metazoa - 0; Fungi - 0; Plants - 50; Viruses - 0…	wt	hda	OK	7.27416	86.4015	3.5702	5.26618	5e-05	0.000256288	yes
XLOC_007769	AT1G70420	Protein of unknown function (DUF1645)	wt	hda	OK	8.86242	105.062	3.5674	6.88127	5e-05	0.000256288	yes
XLOC_016758	AT3G57770	Protein kinase superfamily protein	wt	hda	OK	0.245609	2.91044	3.5668	2.08584	0.02235	0.0547924	no
XLOC_010573	AT2G39400	alpha/beta-Hydrolases superfamily protein	wt	hda	OK	0.608713	7.19063	3.56229	3.39315	5e-05	0.000256288	yes
XLOC_003055	AT1G58340	ZF14, MATE efflux family protein	wt	hda	OK	0.0797499	0.940659	3.56012	2.05158	0.00385	0.0122151	yes
XLOC_018514	AT3G26220	CYP71B3, cytochrome P450, family 71, subfamily B, polypeptide 3	wt	hda	OK	0.506308	5.9667	3.55884	3.1828	5e-05	0.000256288	yes
XLOC_029249	AT5G01100	O-fucosyltransferase family protein	wt	hda	OK	5.34522	62.6614	3.55126	6.77448	5e-05	0.000256288	yes
XLOC_001223	AT1G22590	AGL87, AGAMOUS-like 87	wt	hda	OK	1.79448	21.0042	3.54904	3.87767	5e-05	0.000256288	yes
XLOC_032360	AT5G57510	unknown protein; Has 27 Blast hits to 27 proteins in 9 species: Archae - 0; Bacteria - 0; Metazoa - 0; Fungi - 0; Plants - 27; Viruses - 0; Other Eukaryotes - 0 (source: NCBI BLink).	wt	hda	OK	0.649505	7.59776	3.54816	2.72363	0.1722	0.286117	no
XLOC_025756	AT5G05220	unknown protein; Has 30201 Blast hits to 17322 proteins in 780 species: Archae - 12; Bacteria - 1396; Metazoa - 17338; Fungi - 3422; Plants - 5037; Viruses - 0; Other Eukaryotes - 2996 (source: NCBI BLink).	wt	hda	OK	6.51608	76.0839	3.54552	6.0751	5e-05	0.000256288	yes
XLOC_009476	AT2G20340	Pyridoxal phosphate (PLP)-dependent transferases superfamily protein	wt	hda	OK	6.98836	81.4252	3.54245	6.85219	5e-05	0.000256288	yes
XLOC_032370	AT5G57630	CIPK21, SnRK3.4, CBL-interacting protein kinase 21	wt	hda	OK	0.903348	10.5223	3.54203	3.82324	5e-05	0.000256288	yes
XLOC_007657	AT1G68480	JAG, C2H2 and C2HC zinc fingers superfamily protein	wt	hda	OK	0.205469	2.38681	3.5381	2.2452	0.0011	0.00410594	yes
XLOC_028328	AT5G51720	2 iron, 2 sulfur cluster binding	wt	hda	OK	27.265	316.234	3.53587	7.1962	5e-05	0.000256288	yes
XLOC_002611	AT1G51090	Heavy metal transport/detoxification superfamily protein	wt	hda	OK	11.6382	134.85	3.53442	5.98488	5e-05	0.000256288	yes
XLOC_005614	AT1G25400	unknown protein; BEST Arabidopsis thaliana protein match is: unknown protein (TAIR:AT1G68440.1); Has 21 Blast hits to 21 proteins in 6 species: Archae - 0; Bacteria - 0; Metazoa - 0; Fungi - 0; Plants - 21; Viruses - 0; Other Eukaryotes - 0 (source: NCBI BLink).	wt	hda	OK	4.78156	55.343	3.53285	5.90067	5e-05	0.000256288	yes
XLOC_000855	AT1G16310	Cation efflux family protein	wt	hda	OK	0.0699389	0.809058	3.53208	1.62334	0.16085	0.271206	no
XLOC_024274	AT4G18425	Protein of unknown function (DUF679)	wt	hda	OK	0.189256	2.18583	3.52977	2.00009	0.25765	0.380491	no
XLOC_002477	AT1G48745	unknown protein; Has 7 Blast hits to 7 proteins in 3 species: Archae - 0; Bacteria - 0; Metazoa - 0; Fungi - 0; Plants - 7; Viruses - 0; Other Eukaryotes - 0 (source: NCBI BLink).	wt	hda	OK	0.476264	5.48772	3.52637	2.15313	0.145	0.250042	no
XLOC_002523	AT1G49450	Transducin/WD40 repeat-like superfamily protein	wt	hda	OK	5.62174	64.6416	3.52337	6.87001	5e-05	0.000256288	yes
XLOC_008438	AT2G02990	ATRNS1, RNS1, ribonuclease 1	wt	hda	OK	4.30282	49.3543	3.51982	4.76403	5e-05	0.000256288	yes
XLOC_001634	AT1G30100	ATNCED5, NCED5, nine-cis-epoxycarotenoid dioxygenase 5	wt	hda	OK	0.0589987	0.67646	3.51925	1.7552	0.21205	0.332869	no
XLOC_022625	AT4G34060	DML3, demeter-like protein 3	wt	hda	OK	0.138177	1.5824	3.51753	2.63776	0.00175	0.00615056	yes
XLOC_021865	AT4G20830	FAD-binding Berberine family protein	wt	hda	OK	17.4611	199.866	3.51681	6.90864	5e-05	0.000256288	yes
XLOC_010142	AT2G31945	unknown protein; FUNCTIONS IN: molecular_function unknown; INVOLVED IN: biological_process unknown; LOCATED IN: endomembrane system; EXPRESSED IN: 8 plant structures; EXPRESSED DURING: 4 anthesis, petal differentiation and expansion stage; BEST Arabidopsis thaliana protein match is: unknown protein (TAIR:AT1G05575.1); Has 61 Blast hits to 61 proteins in 10 species: Archae - 0; Bacteria - 0; Metaz…	wt	hda	OK	7.53667	85.9066	3.51077	4.21346	5e-05	0.000256288	yes
XLOC_000689	AT1G13270	MAP1B, MAP1C, methionine aminopeptidase 1B	wt	hda	OK	10.2398	116.633	3.50971	6.51759	5e-05	0.000256288	yes
XLOC_002063	AT1G36940	unknown protein; Has 21 Blast hits to 21 proteins in 8 species: Archae - 0; Bacteria - 0; Metazoa - 0; Fungi - 0; Plants - 21; Viruses - 0; Other Eukaryotes - 0 (source: NCBI BLink).	wt	hda	OK	0.149203	1.69658	3.50728	1.81631	0.1835	0.299251	no
XLOC_031978	AT5G50360	unknown protein; BEST Arabidopsis thaliana protein match is: unknown protein (TAIR:AT3G48510.1); Has 1807 Blast hits to 1807 proteins in 277 species: Archae - 0; Bacteria - 0; Metazoa - 736; Fungi - 347; Plants - 385; Viruses - 0; Other Eukaryotes - 339 (source: NCBI BLink).	wt	hda	OK	1.29322	14.6775	3.50457	4.64736	5e-05	0.000256288	yes
XLOC_018268	AT3G21780	UGT71B6, UDP-glucosyl transferase 71B6	wt	hda	OK	0.290947	3.29766	3.50262	2.02086	0.0325	0.0749825	no
XLOC_003653	AT1G69790	Protein kinase superfamily protein	wt	hda	OK	1.94858	22.0333	3.49919	4.8612	5e-05	0.000256288	yes
XLOC_001108	AT1G20620	ATCAT3, CAT3, SEN2, catalase 3	wt	hda	OK	52.2919	589.139	3.49395	4.74308	5e-05	0.000256288	yes
XLOC_024652	AT4G25100	ATFSD1, FSD1, Fe superoxide dismutase 1	wt	hda	OK	2.93825	33.0047	3.48964	4.20956	5e-05	0.000256288	yes
XLOC_023830	AT4G11900	S-locus lectin protein kinase family protein	wt	hda	OK	0.730276	8.17926	3.48546	4.41881	5e-05	0.000256288	yes
XLOC_028957	AT5G62420	NAD(P)-linked oxidoreductase superfamily protein	wt	hda	OK	0.0302646	0.338232	3.48231	0.949484	0.17845	0.293324	no
XLOC_015233	AT3G25810	Terpenoid cyclases/Protein prenyltransferases superfamily protein	wt	hda	OK	1.00594	11.2332	3.48115	3.55789	5e-05	0.000256288	yes
XLOC_010919	AT2G45210	SAUR-like auxin-responsive protein family	wt	hda	OK	0.192841	2.15196	3.48017	2.05752	0.21055	0.331187	no
XLOC_002732	AT1G53180	unknown protein; FUNCTIONS IN: molecular_function unknown; INVOLVED IN: biological_process unknown; LOCATED IN: cellular_component unknown; EXPRESSED IN: 13 plant structures; EXPRESSED DURING: 6 growth stages; BEST Arabidopsis thaliana protein match is: unknown protein (TAIR:AT3G15115.1); Has 58 Blast hits to 56 proteins in 22 species: Archae - 0; Bacteria - 0; Metazoa - 6; Fungi - 4; Plants - 29…	wt	hda	OK	0.120413	1.33777	3.47378	1.96132	0.1336	0.23453	no
XLOC_004775	AT1G09950	RAS1, RESPONSE TO ABA AND SALT 1	wt	hda	OK	2.43364	27.0211	3.4729	4.37462	5e-05	0.000256288	yes
XLOC_022570	AT4G32810	ATCCD8, CCD8, MAX4, carotenoid cleavage dioxygenase 8	wt	hda	OK	0.0529239	0.584295	3.4647	1.54866	0.17355	0.287718	no
XLOC_019018	AT3G32980	Peroxidase superfamily protein	wt	hda	OK	0.039132	0.43169	3.46357	1.33134	0.16885	0.281669	no
XLOC_014616	AT3G16120	Dynein light chain type 1 family protein	wt	hda	OK	3.0228	33.2908	3.46116	3.93357	5e-05	0.000256288	yes
XLOC_029362	AT5G03350	Legume lectin family protein	wt	hda	OK	5.05345	55.541	3.45821	4.63661	5e-05	0.000256288	yes
XLOC_030060	AT5G16486	RNA-directed DNA polymerase (reverse transcriptase)-related family protein	wt	hda	OK	0.0536872	0.589051	3.45574	1.10874	0.18455	0.300743	no
XLOC_013288	AT2G39060	Nodulin MtN3 family protein	wt	hda	OK	1.0052	11.0269	3.45548	3.35032	5e-05	0.000256288	yes
XLOC_000460	AT1G09480	NAD(P)-binding Rossmann-fold superfamily protein	wt	hda	OK	0.178043	1.95306	3.45544	2.06617	0.02895	0.0680899	no
XLOC_002888	AT1G55850	ATCSLE1, CSLE1, cellulose synthase like E1	wt	hda	OK	8.24004	90.0796	3.45048	2.18454	0.0222	0.0544845	no
XLOC_026155	AT5G13320	GDG1, GH3.12, PBS3, WIN3, Auxin-responsive GH3 family protein	wt	hda	OK	6.47504	70.7719	3.45022	6.80721	5e-05	0.000256288	yes
XLOC_012963	AT2G33385	arpc2b, actin-related protein C2B	wt	hda	OK	0.0565674	0.618062	3.44971	1.35673	0.51465	0.633011	no
XLOC_013114	AT2G35930	PUB23, plant U-box 23	wt	hda	OK	2.57578	28.0006	3.44238	5.47213	5e-05	0.000256288	yes
XLOC_032547	AT5G60910	AGL8, FUL, AGAMOUS-like 8	wt	hda	OK	6.50795	70.735	3.44215	6.04907	5e-05	0.000256288	yes
XLOC_026727	AT5G24530	DMR6, 2-oxoglutarate (2OG) and Fe(II)-dependent oxygenase superfamily protein	wt	hda	OK	7.01476	76.1517	3.44041	6.26021	5e-05	0.000256288	yes
XLOC_000426	AT1G08930	ERD6, Major facilitator superfamily protein	wt	hda	OK	7.06252	76.4687	3.43661	6.72137	5e-05	0.000256288	yes
XLOC_022963	AT4G40080	ENTH/ANTH/VHS superfamily protein	wt	hda	OK	0.0845557	0.91472	3.43536	1.66227	0.21095	0.331453	no
XLOC_023874	AT4G12530	Bifunctional inhibitor/lipid-transfer protein/seed storage 2S albumin superfamily protein	wt	hda	OK	0.533426	5.7549	3.43143	2.64732	0.21715	0.338652	no
XLOC_013752	AT2G47520	HRE2, Integrase-type DNA-binding superfamily protein	wt	hda	OK	0.705491	7.58728	3.42688	3.18189	5e-05	0.000256288	yes
XLOC_003309	AT1G63930	ROH1, from the Czech 'roh' meaning 'corner'	wt	hda	OK	0.329006	3.52982	3.42341	2.94083	5e-05	0.000256288	yes
XLOC_003935	AT1G75000	GNS1/SUR4 membrane protein family	wt	hda	OK	8.37359	89.7593	3.42214	5.27597	5e-05	0.000256288	yes
XLOC_023126	AT4G02420	Concanavalin A-like lectin protein kinase family protein	wt	hda	OK	0.632151	6.77457	3.42179	3.91713	5e-05	0.000256288	yes
XLOC_026266	AT5G15430	Plant calmodulin-binding protein-related	wt	hda	OK	0.0735245	0.786639	3.41941	1.82065	0.24085	0.364056	no
XLOC_024792	AT4G27480	Core-2/I-branching beta-1,6-N-acetylglucosaminyltransferase family protein	wt	hda	OK	1.65739	17.6477	3.4125	4.08229	5e-05	0.000256288	yes
XLOC_009970	AT2G28660	Chloroplast-targeted copper chaperone protein	wt	hda	OK	0.48108	5.11706	3.41097	2.31018	0.00335	0.0108027	yes
XLOC_019660	AT3G50440	ATMES10, MES10, methyl esterase 10	wt	hda	OK	7.96073	84.6755	3.41097	3.49537	0.00015	0.000702389	yes
XLOC_010751	AT2G42350	RING/U-box superfamily protein	wt	hda	OK	0.327012	3.47448	3.40938	2.1794	0.00275	0.00912263	yes
XLOC_029535	AT5G06520	SWAP (Suppressor-of-White-APricot)/surp domain-containing protein	wt	hda	OK	0.047665	0.505674	3.40721	1.56054	0.24545	0.368955	no
XLOC_000427	AT1G08940	Phosphoglycerate mutase family protein	wt	hda	OK	0.0974798	1.03305	3.40567	1.51462	0.25055	0.373825	no
XLOC_026802	AT5G25980	BGLU37, TGG2, glucoside glucohydrolase 2	wt	hda	OK	21.1137	223.518	3.40414	4.66558	5e-05	0.000256288	yes
XLOC_004531	AT1G05675	UDP-Glycosyltransferase superfamily protein	wt	hda	OK	0.330667	3.49281	3.40094	2.34018	0.00265	0.00882879	yes
XLOC_014321	AT3G11090	LBD21, LOB domain-containing protein 21	wt	hda	OK	3.72346	39.1893	3.39575	3.68825	5e-05	0.000256288	yes
XLOC_003985	AT1G75880	SGNH hydrolase-type esterase superfamily protein	wt	hda	OK	2.06271	21.6092	3.38903	4.68229	5e-05	0.000256288	yes
XLOC_012283	AT2G21820	unknown protein; Has 45 Blast hits to 45 proteins in 13 species: Archae - 0; Bacteria - 0; Metazoa - 0; Fungi - 0; Plants - 45; Viruses - 0; Other Eukaryotes - 0 (source: NCBI BLink).	wt	hda	OK	0.993542	10.4083	3.389	2.40701	0.00175	0.00615056	yes
XLOC_013406	AT2G40970	MYBC1, Homeodomain-like superfamily protein	wt	hda	OK	1.00423	10.5172	3.38859	3.20704	0.0001	0.000487576	yes
XLOC_007067	AT1G57990	ATPUP18, PUP18, purine permease 18	wt	hda	OK	49.5487	517.77	3.38539	6.50584	5e-05	0.000256288	yes
XLOC_017676	AT3G11580	AP2/B3-like transcriptional factor family protein	wt	hda	OK	5.13406	53.5161	3.3818	4.81918	5e-05	0.000256288	yes
XLOC_001368	AT1G25340	AtMYB116, MYB116, myb domain protein 116	wt	hda	OK	0.153154	1.59125	3.3771	1.55547	0.2454	0.368908	no
XLOC_002703	AT1G52770	Phototropic-responsive NPH3 family protein	wt	hda	OK	0.239819	2.48635	3.37401	2.31258	0.0049	0.0151075	yes
XLOC_004164	AT1G79270	ECT8, evolutionarily conserved C-terminal region 8	wt	hda	OK	4.7458	49.2014	3.37398	5.79386	5e-05	0.000256288	yes
XLOC_000844	AT1G16120	WAKL1, wall associated kinase-like 1	wt	hda	OK	0.0443498	0.459345	3.37258	1.59143	0.228	0.350272	no
XLOC_018237	AT3G21320	BEST Arabidopsis thaliana protein match is: hydroxyproline-rich glycoprotein family protein (TAIR:AT2G25930.1); Has 63 Blast hits to 58 proteins in 21 species: Archae - 0; Bacteria - 0; Metazoa - 3; Fungi - 0; Plants - 58; Viruses - 0; Other Eukaryotes - 2 (source: NCBI BLink).	wt	hda	OK	0.737009	7.62805	3.37156	2.88298	0.0004	0.0016853	yes
XLOC_010651	AT2G40670	ARR16, RR16, response regulator 16	wt	hda	OK	0.550617	5.68654	3.36843	2.21535	0.01635	0.0420264	yes
XLOC_013377	AT2G40470	ASL11, LBD15, LOB domain-containing protein 15	wt	hda	OK	0.0708429	0.731311	3.36779	1.28064	0.1595	0.269654	no
XLOC_026752	AT5G25040	Major facilitator superfamily protein	wt	hda	OK	2.99486	30.8696	3.36563	5.40845	5e-05	0.000256288	yes
XLOC_017203	AT3G03520	NPC3, non-specific phospholipase C3	wt	hda	OK	0.17474	1.79354	3.35953	2.23639	0.00305	0.00998268	yes
XLOC_000233	AT1G05400	unknown protein; BEST Arabidopsis thaliana protein match is: unknown protein (TAIR:AT1G06810.1); Has 31 Blast hits to 31 proteins in 2 species: Archae - 0; Bacteria - 0; Metazoa - 0; Fungi - 0; Plants - 31; Viruses - 0; Other Eukaryotes - 0 (source: NCBI BLink).	wt	hda	OK	0.17686	1.8148	3.35913	0.803416	0.1256	0.223394	no
XLOC_023911	AT4G13180	NAD(P)-binding Rossmann-fold superfamily protein	wt	hda	OK	6.5577	67.2494	3.35826	5.81962	5e-05	0.000256288	yes
XLOC_012160	AT2G19900	ATNADP-ME1, NADP-ME1, NADP-malic enzyme 1	wt	hda	OK	0.282353	2.88597	3.35349	2.79041	5e-05	0.000256288	yes
XLOC_024331	AT4G19390	Uncharacterised protein family (UPF0114)	wt	hda	OK	3.28667	33.5731	3.35261	4.70521	5e-05	0.000256288	yes
XLOC_007382	AT1G63720	BEST Arabidopsis thaliana protein match is: hydroxyproline-rich glycoprotein family protein (TAIR:AT5G52430.1); Has 490 Blast hits to 394 proteins in 96 species: Archae - 0; Bacteria - 2; Metazoa - 132; Fungi - 88; Plants - 175; Viruses - 14; Other Eukaryotes - 79 (source: NCBI BLink).	wt	hda	OK	6.586	67.1221	3.34931	5.77243	5e-05	0.000256288	yes
XLOC_013965	AT3G04300	RmlC-like cupins superfamily protein	wt	hda	OK	0.254981	2.59832	3.34912	1.83465	0.2519	0.374801	no
XLOC_001398	AT1G26558	other RNA	wt	hda	OK	0.164308	1.67328	3.3482	1.33785	0.2551	0.378003	no
XLOC_011030	AT2G47190	ATMYB2, MYB2, myb domain protein 2	wt	hda	OK	0.327481	3.32768	3.34503	2.17506	0.00385	0.0122151	yes
XLOC_016187	AT3G47540	Chitinase family protein	wt	hda	OK	0.408189	4.14144	3.34283	2.1645	0.2083	0.328806	no
XLOC_016663	AT3G55880	SUE4, Alpha/beta hydrolase related protein	wt	hda	OK	7.20575	73.0878	3.34241	5.52919	5e-05	0.000256288	yes
XLOC_020498	AT4G01130	GDSL-like Lipase/Acylhydrolase superfamily protein	wt	hda	OK	3.69883	37.484	3.34114	4.97361	5e-05	0.000256288	yes
XLOC_029274	AT5G01540	LECRKA4.1, lectin receptor kinase a4.1	wt	hda	OK	0.147996	1.49906	3.34043	1.36569	0.27875	0.402654	no
XLOC_031334	AT5G39520	Protein of unknown function (DUF1997)	wt	hda	OK	0.859677	8.7045	3.33989	1.41454	0.2313	0.353665	no
XLOC_024551	AT4G23190	AT-RLK3, CRK11, cysteine-rich RLK (RECEPTOR-like protein kinase) 11	wt	hda	OK	5.78411	58.528	3.33896	6.32911	5e-05	0.000256288	yes
XLOC_030018	AT5G15780	Pollen Ole e 1 allergen and extensin family protein	wt	hda	OK	47.6987	482.288	3.33787	6.77172	5e-05	0.000256288	yes
XLOC_003683	AT1G70430	Protein kinase superfamily protein	wt	hda	OK	0.109608	1.10441	3.33286	1.07081	0.1759	0.290392	no
XLOC_011909	AT2G15390	atfut4, FUT4, fucosyltransferase 4	wt	hda	OK	0.0546918	0.55101	3.33268	1.45087	0.31525	0.441109	no
XLOC_031956	AT5G49900	Beta-glucosidase, GBA2 type family protein	wt	hda	OK	1.49743	15.0862	3.33266	5.31624	5e-05	0.000256288	yes
XLOC_022784	AT4G36820	Protein of unknown function (DUF607)	wt	hda	OK	0.649774	6.53617	3.33044	2.99026	5e-05	0.000256288	yes
XLOC_030463	AT5G24155	FAD/NAD(P)-binding oxidoreductase family protein	wt	hda	OK	4.10265	41.1405	3.32593	3.11037	0.00015	0.000702389	yes
XLOC_005976	AT1G32450	NRT1.5, nitrate transporter 1.5	wt	hda	OK	0.854334	8.55897	3.32457	3.70055	5e-05	0.000256288	yes
XLOC_003236	AT1G62570	FMO GS-OX4, flavin-monooxygenase glucosinolate S-oxygenase 4	wt	hda	OK	2.54904	25.5208	3.32365	5.04388	5e-05	0.000256288	yes
XLOC_013712	AT2G46680	ATHB-7, ATHB7, HB-7, homeobox 7	wt	hda	OK	9.47859	94.4637	3.31702	5.45	5e-05	0.000256288	yes
XLOC_016572	AT3G54420	ATCHITIV, ATEP3, CHIV, EP3, homolog of carrot EP3-3 chitinase	wt	hda	OK	1.0212	10.1672	3.31559	2.77932	0.0001	0.000487576	yes
XLOC_014501	AT3G14450	CID9, CTC-interacting domain 9	wt	hda	OK	1.06231	10.5382	3.31035	3.01949	0.00025	0.00110791	yes
XLOC_001842	AT1G33560	ADR1, Disease resistance protein (CC-NBS-LRR class) family	wt	hda	OK	3.45274	34.2273	3.30934	6.25744	5e-05	0.000256288	yes
XLOC_007697	AT1G69180	CRC, Plant-specific transcription factor YABBY family protein	wt	hda	OK	0.82194	8.14802	3.30934	2.9228	5e-05	0.000256288	yes
XLOC_012102	AT2G18720	Translation elongation factor EF1A/initiation factor IF2gamma family protein	wt	hda	OK	0.0402717	0.398837	3.30796	1.22211	0.1649	0.276457	no
XLOC_027765	AT5G42235	Expressed protein	wt	hda	OK	0.186481	1.84523	3.3067	1.6155	0.1614	0.271859	no
XLOC_007381	AT1G63710	CYP86A7, cytochrome P450, family 86, subfamily A, polypeptide 7	wt	hda	OK	0.680326	6.72692	3.30565	2.96445	0.00025	0.00110791	yes
XLOC_001671	AT1G30650	AR411, ATWRKY14, WRKY14, WRKY DNA-binding protein 14	wt	hda	OK	0.0635763	0.627402	3.30283	1.51951	0.20245	0.322281	no
XLOC_032007	AT5G50770	AtHSD6, HSD6, hydroxysteroid dehydrogenase 6	wt	hda	OK	0.159554	1.5719	3.3004	1.76772	0.25615	0.378805	no
XLOC_013654	AT2G45570	CYP76C2, cytochrome P450, family 76, subfamily C, polypeptide 2	wt	hda	OK	0.756293	7.43973	3.29823	3.26563	5e-05	0.000256288	yes
XLOC_005757	AT1G28370	ATERF11, ERF11, ERF domain protein 11	wt	hda	OK	14.3093	140.617	3.29675	6.28485	5e-05	0.000256288	yes
XLOC_032631	AT5G62480	ATGSTU9, GST14, GST14B, GSTU9, glutathione S-transferase tau 9	wt	hda	OK	0.0973336	0.955923	3.29588	1.27158	0.283	0.4073	no
XLOC_022932	AT4G39670	Glycolipid transfer protein (GLTP) family protein	wt	hda	OK	5.84518	57.3275	3.29391	4.72502	5e-05	0.000256288	yes
XLOC_010643	AT2G40520	Nucleotidyltransferase family protein	wt	hda	OK	2.88418	28.2241	3.29069	5.5528	5e-05	0.000256288	yes
XLOC_012228	AT2G20870	cell wall protein precursor, putative	wt	hda	OK	35.6944	349.114	3.28993	6.5369	5e-05	0.000256288	yes
XLOC_000599	AT1G11850	unknown protein; FUNCTIONS IN: molecular_function unknown; INVOLVED IN: biological_process unknown; LOCATED IN: endomembrane system; EXPRESSED IN: 19 plant structures; EXPRESSED DURING: 12 growth stages; Has 38777 Blast hits to 8185 proteins in 741 species: Archae - 46; Bacteria - 14846; Metazoa - 13013; Fungi - 1392; Plants - 5894; Viruses - 543; Other Eukaryotes - 3043 (source: NCBI BLink).	wt	hda	OK	3.91152	38.2344	3.28907	3.01002	5e-05	0.000256288	yes
XLOC_006817	AT1G52890	ANAC019, NAC019, NAC domain containing protein 19	wt	hda	OK	33.368	325.286	3.28517	6.40984	5e-05	0.000256288	yes
XLOC_018287	AT3G22160	VQ motif-containing protein	wt	hda	OK	0.73761	7.18257	3.28357	2.25849	0.00555	0.0168174	yes
XLOC_029876	AT5G13170	SAG29, senescence-associated gene 29	wt	hda	OK	1.9086	18.581	3.28324	4.03405	5e-05	0.000256288	yes
XLOC_020410	AT3G63160	FUNCTIONS IN: molecular_function unknown; INVOLVED IN: biological_process unknown; LOCATED IN: chloroplast outer membrane, thylakoid, chloroplast thylakoid membrane, chloroplast, chloroplast envelope; EXPRESSED IN: 21 plant structures; EXPRESSED DURING: 13 growth stages; BEST Arabidopsis thaliana protein match is: outer envelope membrane protein 7 (TAIR:AT3G52420.1); Has 26 Blast hits to 26 prote…	wt	hda	OK	80.5646	783.985	3.28261	5.89418	5e-05	0.000256288	yes
XLOC_013872	AT3G02500	unknown protein; BEST Arabidopsis thaliana protein match is: unknown protein (TAIR:AT5G16030.1); Has 49 Blast hits to 49 proteins in 10 species: Archae - 0; Bacteria - 0; Metazoa - 0; Fungi - 0; Plants - 49; Viruses - 0; Other Eukaryotes - 0 (source: NCBI BLink).	wt	hda	OK	0.891236	8.66939	3.28205	1.54956	0.0415	0.0915424	no
XLOC_006626	AT1G49640	alpha/beta-Hydrolases superfamily protein	wt	hda	OK	0.126649	1.23071	3.28057	1.78114	0.24135	0.364647	no
XLOC_030526	AT5G25110	CIPK25, SnRK3.25, CBL-interacting protein kinase 25	wt	hda	OK	0.463895	4.50063	3.27826	2.90992	0.00015	0.000702389	yes
XLOC_003710	AT1G70810	Calcium-dependent lipid-binding (CaLB domain) family protein	wt	hda	OK	4.04419	39.0677	3.27205	4.62018	5e-05	0.000256288	yes
XLOC_018513	AT3G26210	CYP71B23, cytochrome P450, family 71, subfamily B, polypeptide 23	wt	hda	OK	0.143302	1.38371	3.2714	2.07206	0.00185	0.00646133	yes
XLOC_022330	AT4G28790	basic helix-loop-helix (bHLH) DNA-binding superfamily protein	wt	hda	OK	0.116282	1.12224	3.27067	1.7879	0.17995	0.295018	no
XLOC_007941	AT1G74020	SS2, strictosidine synthase 2	wt	hda	OK	4.89166	47.1799	3.26978	5.19093	5e-05	0.000256288	yes
XLOC_029112	AT5G65210	TGA1, bZIP transcription factor family protein	wt	hda	OK	0.921831	8.88941	3.26951	3.60022	5e-05	0.000256288	yes
XLOC_004287	AT1G01640	BTB/POZ domain-containing protein	wt	hda	OK	0.26446	2.54329	3.26558	2.05622	0.2096	0.330339	no
XLOC_027611	AT5G39860	BHLH136, BNQ1, PRE1, basic helix-loop-helix (bHLH) DNA-binding family protein	wt	hda	OK	2.46091	23.649	3.26451	3.35879	5e-05	0.000256288	yes
XLOC_026414	AT5G18130	unknown protein; BEST Arabidopsis thaliana protein match is: unknown protein (TAIR:AT3G03870.2); Has 1807 Blast hits to 1807 proteins in 277 species: Archae - 0; Bacteria - 0; Metazoa - 736; Fungi - 347; Plants - 385; Viruses - 0; Other Eukaryotes - 339 (source: NCBI BLink).	wt	hda	OK	4.37803	42.0245	3.26288	5.37417	5e-05	0.000256288	yes
XLOC_018460	AT3G25180	CYP82G1, cytochrome P450, family 82, subfamily G, polypeptide 1	wt	hda	OK	2.24029	21.4571	3.25969	4.94297	5e-05	0.000256288	yes
XLOC_014446	AT3G13500	unknown protein; BEST Arabidopsis thaliana protein match is: unknown protein (TAIR:AT1G55365.1); Has 2761 Blast hits to 655 proteins in 118 species: Archae - 5; Bacteria - 503; Metazoa - 856; Fungi - 159; Plants - 239; Viruses - 11; Other Eukaryotes - 988 (source: NCBI BLink).	wt	hda	OK	0.256234	2.45133	3.25803	1.56247	0.1721	0.285998	no
XLOC_027662	AT5G40690	CONTAINS InterPro DOMAIN/s: EF-Hand 1, calcium-binding site (InterPro:IPR018247); BEST Arabidopsis thaliana protein match is: unknown protein (TAIR:AT2G41730.1); Has 1807 Blast hits to 1807 proteins in 277 species: Archae - 0; Bacteria - 0; Metazoa - 736; Fungi - 347; Plants - 385; Viruses - 0; Other Eukaryotes - 339 (source: NCBI BLink).	wt	hda	OK	0.570136	5.45199	3.25741	2.58603	0.0028	0.00926707	yes
XLOC_022384	AT4G29600	Cytidine/deoxycytidylate deaminase family protein	wt	hda	OK	0.118493	1.13248	3.25662	1.62173	0.23995	0.363051	no
XLOC_012558	AT2G26580	YAB5, plant-specific transcription factor YABBY family protein	wt	hda	OK	2.45385	23.4293	3.25519	3.50534	5e-05	0.000256288	yes
XLOC_006794	AT1G52560	HSP20-like chaperones superfamily protein	wt	hda	OK	9.32029	88.7481	3.25127	4.85275	5e-05	0.000256288	yes
XLOC_025863	AT5G07100	WRKY26, WRKY DNA-binding protein 26	wt	hda	OK	0.386967	3.66892	3.24507	2.1294	0.02125	0.0525186	no
XLOC_009716	AT2G24210	TPS10, terpene synthase 10	wt	hda	OK	3.46205	32.7957	3.24381	5.18643	5e-05	0.000256288	yes
XLOC_022882	AT4G38550	Arabidopsis phospholipase-like protein (PEARLI 4) family	wt	hda	OK	4.1354	39.1535	3.24304	5.12554	5e-05	0.000256288	yes
XLOC_015093	AT3G23510	Cyclopropane-fatty-acyl-phospholipid synthase	wt	hda	OK	0.112764	1.06716	3.2424	2.1168	0.0009	0.00344911	yes
XLOC_010741	AT2G42170	Actin family protein	wt	hda	OK	0.652954	6.1786	3.24222	3.34077	5e-05	0.000256288	yes
XLOC_022883	AT4G38560	Arabidopsis phospholipase-like protein (PEARLI 4) family	wt	hda	OK	0.282453	2.66592	3.23855	1.44619	0.10215	0.189607	no
XLOC_002393	AT1G47440	pseudogene, putative S-locus-specific glyco protein SLR1 precursor, similar to S-locus-specific glycoprotein SLR1 precursor GB:S20489 GI:99660 from (Arabidopsis thaliana); blastp match of 67% identity and 1.6e-109 P-value to GP|21321208|dbj|BAB97355.1||AB075407 S-locus-related I {Brassica amplexicaulis}	wt	hda	OK	0.0545494	0.514535	3.23763	1.32613	0.22335	0.34524	no
XLOC_007301	AT1G62290	Saposin-like aspartyl protease family protein	wt	hda	OK	0.17808	1.67965	3.23756	2.17754	0.00265	0.00882879	yes
XLOC_018321	AT3G22750	Protein kinase superfamily protein	wt	hda	OK	1.4092	13.2881	3.23718	4.50528	5e-05	0.000256288	yes
XLOC_003081	AT1G59590	ZCF37, ZCF37	wt	hda	OK	3.49182	32.9045	3.23623	4.15921	5e-05	0.000256288	yes
XLOC_013336	AT2G39800	ATP5CS, P5CS1, delta1-pyrroline-5-carboxylate synthase 1	wt	hda	OK	109.485	1031.25	3.23559	2.131	0.0458	0.0990805	no
XLOC_027578	AT5G39210	CRR7, chlororespiratory reduction 7	wt	hda	OK	8.41258	79.2187	3.23522	4.98217	5e-05	0.000256288	yes
XLOC_013655	AT2G45580	CYP76C3, cytochrome P450, family 76, subfamily C, polypeptide 3	wt	hda	OK	1.40082	13.1891	3.235	3.90755	5e-05	0.000256288	yes
XLOC_017641	AT3G10930	unknown protein; FUNCTIONS IN: molecular_function unknown; INVOLVED IN: biological_process unknown; LOCATED IN: mitochondrion; EXPRESSED IN: 18 plant structures; EXPRESSED DURING: 9 growth stages; Has 1 Blast hits to 1 proteins in 1 species: Archae - 0; Bacteria - 0; Metazoa - 0; Fungi - 0; Plants - 1; Viruses - 0; Other Eukaryotes - 0 (source: NCBI BLink).	wt	hda	OK	26.9092	252.974	3.23282	6.29577	5e-05	0.000256288	yes
XLOC_010816	AT2G43510	ATTI1, TI1, trypsin inhibitor protein 1	wt	hda	OK	2.52613	23.7026	3.23005	3.05823	0.00015	0.000702389	yes
XLOC_007256	AT1G61590	Protein kinase superfamily protein	wt	hda	OK	0.042552	0.399053	3.22928	1.40206	0.22785	0.350148	no
XLOC_000902	AT1G17020	ATSRG1, SRG1, senescence-related gene 1	wt	hda	OK	0.71401	6.69494	3.22905	2.88981	0.00025	0.00110791	yes
XLOC_013347	AT2G39980	HXXXD-type acyl-transferase family protein	wt	hda	OK	1.38608	12.9861	3.22788	4.47178	5e-05	0.000256288	yes
XLOC_008403	AT2G02450	anac034, ANAC035, LOV1, NAC035, NAC domain containing protein 35	wt	hda	OK	1.72754	16.1545	3.22515	4.14758	5e-05	0.000256288	yes
XLOC_003554	AT1G68170	nodulin MtN21 /EamA-like transporter family protein	wt	hda	OK	0.0841804	0.781282	3.21429	1.22048	0.1861	0.30268	no
XLOC_011639	AT2G10940	Bifunctional inhibitor/lipid-transfer protein/seed storage 2S albumin superfamily protein	wt	hda	OK	183.06	1697.58	3.2131	3.13259	5e-05	0.000256288	yes
XLOC_013737	AT2G47120	NAD(P)-binding Rossmann-fold superfamily protein	wt	hda	OK	0.0404432	0.373535	3.20728	0.951355	0.17855	0.293465	no
XLOC_026307	AT5G16010	3-oxo-5-alpha-steroid 4-dehydrogenase family protein	wt	hda	OK	11.7144	108.075	3.20569	5.68838	5e-05	0.000256288	yes
XLOC_026857	AT5G26920	CBP60G, Cam-binding protein 60-like G	wt	hda	OK	0.512267	4.7241	3.20507	3.30494	5e-05	0.000256288	yes
XLOC_001150	AT1G21270	WAK2, wall-associated kinase 2	wt	hda	OK	0.235366	2.17052	3.20506	1.57952	0.0447	0.0971926	no
XLOC_007752	AT1G70140	ATFH8, FH8, formin 8	wt	hda	OK	0.910894	8.39229	3.20371	4.22922	5e-05	0.000256288	yes
XLOC_007929	AT1G73810	Core-2/I-branching beta-1,6-N-acetylglucosaminyltransferase family protein	wt	hda	OK	0.0562647	0.518268	3.2034	1.45723	0.25195	0.374801	no
XLOC_018810	AT3G30122	pseudogene similar to peptide chain release factor protein	wt	hda	OK	0.0752178	0.688458	3.19422	1.85071	0.25675	0.379525	no
XLOC_014959	AT3G21700	ATSGP2, SGP2, Ras-related small GTP-binding family protein	wt	hda	OK	2.37275	21.6523	3.18988	4.28086	5e-05	0.000256288	yes
XLOC_028018	AT5G46330	FLS2, Leucine-rich receptor-like protein kinase family protein	wt	hda	OK	1.89353	17.2695	3.18908	5.3132	5e-05	0.000256288	yes
XLOC_015039	AT3G22830	AT-HSFA6B, HSFA6B, heat shock transcription factor A6B	wt	hda	OK	0.0551223	0.502695	3.18898	1.43267	0.25695	0.379736	no
XLOC_032610	AT5G62080	Bifunctional inhibitor/lipid-transfer protein/seed storage 2S albumin superfamily protein	wt	hda	OK	0.126904	1.15572	3.18698	1.60681	0.1751	0.28938	no
XLOC_032189	AT5G54250	ATCNGC4, CNGC4, DND2, HLM1, cyclic nucleotide-gated cation channel 4	wt	hda	OK	4.01641	36.5401	3.1855	6.03076	5e-05	0.000256288	yes
XLOC_031743	AT5G46160	Ribosomal protein L14p/L23e family protein	wt	hda	OK	3.61266	32.8459	3.18458	4.19062	5e-05	0.000256288	yes
XLOC_019778	AT3G52400	ATSYP122, SYP122, syntaxin of plants 122	wt	hda	OK	12.4139	112.859	3.18449	6.51535	5e-05	0.000256288	yes
XLOC_020019	AT3G56710	SIB1, sigma factor binding protein 1	wt	hda	OK	16.2747	147.891	3.18383	5.91432	5e-05	0.000256288	yes
XLOC_014820	AT3G19350	MPC, maternally expressed pab C-terminal	wt	hda	OK	0.085402	0.775958	3.18364	1.34859	0.19895	0.318196	no
XLOC_013496	AT2G42540	COR15, COR15A, cold-regulated 15a	wt	hda	OK	174.461	1582.63	3.18135	4.02268	5e-05	0.000256288	yes
XLOC_024461	AT4G21870	HSP20-like chaperones superfamily protein	wt	hda	OK	6.06524	54.9877	3.18047	4.28323	5e-05	0.000256288	yes
XLOC_007366	AT1G63360	Disease resistance protein (CC-NBS-LRR class) family	wt	hda	OK	1.1495	10.4044	3.17812	4.61498	5e-05	0.000256288	yes
XLOC_005928	AT1G31540	Disease resistance protein (TIR-NBS-LRR class) family	wt	hda	OK	3.4798	31.492	3.17791	5.61342	5e-05	0.000256288	yes
XLOC_015226	AT3G25730	EDF3, ethylene response DNA binding factor 3	wt	hda	OK	0.144394	1.30636	3.17747	1.82044	0.0026	0.00867948	yes
XLOC_005409	AT1G21460	Nodulin MtN3 family protein	wt	hda	OK	39.57	357.881	3.177	6.34948	5e-05	0.000256288	yes
XLOC_024622	AT4G24540	AGL24, AGAMOUS-like 24	wt	hda	OK	0.297573	2.68689	3.17463	2.09216	0.006	0.0179535	yes
XLOC_012498	AT2G25460	CONTAINS InterPro DOMAIN/s: C2 calcium-dependent membrane targeting (InterPro:IPR000008); BEST Arabidopsis thaliana protein match is: unknown protein (TAIR:AT5G04860.1); Has 108 Blast hits to 69 proteins in 11 species: Archae - 0; Bacteria - 0; Metazoa - 0; Fungi - 0; Plants - 108; Viruses - 0; Other Eukaryotes - 0 (source: NCBI BLink).	wt	hda	OK	13.9836	126.201	3.17391	6.44401	5e-05	0.000256288	yes
XLOC_010445	AT2G36970	UDP-Glycosyltransferase superfamily protein	wt	hda	OK	0.366901	3.30808	3.17253	2.06659	0.00775	0.0223096	yes
XLOC_005446	AT1G22030	CONTAINS InterPro DOMAIN/s: Protein BYPASS related (InterPro:IPR008511); BEST Arabidopsis thaliana protein match is: unknown protein (TAIR:AT1G77855.1); Has 99 Blast hits to 99 proteins in 17 species: Archae - 0; Bacteria - 0; Metazoa - 3; Fungi - 0; Plants - 96; Viruses - 0; Other Eukaryotes - 0 (source: NCBI BLink).	wt	hda	OK	2.1395	19.2788	3.17167	5.41274	5e-05	0.000256288	yes
XLOC_013045	AT2G34830	AtWRKY35, MEE24, WRKY35, WRKY DNA-binding protein 35	wt	hda	OK	0.0401378	0.361642	3.17153	1.18333	0.17735	0.292042	no
XLOC_022815	AT4G37390	AUR3, BRU6, GH3-2, GH3.2, YDK1, Auxin-responsive GH3 family protein	wt	hda	OK	1.11108	10.0108	3.17153	3.76755	5e-05	0.000256288	yes
XLOC_006161	AT1G35830	VQ motif-containing protein	wt	hda	OK	0.0976139	0.875525	3.16499	1.89281	0.18495	0.301248	no
XLOC_009951	AT2G28340	GATA13, GATA transcription factor 13	wt	hda	OK	0.220738	1.97968	3.16486	1.744	0.0043	0.0134663	yes
XLOC_004358	AT1G02920	ATGST11, ATGSTF7, ATGSTF8, GST11, GSTF7, glutathione S-transferase 7	wt	hda	OK	0.211594	1.89757	3.16478	1.81772	0.22355	0.345363	no
XLOC_000977	AT1G18390	Protein kinase superfamily protein	wt	hda	OK	0.180294	1.61422	3.16242	2.05384	0.0044	0.0137154	yes
XLOC_004098	AT1G78000	SEL1, SULTR1;2, sulfate transporter 1;2	wt	hda	OK	0.380821	3.40362	3.15989	2.912	0.0005	0.00205031	yes
XLOC_013670	AT2G45900	Phosphatidylinositol N-acetyglucosaminlytransferase subunit P-related	wt	hda	OK	0.566966	5.05152	3.15538	3.4909	5e-05	0.000256288	yes
XLOC_006948	AT1G55290	2-oxoglutarate (2OG) and Fe(II)-dependent oxygenase superfamily protein	wt	hda	OK	0.0568381	0.505418	3.15255	1.37801	0.23055	0.352894	no
XLOC_022950	AT4G39890	AtRABH1c, RABH1c, RAB GTPase homolog H1C	wt	hda	OK	5.15201	45.775	3.15135	4.67657	5e-05	0.000256288	yes
XLOC_014576	AT3G15510	ANAC056, ATNAC2, NAC2, NARS1, NAC domain containing protein 2	wt	hda	OK	1.11386	9.88179	3.14921	3.70215	5e-05	0.000256288	yes
XLOC_016466	AT3G52460	hydroxyproline-rich glycoprotein family protein	wt	hda	OK	0.14481	1.28453	3.14901	1.65712	0.14575	0.251163	no
XLOC_009968	AT2G28610	PRS, PRS1, WOX3, Homeodomain-like superfamily protein	wt	hda	OK	0.0328107	0.290713	3.14736	1.03505	0.19835	0.317414	no
XLOC_002692	AT1G52580	ATRBL5, RBL5, RHOMBOID-like protein 5	wt	hda	OK	0.0525163	0.465296	3.14731	0.482705	0.29455	0.419476	no
XLOC_007009	AT1G56140	Leucine-rich repeat transmembrane protein kinase	wt	hda	OK	6.67723	59.1338	3.14666	6.33735	5e-05	0.000256288	yes
XLOC_014490	AT3G14210	ESM1, epithiospecifier modifier 1	wt	hda	OK	38.4527	340.435	3.14622	4.68176	5e-05	0.000256288	yes
XLOC_013232	AT2G37950	RING/FYVE/PHD zinc finger superfamily protein	wt	hda	OK	1.28081	11.3287	3.14485	3.35937	0.00015	0.000702389	yes
XLOC_007736	AT1G69900	Actin cross-linking protein	wt	hda	OK	1.09783	9.69051	3.14191	3.97401	5e-05	0.000256288	yes
XLOC_013125	AT2G36190	AtcwINV4, cwINV4, cell wall invertase 4	wt	hda	OK	0.925541	8.16534	3.14114	3.71639	5e-05	0.000256288	yes
XLOC_003195	AT1G61820	BGLU46, beta glucosidase 46	wt	hda	OK	0.333617	2.94209	3.14057	2.85049	0.0002	0.000907338	yes
XLOC_002831	AT1G54870	NAD(P)-binding Rossmann-fold superfamily protein	wt	hda	OK	0.069675	0.614411	3.14049	1.29236	0.1766	0.291117	no
XLOC_021637	AT4G16745	Exostosin family protein	wt	hda	OK	0.319916	2.8182	3.13901	2.65761	5e-05	0.000256288	yes
XLOC_023125	AT4G02410	Concanavalin A-like lectin protein kinase family protein	wt	hda	OK	8.11174	71.3681	3.1372	6.57332	5e-05	0.000256288	yes
XLOC_028527	AT5G54770	THI1, THI4, TZ, thiazole biosynthetic enzyme, chloroplast (ARA6) (THI1) (THI4)	wt	hda	OK	429.215	3774.68	3.13658	2.68541	5e-05	0.000256288	yes
XLOC_018267	AT3G21755	other RNA	wt	hda	OK	0.153662	1.34835	3.13336	1.02382	0.17865	0.293581	no
XLOC_008189	AT1G78450	SOUL heme-binding family protein	wt	hda	OK	2.82673	24.7612	3.13087	3.91031	5e-05	0.000256288	yes
XLOC_027937	AT5G44870	Disease resistance protein (TIR-NBS-LRR class) family	wt	hda	OK	1.30428	11.4048	3.12831	5.0251	5e-05	0.000256288	yes
XLOC_022390	AT4G29740	ATCKX4, CKX4, cytokinin oxidase 4	wt	hda	OK	0.0399037	0.348626	3.12709	1.32752	0.17335	0.287457	no
XLOC_024030	AT4G14580	CIPK4, SnRK3.3, CBL-interacting protein kinase 4	wt	hda	OK	0.119195	1.04101	3.12659	1.46243	0.26555	0.388814	no
XLOC_013603	AT2G44578	RING/U-box superfamily protein	wt	hda	OK	0.780821	6.81395	3.12543	2.08153	0.00495	0.0152476	yes
XLOC_014609	AT3G16030	CES101, lectin protein kinase family protein	wt	hda	OK	0.988174	8.60892	3.12299	4.3056	5e-05	0.000256288	yes
XLOC_011996	AT2G16790	P-loop containing nucleoside triphosphate hydrolases superfamily protein	wt	hda	OK	0.124337	1.0822	3.12164	1.57269	0.23895	0.362083	no
XLOC_026615	AT5G22430	Pollen Ole e 1 allergen and extensin family protein	wt	hda	OK	15.5855	135.501	3.12004	5.67389	5e-05	0.000256288	yes
XLOC_009609	AT2G22420	Peroxidase superfamily protein	wt	hda	OK	6.08291	52.7956	3.11758	5.18514	5e-05	0.000256288	yes
XLOC_012698	AT2G28900	ATOEP16-1, ATOEP16-L, OEP16, OEP16-1, outer plastid envelope protein 16-1	wt	hda	OK	73.484	637.091	3.116	5.36705	5e-05	0.000256288	yes
XLOC_016006	AT3G44490	hda17, histone deacetylase 17	wt	hda	OK	0.123466	1.07039	3.11596	1.29136	0.2036	0.323522	no
XLOC_026886	AT5G27350	SFP1, Major facilitator superfamily protein	wt	hda	OK	4.84268	41.9189	3.11372	5.49417	5e-05	0.000256288	yes
XLOC_011245	AT2G03760	AtSOT1, AtSOT12, ATST1, RAR047, SOT12, ST, ST1, sulphotransferase 12	wt	hda	OK	1.92309	16.6245	3.11182	3.81287	5e-05	0.000256288	yes
XLOC_024835	AT4G28140	Integrase-type DNA-binding superfamily protein	wt	hda	OK	1.27106	10.9807	3.11087	3.2876	5e-05	0.000256288	yes
XLOC_000187	AT1G04420	NAD(P)-linked oxidoreductase superfamily protein	wt	hda	OK	5.06112	43.7212	3.1108	5.51899	5e-05	0.000256288	yes
XLOC_013424	AT2G41370	BOP2, Ankyrin repeat family protein / BTB/POZ domain-containing protein	wt	hda	OK	0.257535	2.22123	3.10852	2.04876	0.0086	0.024424	yes
XLOC_027809	AT5G42830	HXXXD-type acyl-transferase family protein	wt	hda	OK	0.0451488	0.389394	3.10847	1.20292	0.1676	0.279956	no
XLOC_013096	AT2G35637	other RNA	wt	hda	OK	0.700508	6.04034	3.10816	1.57395	0.03785	0.0849458	no
XLOC_010154	AT2G32160	S-adenosyl-L-methionine-dependent methyltransferases superfamily protein	wt	hda	OK	0.823509	7.09265	3.10647	3.21744	5e-05	0.000256288	yes
XLOC_018720	AT3G29030	ATEXP5, ATEXPA5, ATHEXP ALPHA 1.4, EXP5, EXPA5, expansin A5	wt	hda	OK	2.00032	17.2228	3.10602	4.29991	5e-05	0.000256288	yes
XLOC_005480	AT1G22650	Plant neutral invertase family protein	wt	hda	OK	0.82233	7.04522	3.09886	3.75981	5e-05	0.000256288	yes
XLOC_031760	AT5G46370	ATKCO2, ATTPK2, KCO2, Ca2+ activated outward rectifying K+ channel 2	wt	hda	OK	0.0444055	0.380373	3.0986	1.3115	0.2448	0.368364	no
XLOC_009517	AT2G20960	pEARLI4, Arabidopsis phospholipase-like protein (PEARLI 4) family	wt	hda	OK	10.9818	94.0016	3.09757	6.52055	5e-05	0.000256288	yes
XLOC_032017	AT5G50915	basic helix-loop-helix (bHLH) DNA-binding superfamily protein	wt	hda	OK	6.69972	57.1772	3.09327	5.74099	5e-05	0.000256288	yes
XLOC_008091	AT1G76790	O-methyltransferase family protein	wt	hda	OK	1.01853	8.68992	3.09286	2.11512	0.00335	0.0108027	yes
XLOC_008186	AT1G78390	ATNCED9, NCED9, nine-cis-epoxycarotenoid dioxygenase 9	wt	hda	OK	1.34685	11.4765	3.09101	4.15066	5e-05	0.000256288	yes
XLOC_025166	AT4G33980	BEST Arabidopsis thaliana protein match is: cold regulated gene 27 (TAIR:AT5G42900.2); Has 30201 Blast hits to 17322 proteins in 780 species: Archae - 12; Bacteria - 1396; Metazoa - 17338; Fungi - 3422; Plants - 5037; Viruses - 0; Other Eukaryotes - 2996 (source: NCBI BLink).	wt	hda	OK	3.01593	25.6789	3.08991	4.29952	5e-05	0.000256288	yes
XLOC_003706	AT1G70720	Plant invertase/pectin methylesterase inhibitor superfamily protein	wt	hda	OK	1.46528	12.4709	3.08931	2.71757	0.00015	0.000702389	yes
XLOC_032322	AT5G56860	GATA21, GNC, GATA type zinc finger transcription factor family protein	wt	hda	OK	2.1367	18.183	3.08914	4.26991	5e-05	0.000256288	yes
XLOC_012728	AT2G29460	ATGSTU4, GST22, GSTU4, glutathione S-transferase tau 4	wt	hda	OK	0.80937	6.8768	3.08687	2.14244	0.00705	0.0206165	yes
XLOC_012073	AT2G18193	P-loop containing nucleoside triphosphate hydrolases superfamily protein	wt	hda	OK	1.74457	14.8193	3.08653	4.50587	5e-05	0.000256288	yes
XLOC_026229	AT5G14780	FDH, formate dehydrogenase	wt	hda	OK	14.8838	126.424	3.08646	5.75771	5e-05	0.000256288	yes
XLOC_000476	AT1G09740	Adenine nucleotide alpha hydrolases-like superfamily protein	wt	hda	OK	1.04514	8.87651	3.08629	2.80249	0.00015	0.000702389	yes
XLOC_000221	AT1G05100	MAPKKK18, mitogen-activated protein kinase kinase kinase 18	wt	hda	OK	16.085	136.596	3.08613	6.4585	5e-05	0.000256288	yes
XLOC_013166	AT2G36800	DOGT1, UGT73C5, don-glucosyltransferase 1	wt	hda	OK	17.0249	144.574	3.08609	6.16284	5e-05	0.000256288	yes
XLOC_004453	AT1G04620	coenzyme F420 hydrogenase family / dehydrogenase, beta subunit family	wt	hda	OK	4.91011	41.6875	3.08579	5.52585	5e-05	0.000256288	yes
XLOC_003065	AT1G58561	transposable element gene	wt	hda	OK	0.230857	1.95701	3.08358	1.35857	0.23575	0.358717	no
XLOC_002822	AT1G54730	Major facilitator superfamily protein	wt	hda	OK	5.84972	49.5425	3.08223	5.58051	5e-05	0.000256288	yes
XLOC_007066	AT1G57980	Nucleotide-sugar transporter family protein	wt	hda	OK	1.02771	8.69123	3.08013	2.88641	0.0001	0.000487576	yes
XLOC_019879	AT3G54150	S-adenosyl-L-methionine-dependent methyltransferases superfamily protein	wt	hda	OK	0.0966968	0.816121	3.07724	1.49711	0.2489	0.37222	no
XLOC_005040	AT1G14540	Peroxidase superfamily protein	wt	hda	OK	1.10133	9.26734	3.07291	3.14325	5e-05	0.000256288	yes
XLOC_009513	AT2G20880	Integrase-type DNA-binding superfamily protein	wt	hda	OK	0.319106	2.6802	3.07023	2.05732	0.0065	0.0192377	yes
XLOC_010695	AT2G41340	RPB5D, RNA polymerase II fifth largest subunit, D	wt	hda	OK	3.21677	26.9693	3.06763	3.94145	5e-05	0.000256288	yes
XLOC_029229	AT5G67340	ARM repeat superfamily protein	wt	hda	OK	0.774962	6.49608	3.06737	3.77948	5e-05	0.000256288	yes
XLOC_008334	AT2G01021	unknown protein; Has 30201 Blast hits to 17322 proteins in 780 species: Archae - 12; Bacteria - 1396; Metazoa - 17338; Fungi - 3422; Plants - 5037; Viruses - 0; Other Eukaryotes - 2996 (source: NCBI BLink).	wt	hda	OK	16.4044	137.453	3.06678	2.87335	0.22955	0.351926	no
XLOC_004021	AT1G76590	PLATZ transcription factor family protein	wt	hda	OK	2.37262	19.864	3.0656	3.94508	5e-05	0.000256288	yes
XLOC_016984	AT3G61930	unknown protein; FUNCTIONS IN: molecular_function unknown; INVOLVED IN: N-terminal protein myristoylation; EXPRESSED IN: 11 plant structures; EXPRESSED DURING: 4 anthesis, C globular stage, petal differentiation and expansion stage; Has 11 Blast hits to 11 proteins in 5 species: Archae - 0; Bacteria - 0; Metazoa - 0; Fungi - 0; Plants - 11; Viruses - 0; Other Eukaryotes - 0 (source: NCBI BLink).	wt	hda	OK	0.235106	1.96512	3.06324	1.6663	0.26	0.383061	no
XLOC_007989	AT1G74880	NDH-O, NAD(P)H:plastoquinone dehydrogenase complex subunit O	wt	hda	OK	29.1563	243.202	3.06027	5.93663	5e-05	0.000256288	yes
XLOC_031791	AT5G47070	Protein kinase superfamily protein	wt	hda	OK	16.5582	137.809	3.05705	5.84593	5e-05	0.000256288	yes
XLOC_012652	AT2G28056	MIR172, MIR172A, MIR172/MIR172A; miRNA	wt	hda	OK	0.0609051	0.505888	3.05418	1.36139	0.1751	0.28938	no
XLOC_032382	AT5G57810	TET15, tetraspanin15	wt	hda	OK	0.329596	2.73345	3.05195	2.1563	0.0036	0.0115201	yes
XLOC_005622	AT1G25530	Transmembrane amino acid transporter family protein	wt	hda	OK	0.151157	1.25072	3.04863	0.799342	0.15515	0.263853	no
XLOC_030441	AT5G23790	AtGolS5, GolS5, galactinol synthase 5	wt	hda	OK	0.0776447	0.641891	3.04737	1.28924	0.253	0.375806	no
XLOC_012200	AT2G20562	unknown protein; LOCATED IN: endomembrane system; BEST Arabidopsis thaliana protein match is: unknown protein (TAIR:AT2G31090.1); Has 70 Blast hits to 70 proteins in 13 species: Archae - 0; Bacteria - 0; Metazoa - 0; Fungi - 0; Plants - 70; Viruses - 0; Other Eukaryotes - 0 (source: NCBI BLink).	wt	hda	OK	2.94657	24.3397	3.0462	2.10989	0.008	0.0229176	yes
XLOC_010468	AT2G37390	Chloroplast-targeted copper chaperone protein	wt	hda	OK	1.61545	13.325	3.04413	3.5149	5e-05	0.000256288	yes
XLOC_021214	AT4G10060	Beta-glucosidase, GBA2 type family protein	wt	hda	OK	6.11861	50.4147	3.04257	6.15106	5e-05	0.000256288	yes
XLOC_012537	AT2G26215	AT2G26215	wt	hda	OK	0.157364	1.29581	3.04168	1.32008	0.17285	0.286912	no
XLOC_020343	AT3G62150	PGP21, P-glycoprotein 21	wt	hda	OK	0.150297	1.23671	3.04061	2.69952	0.0001	0.000487576	yes
XLOC_022977	AT4G00180	YAB3, Plant-specific transcription factor YABBY family protein	wt	hda	OK	5.47452	45.0295	3.04007	5.1838	5e-05	0.000256288	yes
XLOC_028975	AT5G62720	Integral membrane HPP family protein	wt	hda	OK	12.4869	102.638	3.03908	5.62757	5e-05	0.000256288	yes
XLOC_018320	AT3G22740	HMT3, homocysteine S-methyltransferase 3	wt	hda	OK	0.998508	8.20069	3.0379	3.4841	5e-05	0.000256288	yes
XLOC_007251	AT1G61560	ATMLO6, MLO6, Seven transmembrane MLO family protein	wt	hda	OK	0.367547	3.01443	3.03588	2.59369	0.0003	0.00130587	yes
XLOC_000760	AT1G14580	C2H2-like zinc finger protein	wt	hda	OK	2.2499	18.4234	3.03361	4.38103	5e-05	0.000256288	yes
XLOC_022020	AT4G23550	ATWRKY29, WRKY29, WRKY family transcription factor	wt	hda	OK	0.0623093	0.509627	3.03192	1.16708	0.17615	0.290542	no
XLOC_016380	AT3G50930	BCS1, cytochrome BC1 synthesis	wt	hda	OK	3.86842	31.6381	3.03185	5.74575	5e-05	0.000256288	yes
XLOC_025371	AT4G37800	XTH7, xyloglucan endotransglucosylase/hydrolase 7	wt	hda	OK	0.655665	5.34178	3.02629	2.69691	0.0001	0.000487576	yes
XLOC_025276	AT4G36220	CYP84A1, FAH1, ferulic acid 5-hydroxylase 1	wt	hda	OK	1.31216	10.6902	3.02627	4.12619	5e-05	0.000256288	yes
XLOC_007562	AT1G66920	Protein kinase superfamily protein	wt	hda	OK	0.0610785	0.496905	3.02423	1.50734	0.2658	0.388982	no
XLOC_005806	AT1G29395	COR413-TM1, COR413IM1, COR414-TM1, COLD REGULATED 314 INNER MEMBRANE 1	wt	hda	OK	31.789	258.545	3.02381	5.8864	5e-05	0.000256288	yes
XLOC_016647	AT3G55700	UDP-Glycosyltransferase superfamily protein	wt	hda	OK	0.879795	7.13987	3.02066	3.84653	5e-05	0.000256288	yes
XLOC_003064	AT1G58602	LRR and NB-ARC domains-containing disease resistance protein	wt	hda	OK	3.61284	29.2899	3.0192	5.81986	5e-05	0.000256288	yes
XLOC_022006	AT4G23180	CRK10, RLK4, cysteine-rich RLK (RECEPTOR-like protein kinase) 10	wt	hda	OK	27.7197	224.14	3.01542	5.7168	5e-05	0.000256288	yes
XLOC_003230	AT1G62480	Vacuolar calcium-binding protein-related	wt	hda	OK	28.5632	230.517	3.01265	6.53606	5e-05	0.000256288	yes
XLOC_014575	AT3G15500	ANAC055, ATNAC3, NAC055, NAC3, NAC domain containing protein 3	wt	hda	OK	6.8713	55.3405	3.00968	5.28472	5e-05	0.000256288	yes
XLOC_005763	AT1G28480	GRX480, roxy19, Thioredoxin superfamily protein	wt	hda	OK	15.7442	126.514	3.0064	6.38082	5e-05	0.000256288	yes
XLOC_021938	AT4G21940	CPK15, calcium-dependent protein kinase 15	wt	hda	OK	1.42021	11.3975	3.00455	4.00265	5e-05	0.000256288	yes
XLOC_018226	AT3G21150	BBX32, B-box 32	wt	hda	OK	9.38782	75.3143	3.00406	5.24754	5e-05	0.000256288	yes
XLOC_025173	AT4G34131	UGT73B3, UDP-glucosyl transferase 73B3	wt	hda	OK	5.51497	44.1742	3.00178	2.68573	0.0001	0.000487576	yes
XLOC_005264	AT1G18810	phytochrome kinase substrate-related	wt	hda	OK	0.0700474	0.558399	2.99489	1.41029	0.1796	0.294708	no
XLOC_020092	AT3G58060	Cation efflux family protein	wt	hda	OK	0.827527	6.5922	2.99388	3.01987	0.0001	0.000487576	yes
XLOC_030007	AT5G15500	Ankyrin repeat family protein	wt	hda	OK	2.48824	19.8195	2.99373	4.00087	5e-05	0.000256288	yes
XLOC_028029	AT5G46500	BEST Arabidopsis thaliana protein match is: disease resistance protein (TIR-NBS-LRR class) family (TAIR:AT5G46260.1); Has 1807 Blast hits to 1807 proteins in 277 species: Archae - 0; Bacteria - 0; Metazoa - 736; Fungi - 347; Plants - 385; Viruses - 0; Other Eukaryotes - 339 (source: NCBI BLink).	wt	hda	OK	0.116994	0.931461	2.99306	1.68428	0.2058	0.326064	no
XLOC_012911	AT2G32510	MAPKKK17, mitogen-activated protein kinase kinase kinase 17	wt	hda	OK	0.725048	5.76357	2.99082	3.2232	5e-05	0.000256288	yes
XLOC_015307	AT3G27250	unknown protein; BEST Arabidopsis thaliana protein match is: unknown protein (TAIR:AT5G40800.1); Has 104 Blast hits to 104 proteins in 13 species: Archae - 0; Bacteria - 0; Metazoa - 0; Fungi - 0; Plants - 104; Viruses - 0; Other Eukaryotes - 0 (source: NCBI BLink).	wt	hda	OK	0.509108	4.03841	2.98774	2.87384	0.0002	0.000907338	yes
XLOC_000843	AT1G16110	WAKL6, wall associated kinase-like 6	wt	hda	OK	1.67619	13.274	2.98535	4.73577	5e-05	0.000256288	yes
XLOC_006953	AT1G55365	unknown protein; FUNCTIONS IN: molecular_function unknown; INVOLVED IN: biological_process unknown; LOCATED IN: endomembrane system; BEST Arabidopsis thaliana protein match is: unknown protein (TAIR:AT3G13500.1); Has 29 Blast hits to 29 proteins in 6 species: Archae - 0; Bacteria - 0; Metazoa - 0; Fungi - 0; Plants - 29; Viruses - 0; Other Eukaryotes - 0 (source: NCBI BLink).	wt	hda	OK	0.427344	3.36606	2.97759	1.77953	0.23075	0.353066	no
XLOC_000912	AT1G17170	ATGSTU24, GST, GSTU24, glutathione S-transferase TAU 24	wt	hda	OK	5.24684	41.3069	2.97686	4.70611	5e-05	0.000256288	yes
XLOC_028543	AT5G55050	GDSL-like Lipase/Acylhydrolase superfamily protein	wt	hda	OK	6.45183	50.6845	2.97376	5.43449	5e-05	0.000256288	yes
XLOC_016370	AT3G50760	GATL2, galacturonosyltransferase-like 2	wt	hda	OK	0.477634	3.75213	2.97373	2.56594	0.00015	0.000702389	yes
XLOC_001267	AT1G23201	FUNCTIONS IN: molecular_function unknown; INVOLVED IN: biological_process unknown; LOCATED IN: cellular_component unknown; CONTAINS InterPro DOMAIN/s: GCK (InterPro:IPR012891); BEST Arabidopsis thaliana protein match is: GCK domain-containing protein (TAIR:AT5G02210.1); Has 106 Blast hits to 71 proteins in 9 species: Archae - 0; Bacteria - 0; Metazoa - 0; Fungi - 0; Plants - 106; Viruses - 0; Oth…	wt	hda	OK	0.128916	1.01236	2.97322	1.29491	0.17245	0.286414	no
XLOC_008606	AT2G05520	ATGRP-3, ATGRP3, GRP-3, GRP3, glycine-rich protein 3	wt	hda	OK	1.50378	11.7933	2.9713	3.96351	5e-05	0.000256288	yes
XLOC_022002	AT4G23140	CRK6, cysteine-rich RLK (RECEPTOR-like protein kinase) 6	wt	hda	OK	0.052472	0.41114	2.97001	1.41377	0.1705	0.28395	no
XLOC_012627	AT2G27660	Cysteine/Histidine-rich C1 domain family protein	wt	hda	OK	0.147492	1.15395	2.96788	2.06344	0.0077	0.0221942	yes
XLOC_030141	AT5G17880	CSA1, disease resistance protein (TIR-NBS-LRR class)	wt	hda	OK	0.728976	5.70113	2.9673	4.09921	5e-05	0.000256288	yes
XLOC_019507	AT3G47960	Major facilitator superfamily protein	wt	hda	OK	51.2639	400.485	2.96573	5.12851	5e-05	0.000256288	yes
XLOC_009404	AT2G18970	unknown protein; Has 3 Blast hits to 3 proteins in 1 species: Archae - 0; Bacteria - 0; Metazoa - 0; Fungi - 0; Plants - 3; Viruses - 0; Other Eukaryotes - 0 (source: NCBI BLink).	wt	hda	OK	0.635703	4.96445	2.96521	1.16768	0.0341	0.0780288	no
XLOC_031934	AT5G49525	unknown protein; Has 23 Blast hits to 23 proteins in 7 species: Archae - 0; Bacteria - 0; Metazoa - 0; Fungi - 0; Plants - 23; Viruses - 0; Other Eukaryotes - 0 (source: NCBI BLink).	wt	hda	OK	0.181504	1.41517	2.96291	1.44243	0.17235	0.286343	no
XLOC_025072	AT4G32340	Tetratricopeptide repeat (TPR)-like superfamily protein	wt	hda	OK	3.21888	25.0821	2.96203	4.22987	5e-05	0.000256288	yes
XLOC_026542	AT5G20240	PI, K-box region and MADS-box transcription factor family protein	wt	hda	OK	11.4794	89.4255	2.96164	6.087	5e-05	0.000256288	yes
XLOC_021418	AT4G13510	AMT1;1, ATAMT1, ATAMT1;1, ammonium transporter 1;1	wt	hda	OK	13.9206	108.373	2.96072	6.05835	5e-05	0.000256288	yes
XLOC_013072	AT2G35290	unknown protein; Has 39 Blast hits to 39 proteins in 10 species: Archae - 0; Bacteria - 0; Metazoa - 0; Fungi - 0; Plants - 39; Viruses - 0; Other Eukaryotes - 0 (source: NCBI BLink).	wt	hda	OK	16.7627	130.385	2.95945	5.51193	5e-05	0.000256288	yes
XLOC_032111	AT5G52780	Protein of unknown function (DUF3464)	wt	hda	OK	4.85306	37.7207	2.95839	4.09768	5e-05	0.000256288	yes
XLOC_000723	AT1G13920	Remorin family protein	wt	hda	OK	0.255214	1.98135	2.95671	1.87938	0.004	0.0126351	yes
XLOC_029702	AT5G09820	Plastid-lipid associated protein PAP / fibrillin family protein	wt	hda	OK	2.83187	21.9665	2.95548	4.25058	5e-05	0.000256288	yes
XLOC_013631	AT2G45190	AFO, FIL, YAB1, Plant-specific transcription factor YABBY family protein	wt	hda	OK	3.8216	29.6249	2.95456	4.42761	5e-05	0.000256288	yes
XLOC_011460	AT2G07042	other RNA	wt	hda	OK	0.219849	1.70293	2.95344	1.70709	0.0075	0.0217237	yes
XLOC_000147	AT1G03580	pseudogene, meprin and TRAF homology (MATH) domain protein -related, weak similarity to ubiquitin-specific protease 12 (Arabidopsis thaliana) GI:11993471; contains weak hit to Pfam PF00917: MATH domain	wt	hda	OK	0.0595802	0.461393	2.95309	1.21647	0.1765	0.291048	no
XLOC_005913	AT1G31350	KUF1, KAR-UP F-box 1	wt	hda	OK	3.64087	28.1823	2.95243	5.1086	5e-05	0.000256288	yes
XLOC_032455	AT5G59120	ATSBT4.13, SBT4.13, subtilase 4.13	wt	hda	OK	0.86098	6.663	2.95212	3.5397	5e-05	0.000256288	yes
XLOC_030293	AT5G20670	Protein of unknown function (DUF1677)	wt	hda	OK	0.895579	6.92641	2.95121	1.92661	0.0085	0.0241844	yes
XLOC_004737	AT1G09380	nodulin MtN21 /EamA-like transporter family protein	wt	hda	OK	0.218454	1.68901	2.95077	1.96499	0.0094	0.0262983	yes
XLOC_018497	AT3G25882	NIMIN-2, NIM1-interacting 2	wt	hda	OK	1.83858	14.2031	2.94954	2.68269	0.00025	0.00110791	yes
XLOC_032357	AT5G57480	P-loop containing nucleoside triphosphate hydrolases superfamily protein	wt	hda	OK	0.223613	1.72467	2.94725	1.92934	0.0113	0.0307324	yes
XLOC_025540	AT5G01542	Potential natural antisense gene, locus overlaps with AT5G01540	wt	hda	OK	4.37713	33.7475	2.94673	5.11426	5e-05	0.000256288	yes
XLOC_009738	AT2G24610	ATCNGC14, CNGC14, cyclic nucleotide-gated channel 14	wt	hda	OK	0.126288	0.972071	2.94434	1.98572	0.0052	0.0159225	yes
XLOC_025030	AT4G31690	Transcriptional factor B3 family protein	wt	hda	OK	0.05122	0.394116	2.94384	1.06512	0.18445	0.300605	no
XLOC_005516	AT1G23380	KNAT6, KNAT6L, KNAT6S, KNOTTED1-like homeobox gene 6	wt	hda	OK	1.18192	9.06833	2.93971	3.16374	5e-05	0.000256288	yes
XLOC_009939	AT2G28200	C2H2-type zinc finger family protein	wt	hda	OK	2.02273	15.5192	2.93967	3.60815	5e-05	0.000256288	yes
XLOC_028798	AT5G59510	DVL18, RTFL5, ROTUNDIFOLIA like 5	wt	hda	OK	10.0549	77.0758	2.93837	4.34816	5e-05	0.000256288	yes
XLOC_016354	AT3G50470	HR3, MLA10, homolog of RPW8 3	wt	hda	OK	0.304124	2.32766	2.93615	1.75479	0.27165	0.395383	no
XLOC_014906	AT3G20810	2-oxoglutarate (2OG) and Fe(II)-dependent oxygenase superfamily protein	wt	hda	OK	5.77238	44.1334	2.93463	4.48779	5e-05	0.000256288	yes
XLOC_004595	AT1G07000	ATEXO70B2, EXO70B2, exocyst subunit exo70 family protein B2	wt	hda	OK	8.6346	65.9913	2.93407	6.01597	5e-05	0.000256288	yes
XLOC_029484	AT5G05430	RNA-binding protein	wt	hda	OK	0.12219	0.931987	2.93118	0.82336	0.3665	0.493571	no
XLOC_031582	AT5G43650	BHLH92, basic helix-loop-helix (bHLH) DNA-binding superfamily protein	wt	hda	OK	1.56833	11.9616	2.93111	3.163	5e-05	0.000256288	yes
XLOC_020787	AT4G05020	NDB2, NAD(P)H dehydrogenase B2	wt	hda	OK	6.75436	51.5079	2.9309	5.86519	5e-05	0.000256288	yes
XLOC_019920	AT3G54830	Transmembrane amino acid transporter family protein	wt	hda	OK	1.20981	9.21112	2.9286	3.23597	5e-05	0.000256288	yes
XLOC_016065	AT3G45290	ATMLO3, MLO3, Seven transmembrane MLO family protein	wt	hda	OK	0.644392	4.90456	2.92811	1.34907	0.1967	0.315326	no
XLOC_032460	AT5G59220	HAI1, highly ABA-induced PP2C gene 1	wt	hda	OK	13.2696	100.931	2.92717	5.97831	5e-05	0.000256288	yes
XLOC_022985	AT4G00250	DNA-binding storekeeper protein-related transcriptional regulator	wt	hda	OK	0.0816392	0.620828	2.92686	1.4377	0.25965	0.382741	no
XLOC_028909	AT5G61560	U-box domain-containing protein kinase family protein	wt	hda	OK	2.45186	18.591	2.92265	5.21052	5e-05	0.000256288	yes
XLOC_013161	AT2G36750	UGT73C1, UDP-glucosyl transferase 73C1	wt	hda	OK	0.473574	3.58959	2.92216	2.71842	0.00055	0.00223662	yes
XLOC_005105	AT1G15520	ABCG40, ATABCG40, ATPDR12, PDR12, pleiotropic drug resistance 12	wt	hda	OK	2.1324	16.1578	2.92168	5.42984	5e-05	0.000256288	yes
XLOC_007694	AT1G69120	AGL7, AP1, K-box region and MADS-box transcription factor family protein	wt	hda	OK	21.2722	160.843	2.91861	5.77117	5e-05	0.000256288	yes
XLOC_008227	AT1G78995	unknown protein; Has 30201 Blast hits to 17322 proteins in 780 species: Archae - 12; Bacteria - 1396; Metazoa - 17338; Fungi - 3422; Plants - 5037; Viruses - 0; Other Eukaryotes - 2996 (source: NCBI BLink).	wt	hda	OK	4.81583	36.371	2.91693	4.25441	5e-05	0.000256288	yes
XLOC_018176	AT3G20300	Protein of unknown function (DUF3537)	wt	hda	OK	3.83124	28.8465	2.91252	4.49844	5e-05	0.000256288	yes
XLOC_013251	AT2G38270	ATGRX2, CXIP2, CAX-interacting protein 2	wt	hda	OK	16.451	123.784	2.91158	5.82671	5e-05	0.000256288	yes
XLOC_012554	AT2G26530	AR781, Protein of unknown function (DUF1645)	wt	hda	OK	17.718	133.225	2.91057	6.20344	5e-05	0.000256288	yes
XLOC_003237	AT1G62580	Flavin-binding monooxygenase family protein	wt	hda	OK	0.17353	1.30142	2.90682	1.28774	0.17755	0.292251	no
XLOC_005477	AT1G22570	Major facilitator superfamily protein	wt	hda	OK	0.287894	2.15258	2.90246	2.38352	0.00025	0.00110791	yes
XLOC_026226	AT5G14730	unknown protein; CONTAINS InterPro DOMAIN/s: Protein of unknown function DUF1645 (InterPro:IPR012442); BEST Arabidopsis thaliana protein match is: unknown protein (TAIR:AT3G01513.1); Has 85 Blast hits to 83 proteins in 14 species: Archae - 0; Bacteria - 9; Metazoa - 0; Fungi - 0; Plants - 76; Viruses - 0; Other Eukaryotes - 0 (source: NCBI BLink).	wt	hda	OK	0.225396	1.68457	2.90185	1.90224	0.00465	0.0144097	yes
XLOC_011106	AT2G01180	ATLPP1, ATPAP1, LPP1, PAP1, phosphatidic acid phosphatase 1	wt	hda	OK	40.3898	301.742	2.90125	5.89296	5e-05	0.000256288	yes
XLOC_012353	AT2G23170	GH3.3, Auxin-responsive GH3 family protein	wt	hda	OK	3.33302	24.8925	2.90081	5.17231	5e-05	0.000256288	yes
XLOC_012330	AT2G22800	HAT9, Homeobox-leucine zipper protein family	wt	hda	OK	2.19517	16.3667	2.89836	3.72768	5e-05	0.000256288	yes
XLOC_003640	AT1G69580	Homeodomain-like superfamily protein	wt	hda	OK	0.557136	4.15101	2.89736	2.56955	0.00035	0.00149852	yes
XLOC_000788	AT1G15170	MATE efflux family protein	wt	hda	OK	2.54847	18.983	2.897	3.87472	5e-05	0.000256288	yes
XLOC_014861	AT3G20075	CYP705A14P, a pseudogene with cytochrome P450 domain	wt	hda	OK	0.301069	2.24143	2.89625	1.69417	0.1799	0.294984	no
XLOC_026482	AT5G19230	Glycoprotein membrane precursor GPI-anchored	wt	hda	OK	8.8661	65.8261	2.89229	4.62784	5e-05	0.000256288	yes
XLOC_022944	AT4G39830	Cupredoxin superfamily protein	wt	hda	OK	0.777432	5.77169	2.8922	3.14591	5e-05	0.000256288	yes
XLOC_004274	AT1G01340	ACBK1, ATCNGC10, CNGC10, cyclic nucleotide gated channel 10	wt	hda	OK	0.409002	3.03637	2.89217	2.65862	0.00035	0.00149852	yes
XLOC_020488	AT4G00970	CRK41, cysteine-rich RLK (RECEPTOR-like protein kinase) 41	wt	hda	OK	0.0441818	0.32691	2.88737	1.28479	0.26205	0.385008	no
XLOC_027707	AT5G41390	PLAC8 family protein	wt	hda	OK	0.0426143	0.315303	2.88733	0.908923	0.25835	0.381301	no
XLOC_024433	AT4G21380	ARK3, RK3, receptor kinase 3	wt	hda	OK	0.78336	5.79508	2.88708	3.7936	5e-05	0.000256288	yes
XLOC_013892	AT3G02840	ARM repeat superfamily protein	wt	hda	OK	33.1804	245.357	2.88648	5.65635	5e-05	0.000256288	yes
XLOC_016088	AT3G45780	JK224, NPH1, PHOT1, RPT1, phototropin 1	wt	hda	OK	5.51384	40.7387	2.88527	6.07465	5e-05	0.000256288	yes
XLOC_019888	AT3G54340	AP3, ATAP3, K-box region and MADS-box transcription factor family protein	wt	hda	OK	15.8698	117.171	2.88426	5.88348	5e-05	0.000256288	yes
XLOC_003061	AT1G58460	unknown protein; Has 35 Blast hits to 35 proteins in 8 species: Archae - 0; Bacteria - 0; Metazoa - 0; Fungi - 0; Plants - 35; Viruses - 0; Other Eukaryotes - 0 (source: NCBI BLink).	wt	hda	OK	1.4105	10.4102	2.88372	1.84601	0.01015	0.0280528	yes
XLOC_009618	AT2G22540	AGL22, SVP, K-box region and MADS-box transcription factor family protein	wt	hda	OK	1.38998	10.2515	2.8827	3.45852	5e-05	0.000256288	yes
XLOC_023898	AT4G12970	EPFL9, STOMAGEN, stomagen	wt	hda	OK	14.4702	106.616	2.88127	4.29911	5e-05	0.000256288	yes
XLOC_030514	AT5G24910	CYP714A1, cytochrome P450, family 714, subfamily A, polypeptide 1	wt	hda	OK	0.281632	2.07261	2.87956	2.535	0.0003	0.00130587	yes
XLOC_018269	AT3G21790	UDP-Glycosyltransferase superfamily protein	wt	hda	OK	5.84529	42.9957	2.87885	5.49345	5e-05	0.000256288	yes
XLOC_003931	AT1G74870	RING/U-box superfamily protein	wt	hda	OK	0.497991	3.66045	2.87783	1.88436	0.01205	0.0324167	yes
XLOC_016509	AT3G53210	nodulin MtN21 /EamA-like transporter family protein	wt	hda	OK	1.76485	12.9719	2.87777	3.71805	5e-05	0.000256288	yes
XLOC_018312	AT3G22640	PAP85, cupin family protein	wt	hda	OK	0.717277	5.2695	2.87706	2.62821	0.00025	0.00110791	yes
XLOC_003711	AT1G70820	phosphoglucomutase, putative / glucose phosphomutase, putative	wt	hda	OK	5.86691	42.8847	2.86979	5.30771	5e-05	0.000256288	yes
XLOC_016929	AT3G61060	AtPP2-A13, PP2-A13, phloem protein 2-A13	wt	hda	OK	6.1615	45.021	2.86925	2.34235	0.00095	0.00361864	yes
XLOC_012883	AT2G31980	AtCYS2, CYS2, PHYTOCYSTATIN 2	wt	hda	OK	4.23256	30.9162	2.86876	3.80523	5e-05	0.000256288	yes
XLOC_030042	AT5G16235	other RNA	wt	hda	OK	0.257079	1.87227	2.8645	1.55165	0.12	0.215244	no
XLOC_000878	AT1G16670	Protein kinase superfamily protein	wt	hda	OK	5.14332	37.4174	2.86294	5.53792	5e-05	0.000256288	yes
XLOC_025577	AT5G02170	Transmembrane amino acid transporter family protein	wt	hda	OK	0.286442	2.08322	2.8625	1.77426	0.0343	0.0784151	no
XLOC_015150	AT3G24535	unknown protein; Has 28 Blast hits to 27 proteins in 8 species: Archae - 0; Bacteria - 0; Metazoa - 0; Fungi - 2; Plants - 26; Viruses - 0; Other Eukaryotes - 0 (source: NCBI BLink).	wt	hda	OK	0.850174	6.17289	2.86012	2.10334	0.00565	0.0170715	yes
XLOC_004482	AT1G05020	ENTH/ANTH/VHS superfamily protein	wt	hda	OK	0.088848	0.644607	2.85901	1.6988	0.0058	0.017446	yes
XLOC_019747	AT3G51890	Clathrin light chain protein	wt	hda	OK	5.00816	36.3305	2.85883	4.6812	5e-05	0.000256288	yes
XLOC_031524	AT5G42800	DFR, M318, TT3, dihydroflavonol 4-reductase	wt	hda	OK	0.210364	1.52544	2.85826	1.86105	0.0043	0.0134663	yes
XLOC_031876	AT5G48540	receptor-like protein kinase-related family protein	wt	hda	OK	12.451	90.2503	2.85767	5.24165	5e-05	0.000256288	yes
XLOC_007867	AT1G72610	ATGER1, GER1, GLP1, germin-like protein 1	wt	hda	OK	162.873	1177.2	2.85354	3.96074	5e-05	0.000256288	yes
XLOC_016407	AT3G51420	ATSSL4, SSL4, strictosidine synthase-like 4	wt	hda	OK	9.70362	70.0694	2.85219	5.71332	5e-05	0.000256288	yes
XLOC_016904	AT3G60690	SAUR-like auxin-responsive protein family	wt	hda	OK	9.85969	70.9761	2.84772	4.87105	5e-05	0.000256288	yes
XLOC_018337	AT3G23080	Polyketide cyclase/dehydrase and lipid transport superfamily protein	wt	hda	OK	7.5037	53.9521	2.846	3.10758	5e-05	0.000256288	yes
XLOC_015285	AT3G26740	CCL, CCR-like	wt	hda	OK	291.528	2095.99	2.84593	4.29423	5e-05	0.000256288	yes
XLOC_016639	AT3G55630	ATDFD, DFD, DHFS-FPGS homolog D	wt	hda	OK	11.3177	81.258	2.84393	5.65907	5e-05	0.000256288	yes
XLOC_000037	AT1G01590	ATFRO1, FRO1, ferric reduction oxidase 1	wt	hda	OK	0.505024	3.61758	2.8406	2.87483	0.0002	0.000907338	yes
XLOC_028925	AT5G61850	LFY, LFY3, floral meristem identity control protein LEAFY (LFY)	wt	hda	OK	0.10814	0.77446	2.84029	1.40283	0.19005	0.307437	no
XLOC_001637	AT1G30135	JAZ8, TIFY5A, jasmonate-zim-domain protein 8	wt	hda	OK	15.2936	109.508	2.84004	4.29525	5e-05	0.000256288	yes
XLOC_013724	AT2G46950	CYP709B2, cytochrome P450, family 709, subfamily B, polypeptide 2	wt	hda	OK	0.728576	5.21242	2.8388	3.09494	5e-05	0.000256288	yes
XLOC_004797	AT1G10340	Ankyrin repeat family protein	wt	hda	OK	0.371329	2.6557	2.83832	2.6283	0.0002	0.000907338	yes
XLOC_004520	AT1G05560	UGT1, UGT75B1, UDP-glucosyltransferase 75B1	wt	hda	OK	3.01107	21.5158	2.83705	2.98099	5e-05	0.000256288	yes
XLOC_013959	AT3G04110	ATGLR1.1, GLR1, GLR1.1, glutamate receptor 1.1	wt	hda	OK	0.133692	0.954766	2.83624	1.93579	0.0039	0.0123542	yes
XLOC_027913	AT5G44565	unknown protein; FUNCTIONS IN: molecular_function unknown; INVOLVED IN: biological_process unknown; LOCATED IN: endomembrane system; Has 35333 Blast hits to 34131 proteins in 2444 species: Archae - 798; Bacteria - 22429; Metazoa - 974; Fungi - 991; Plants - 531; Viruses - 0; Other Eukaryotes - 9610 (source: NCBI BLink).	wt	hda	OK	1.01303	7.23369	2.83605	2.02386	0.01255	0.0335865	yes
XLOC_021219	AT4G10150	RING/U-box superfamily protein	wt	hda	OK	0.154874	1.10538	2.83538	1.33175	0.1864	0.303045	no
XLOC_010181	AT2G32540	ATCSLB04, ATCSLB4, CSLB04, CSLB04, cellulose synthase-like B4	wt	hda	OK	2.32988	16.6233	2.83488	4.69029	5e-05	0.000256288	yes
XLOC_030081	AT5G16960	Zinc-binding dehydrogenase family protein	wt	hda	OK	0.888352	6.33197	2.83345	2.68285	5e-05	0.000256288	yes
XLOC_025262	AT4G35985	Senescence/dehydration-associated protein-related	wt	hda	OK	8.06776	57.4857	2.83296	5.11082	5e-05	0.000256288	yes
XLOC_014062	AT3G06020	Protein of unknown function (DUF3049)	wt	hda	OK	0.123413	0.878758	2.83197	1.29618	0.1869	0.303637	no
XLOC_004608	AT1G07150	MAPKKK13, mitogen-activated protein kinase kinase kinase 13	wt	hda	OK	3.25875	23.185	2.8308	4.66137	5e-05	0.000256288	yes
XLOC_032588	AT5G61600	ERF104, ethylene response factor 104	wt	hda	OK	11.8896	84.5071	2.82937	5.58066	5e-05	0.000256288	yes
XLOC_002542	AT1G49832	AT1G49832	wt	hda	OK	0.164277	1.16756	2.8293	1.20067	0.223	0.344884	no
XLOC_001249	AT1G22990	Heavy metal transport/detoxification superfamily protein	wt	hda	OK	3.10005	22.0245	2.82874	2.90166	5e-05	0.000256288	yes
XLOC_003824	AT1G72910	Toll-Interleukin-Resistance (TIR) domain-containing protein	wt	hda	OK	11.3127	80.273	2.82697	5.42534	5e-05	0.000256288	yes
XLOC_021098	AT4G08555	unknown protein; FUNCTIONS IN: molecular_function unknown; INVOLVED IN: biological_process unknown; LOCATED IN: cellular_component unknown; EXPRESSED IN: cultured cell; Has 4 Blast hits to 4 proteins in 2 species: Archae - 0; Bacteria - 0; Metazoa - 0; Fungi - 0; Plants - 4; Viruses - 0; Other Eukaryotes - 0 (source: NCBI BLink).	wt	hda	OK	7.47694	52.9843	2.82505	3.34256	5e-05	0.000256288	yes
XLOC_009205	AT2G15620	ATHNIR, NIR, NIR1, nitrite reductase 1	wt	hda	OK	12.8928	91.3431	2.82472	5.16198	5e-05	0.000256288	yes
XLOC_000555	AT1G11250	ATSYP125, SYP125, syntaxin of plants 125	wt	hda	OK	0.100198	0.709743	2.82444	1.15472	0.25345	0.376169	no
XLOC_013556	AT2G43660	Carbohydrate-binding X8 domain superfamily protein	wt	hda	OK	0.151455	1.07117	2.82223	1.37729	0.48275	0.603941	no
XLOC_021606	AT4G16190	Papain family cysteine protease	wt	hda	OK	53.3968	376.806	2.819	5.1021	5e-05	0.000256288	yes
XLOC_009492	AT2G20570	ATGLK1, GLK1, GPRI1, GBF's pro-rich region-interacting factor 1	wt	hda	OK	5.12994	36.1755	2.818	5.09001	5e-05	0.000256288	yes
XLOC_009216	AT2G15830	unknown protein; FUNCTIONS IN: molecular_function unknown; INVOLVED IN: biological_process unknown; LOCATED IN: endomembrane system; EXPRESSED IN: 16 plant structures; EXPRESSED DURING: 10 growth stages; BEST Arabidopsis thaliana protein match is: unknown protein (TAIR:AT4G33960.1); Has 18 Blast hits to 18 proteins in 4 species: Archae - 0; Bacteria - 0; Metazoa - 0; Fungi - 0; Plants - 18; Virus…	wt	hda	OK	2.0155	14.1959	2.81627	1.95641	0.00945	0.0264014	yes
XLOC_006603	AT1G49130	B-box type zinc finger protein with CCT domain	wt	hda	OK	2.59108	18.2482	2.81613	4.10066	5e-05	0.000256288	yes
XLOC_000751	AT1G14370	APK2A, PBL2, protein kinase 2A	wt	hda	OK	2.17512	15.3143	2.81572	1.48637	0.13595	0.237865	no
XLOC_026685	AT5G23700	unknown protein; BEST Arabidopsis thaliana protein match is: unknown protein (TAIR:AT3G48860.2); Has 30201 Blast hits to 17322 proteins in 780 species: Archae - 12; Bacteria - 1396; Metazoa - 17338; Fungi - 3422; Plants - 5037; Viruses - 0; Other Eukaryotes - 2996 (source: NCBI BLink).	wt	hda	OK	0.0585857	0.412477	2.81569	1.11268	0.2453	0.36884	no
XLOC_003695	AT1G70581	other RNA	wt	hda	OK	0.417188	2.93412	2.81416	1.81611	0.00405	0.012767	yes
XLOC_027907	AT5G44480	DUR, NAD(P)-binding Rossmann-fold superfamily protein	wt	hda	OK	0.10647	0.748123	2.81283	1.34928	0.23095	0.353318	no
XLOC_016382	AT3G50950	ZAR1, HOPZ-ACTIVATED RESISTANCE 1	wt	hda	OK	19.3024	135.525	2.81171	5.2821	5e-05	0.000256288	yes
XLOC_021825	AT4G20260	ATPCAP1, PCAP1, plasma-membrane associated cation-binding protein 1	wt	hda	OK	23.2963	163.558	2.81163	5.9818	5e-05	0.000256288	yes
XLOC_015200	AT3G25290	Auxin-responsive family protein	wt	hda	OK	6.71237	47.0971	2.81074	5.18557	5e-05	0.000256288	yes
XLOC_010787	AT2G43060	IBH1, ILI1 binding bHLH 1	wt	hda	OK	0.0806708	0.565906	2.81044	1.24333	0.234	0.35687	no
XLOC_004665	AT1G08065	ACA5, ATACA5, alpha carbonic anhydrase 5	wt	hda	OK	0.0595695	0.417006	2.80742	1.14612	0.21095	0.331453	no
XLOC_017025	AT3G62750	BGLU8, beta glucosidase 8	wt	hda	OK	6.1382	42.9407	2.80646	5.40121	5e-05	0.000256288	yes
XLOC_002924	AT1G56510	ADR2, WRR4, Disease resistance protein (TIR-NBS-LRR class)	wt	hda	OK	10.0832	70.4914	2.8055	5.8702	5e-05	0.000256288	yes
XLOC_017496	AT3G08040	ATFRD3, FRD3, MAN1, MATE efflux family protein	wt	hda	OK	0.341857	2.38802	2.80435	1.73665	0.0346	0.0789482	no
XLOC_024648	AT4G25000	AMY1, ATAMY1, alpha-amylase-like	wt	hda	OK	0.469068	3.27011	2.80147	2.58845	0.0002	0.000907338	yes
XLOC_024434	AT4G21390	B120, S-locus lectin protein kinase family protein	wt	hda	OK	0.123896	0.862417	2.79925	1.89276	0.0081	0.0231677	yes
XLOC_028024	AT5G46440	FUNCTIONS IN: molecular_function unknown; INVOLVED IN: biological_process unknown; LOCATED IN: endomembrane system; BEST Arabidopsis thaliana protein match is: Pentatricopeptide repeat (PPR) superfamily protein (TAIR:AT5G46460.1); Has 1807 Blast hits to 1807 proteins in 277 species: Archae - 0; Bacteria - 0; Metazoa - 736; Fungi - 347; Plants - 385; Viruses - 0; Other Eukaryotes - 339 (source: NC…	wt	hda	OK	0.406689	2.83024	2.79893	1.6184	0.2208	0.342457	no
XLOC_031508	AT5G42530	unknown protein; FUNCTIONS IN: molecular_function unknown; INVOLVED IN: biological_process unknown; LOCATED IN: endomembrane system; BEST Arabidopsis thaliana protein match is: unknown protein (TAIR:AT2G25510.2); Has 30201 Blast hits to 17322 proteins in 780 species: Archae - 12; Bacteria - 1396; Metazoa - 17338; Fungi - 3422; Plants - 5037; Viruses - 0; Other Eukaryotes - 2996 (source: NCBI BLin…	wt	hda	OK	42.8793	298.222	2.79803	4.68438	5e-05	0.000256288	yes
XLOC_024830	AT4G28080	Tetratricopeptide repeat (TPR)-like superfamily protein	wt	hda	OK	20.4218	142.02	2.79791	4.19599	5e-05	0.000256288	yes
XLOC_003709	AT1G70800	Calcium-dependent lipid-binding (CaLB domain) family protein	wt	hda	OK	4.87202	33.8654	2.79722	4.00764	5e-05	0.000256288	yes
XLOC_018526	AT3G26330	CYP71B37, cytochrome P450, family 71, subfamily B, polypeptide 37	wt	hda	OK	0.453181	3.1492	2.79683	2.62115	0.00065	0.0025852	yes
XLOC_015197	AT3G25250	AGC2, AGC2-1, AtOXI1, OXI1, AGC (cAMP-dependent, cGMP-dependent and protein kinase C) kinase family protein	wt	hda	OK	10.2697	71.3632	2.79679	5.4289	5e-05	0.000256288	yes
XLOC_000217	AT1G05000	Phosphotyrosine protein phosphatases superfamily protein	wt	hda	OK	0.95753	6.6537	2.79677	2.49729	0.00025	0.00110791	yes
XLOC_010559	AT2G39010	PIP2;6, PIP2E, plasma membrane intrinsic protein 2E	wt	hda	OK	31.9158	221.702	2.79628	5.53308	5e-05	0.000256288	yes
XLOC_032414	AT5G58500	LSH5, Protein of unknown function (DUF640)	wt	hda	OK	0.259281	1.79171	2.78875	1.50374	0.2605	0.38346	no
XLOC_000796	AT1G15360	SHN1, WIN1, Integrase-type DNA-binding superfamily protein	wt	hda	OK	6.33928	43.7977	2.78846	4.3364	5e-05	0.000256288	yes
XLOC_017948	AT3G15810	Protein of unknown function (DUF567)	wt	hda	OK	30.6677	211.875	2.78842	6.11693	5e-05	0.000256288	yes
XLOC_022173	AT4G26120	Ankyrin repeat family protein / BTB/POZ domain-containing protein	wt	hda	OK	0.17466	1.20556	2.78709	1.79677	0.00645	0.0191094	yes
XLOC_026084	AT5G11420	Protein of unknown function, DUF642	wt	hda	OK	2.61663	18.0115	2.78313	4.30913	5e-05	0.000256288	yes
XLOC_016648	AT3G55710	UDP-Glycosyltransferase superfamily protein	wt	hda	OK	8.14285	56.036	2.78275	5.55629	5e-05	0.000256288	yes
XLOC_009650	AT2G22980	SCPL13, serine carboxypeptidase-like 13	wt	hda	OK	7.75194	53.0896	2.7758	5.28985	5e-05	0.000256288	yes
XLOC_017831	AT3G13790	ATBFRUCT1, ATCWINV1, Glycosyl hydrolases family 32 protein	wt	hda	OK	0.0850547	0.582327	2.77537	1.46693	0.2263	0.348379	no
XLOC_000239	AT1G05562	Potential natural antisense gene, locus overlaps with AT1G05560	wt	hda	OK	12.5598	85.9711	2.77504	4.85645	5e-05	0.000256288	yes
XLOC_013187	AT2G37130	Peroxidase superfamily protein	wt	hda	OK	0.0821167	0.561387	2.77325	1.22323	0.21555	0.33681	no
XLOC_010081	AT2G30930	unknown protein; FUNCTIONS IN: molecular_function unknown; INVOLVED IN: biological_process unknown; LOCATED IN: chloroplast, plasma membrane, membrane; EXPRESSED IN: 24 plant structures; EXPRESSED DURING: 14 growth stages; BEST Arabidopsis thaliana protein match is: unknown protein (TAIR:AT1G06540.1); Has 194 Blast hits to 176 proteins in 78 species: Archae - 0; Bacteria - 101; Metazoa - 15; Fung…	wt	hda	OK	0.215587	1.47248	2.77191	1.57965	0.26805	0.391533	no
XLOC_015017	AT3G22370	AOX1A, ATAOX1A, alternative oxidase 1A	wt	hda	OK	15.1313	103.311	2.77138	5.73833	5e-05	0.000256288	yes
XLOC_032026	AT5G51100	FSD2, Fe superoxide dismutase 2	wt	hda	OK	12.944	88.3171	2.77041	5.46359	5e-05	0.000256288	yes
XLOC_029548	AT5G06710	HAT14, homeobox from Arabidopsis thaliana	wt	hda	OK	0.519978	3.54435	2.769	2.47255	0.00055	0.00223662	yes
XLOC_002930	AT1G56600	AtGolS2, GolS2, galactinol synthase 2	wt	hda	OK	0.084894	0.578459	2.76848	1.30174	0.2656	0.388831	no
XLOC_012137	AT2G19500	ATCKX2, CKX2, cytokinin oxidase 2	wt	hda	OK	0.0603719	0.411353	2.76843	1.35019	0.26415	0.387216	no
XLOC_007563	AT1G66940	protein kinase-related	wt	hda	OK	4.1164	28.0196	2.76698	4.12818	5e-05	0.000256288	yes
XLOC_029986	AT5G15160	BHLH134, BNQ2, BANQUO 2	wt	hda	OK	1.17387	7.98616	2.76623	2.22963	0.00845	0.0240558	yes
XLOC_005038	AT1G14520	MIOX1, myo-inositol oxygenase 1	wt	hda	OK	4.78731	32.4908	2.76274	4.64298	5e-05	0.000256288	yes
XLOC_003659	AT1G69870	NRT1.7, nitrate transporter 1.7	wt	hda	OK	18.2476	123.807	2.76231	5.7037	5e-05	0.000256288	yes
XLOC_021295	AT4G11350	Protein of unknown function (DUF604)	wt	hda	OK	3.03289	20.5752	2.76214	4.47053	5e-05	0.000256288	yes
XLOC_004621	AT1G07430	HAI2, highly ABA-induced PP2C gene 2	wt	hda	OK	1.07592	7.29481	2.7613	3.66995	5e-05	0.000256288	yes
XLOC_016206	AT3G47820	PUB39, PLANT U-BOX 39	wt	hda	OK	4.49749	30.4836	2.76084	4.98201	5e-05	0.000256288	yes
XLOC_031573	AT5G43440	2-oxoglutarate (2OG) and Fe(II)-dependent oxygenase superfamily protein	wt	hda	OK	2.78872	18.884	2.75948	2.01655	0.03205	0.0741401	no
XLOC_025196	AT4G34610	BLH6, BEL1-like homeodomain 6	wt	hda	OK	0.415373	2.81233	2.75929	2.83856	0.0004	0.0016853	yes
XLOC_020073	AT3G57640	Protein kinase superfamily protein	wt	hda	OK	1.14885	7.77442	2.75855	3.11296	5e-05	0.000256288	yes
XLOC_028805	AT5G59670	Leucine-rich repeat protein kinase family protein	wt	hda	OK	1.21774	8.23857	2.75819	3.76576	5e-05	0.000256288	yes
XLOC_022048	AT4G23990	ATCSLG3, CSLG3, cellulose synthase like G3	wt	hda	OK	1.99682	13.5085	2.75809	4.65043	5e-05	0.000256288	yes
XLOC_017717	AT3G12220	scpl16, serine carboxypeptidase-like 16	wt	hda	OK	0.0663207	0.448505	2.75759	1.19006	0.1876	0.304577	no
XLOC_025302	AT4G36640	Sec14p-like phosphatidylinositol transfer family protein	wt	hda	OK	2.66482	18.0164	2.75721	3.66552	5e-05	0.000256288	yes
XLOC_016511	AT3G53230	ATPase, AAA-type, CDC48 protein	wt	hda	OK	0.898933	6.063	2.75375	3.92028	5e-05	0.000256288	yes
XLOC_028141	AT5G48400	ATGLR1.2, GLR1.2, Glutamate receptor family protein	wt	hda	OK	0.322214	2.17163	2.75269	2.25821	0.0004	0.0016853	yes
XLOC_026756	AT5G25120	CYP71B11, ytochrome p450, family 71, subfamily B, polypeptide 11	wt	hda	OK	1.43087	9.63842	2.75191	3.90291	5e-05	0.000256288	yes
XLOC_015998	AT3G44300	AtNIT2, NIT2, nitrilase 2	wt	hda	OK	7.60022	51.1439	2.75045	4.65336	5e-05	0.000256288	yes
XLOC_001169	AT1G21670	LOCATED IN: cell wall, plant-type cell wall; EXPRESSED IN: 23 plant structures; EXPRESSED DURING: 14 growth stages; CONTAINS InterPro DOMAIN/s: WD40-like Beta Propeller (InterPro:IPR011659), Six-bladed beta-propeller, TolB-like (InterPro:IPR011042); BEST Arabidopsis thaliana protein match is: DPP6 N-terminal domain-like protein (TAIR:AT1G21680.1); Has 8461 Blast hits to 5060 proteins in 1257 spec…	wt	hda	OK	5.79959	39.0261	2.75042	5.4424	5e-05	0.000256288	yes
XLOC_028484	AT5G54160	ATOMT1, OMT1, O-methyltransferase 1	wt	hda	OK	28.1854	189.62	2.75009	5.82949	5e-05	0.000256288	yes
XLOC_004774	AT1G09940	HEMA2, Glutamyl-tRNA reductase family protein	wt	hda	OK	15.8344	106.251	2.74635	5.664	5e-05	0.000256288	yes
XLOC_022661	AT4G34550	BEST Arabidopsis thaliana protein match is: F-box family protein (TAIR:AT2G16365.3); Has 37 Blast hits to 37 proteins in 8 species: Archae - 0; Bacteria - 0; Metazoa - 0; Fungi - 0; Plants - 37; Viruses - 0; Other Eukaryotes - 0 (source: NCBI BLink).	wt	hda	OK	0.436113	2.92487	2.7456	1.766	0.0124	0.0332337	yes
XLOC_017837	AT3G13910	Protein of unknown function (DUF3511)	wt	hda	OK	2.65953	17.8242	2.74459	2.39479	0.00125	0.00458912	yes
XLOC_009311	AT2G17500	Auxin efflux carrier family protein	wt	hda	OK	4.99132	33.4463	2.74435	2.10132	0.01055	0.0289631	yes
XLOC_001055	AT1G19540	NmrA-like negative transcriptional regulator family protein	wt	hda	OK	0.327927	2.19713	2.74418	1.80112	0.00915	0.0257062	yes
XLOC_004622	AT1G07440	NAD(P)-binding Rossmann-fold superfamily protein	wt	hda	OK	21.1881	141.954	2.7441	5.91613	5e-05	0.000256288	yes
XLOC_010137	AT2G31880	EVR, SOBIR1, Leucine-rich repeat protein kinase family protein	wt	hda	OK	35.0075	234.502	2.74386	4.21134	5e-05	0.000256288	yes
XLOC_007352	AT1G63180	UGE3, UDP-D-glucose/UDP-D-galactose 4-epimerase 3	wt	hda	OK	1.30828	8.75664	2.7427	3.27062	5e-05	0.000256288	yes
XLOC_026620	AT5G22545	unknown protein; BEST Arabidopsis thaliana protein match is: unknown protein (TAIR:AT5G22530.1); Has 30201 Blast hits to 17322 proteins in 780 species: Archae - 12; Bacteria - 1396; Metazoa - 17338; Fungi - 3422; Plants - 5037; Viruses - 0; Other Eukaryotes - 2996 (source: NCBI BLink).	wt	hda	OK	0.147179	0.984585	2.74195	1.06712	0.19895	0.318196	no
XLOC_001205	AT1G22190	Integrase-type DNA-binding superfamily protein	wt	hda	OK	15.8732	106.027	2.73977	5.71302	5e-05	0.000256288	yes
XLOC_006740	AT1G51820	Leucine-rich repeat protein kinase family protein	wt	hda	OK	2.55837	17.0649	2.73774	4.85839	5e-05	0.000256288	yes
XLOC_019444	AT3G46720	UDP-Glycosyltransferase superfamily protein	wt	hda	OK	0.072774	0.484416	2.73475	1.28598	0.2725	0.396333	no
XLOC_031641	AT5G44540	Tapetum specific protein TAP35/TAP44	wt	hda	OK	0.371897	2.47533	2.73465	1.26815	0.3895	0.515935	no
XLOC_006538	AT1G48000	AtMYB112, MYB112, myb domain protein 112	wt	hda	OK	0.37965	2.52495	2.73351	1.84394	0.00595	0.0178358	yes
XLOC_009097	AT2G14080	Disease resistance protein (TIR-NBS-LRR class) family	wt	hda	OK	1.74498	11.5983	2.73264	4.78705	5e-05	0.000256288	yes
XLOC_014543	AT3G15030	MEE35, TCP4, TCP family transcription factor 4	wt	hda	OK	1.85872	12.3506	2.7322	3.868	5e-05	0.000256288	yes
XLOC_010296	AT2G34360	MATE efflux family protein	wt	hda	OK	0.330448	2.19517	2.73184	1.92921	0.00465	0.0144097	yes
XLOC_017693	AT3G11840	PUB24, plant U-box 24	wt	hda	OK	0.650297	4.3175	2.73102	2.42588	0.0007	0.00276057	yes
XLOC_016467	AT3G52470	Late embryogenesis abundant (LEA) hydroxyproline-rich glycoprotein family	wt	hda	OK	17.8689	118.566	2.73017	5.52335	5e-05	0.000256288	yes
XLOC_002236	AT1G42970	GAPB, glyceraldehyde-3-phosphate dehydrogenase B subunit	wt	hda	OK	188.201	1248.58	2.72994	2.57845	0.00015	0.000702389	yes
XLOC_011394	AT2G05940	Protein kinase superfamily protein	wt	hda	OK	36.8722	244.377	2.7285	5.42932	5e-05	0.000256288	yes
XLOC_008104	AT1G76965	Encodes a Protease inhibitor/seed storage/LTP family protein	wt	hda	OK	0.280477	1.85857	2.72824	1.52456	0.102	0.189434	no
XLOC_029902	AT5G13700	APAO, ATPAO1, PAO1, polyamine oxidase 1	wt	hda	OK	6.17114	40.8768	2.72767	2.65412	5e-05	0.000256288	yes
XLOC_025488	AT4G39800	ATIPS1, ATMIPS1, MI-1-P SYNTHASE, MIPS1, myo-inositol-1-phosphate synthase 1	wt	hda	OK	24.6325	162.834	2.72476	5.58189	5e-05	0.000256288	yes
XLOC_027637	AT5G40348	other RNA	wt	hda	OK	0.998658	6.58693	2.72154	1.30706	0.1064	0.195384	no
XLOC_022715	AT4G35500	Protein kinase superfamily protein	wt	hda	OK	1.77973	11.7359	2.7212	3.84278	5e-05	0.000256288	yes
XLOC_013806	AT3G01440	PQL1, PQL2, PsbQ-like 1	wt	hda	OK	10.6121	69.8901	2.71938	3.4652	5e-05	0.000256288	yes
XLOC_000398	AT1G08465	YAB2, Plant-specific transcription factor YABBY family protein	wt	hda	OK	3.47191	22.8604	2.71905	3.68275	5e-05	0.000256288	yes
XLOC_018141	AT3G19550	unknown protein; FUNCTIONS IN: molecular_function unknown; INVOLVED IN: biological_process unknown; LOCATED IN: mitochondrion; EXPRESSED IN: 15 plant structures; EXPRESSED DURING: 9 growth stages; Has 36 Blast hits to 36 proteins in 8 species: Archae - 0; Bacteria - 0; Metazoa - 0; Fungi - 0; Plants - 36; Viruses - 0; Other Eukaryotes - 0 (source: NCBI BLink).	wt	hda	OK	0.226405	1.49059	2.7189	1.43153	0.2136	0.334701	no
XLOC_029373	AT5G03495	RNA-binding (RRM/RBD/RNP motifs) family protein	wt	hda	OK	0.0654882	0.431122	2.71879	1.09829	0.19565	0.314169	no
XLOC_031561	AT5G43290	ATWRKY49, WRKY49, WRKY DNA-binding protein 49	wt	hda	OK	1.887	12.4222	2.71875	3.28058	5e-05	0.000256288	yes
XLOC_020516	AT4G01480	AtPPa5, PPa5, pyrophosphorylase 5	wt	hda	OK	5.77333	37.99	2.71814	4.20867	5e-05	0.000256288	yes
XLOC_026366	AT5G17170	ENH1, rubredoxin family protein	wt	hda	OK	58.3842	383.98	2.71738	5.48754	5e-05	0.000256288	yes
XLOC_018782	AT3G29644	other RNA	wt	hda	OK	1.27291	8.3612	2.71558	2.09061	0.00155	0.00552986	yes
XLOC_000492	AT1G10070	ATBCAT-2, BCAT-2, branched-chain amino acid transaminase 2	wt	hda	OK	1.18409	7.77741	2.71551	1.86984	0.0144	0.0377481	yes
XLOC_026926	AT5G27890	BEST Arabidopsis thaliana protein match is: myosin heavy chain-related (TAIR:AT2G15420.1); Has 8 Blast hits to 7 proteins in 1 species: Archae - 0; Bacteria - 0; Metazoa - 0; Fungi - 0; Plants - 8; Viruses - 0; Other Eukaryotes - 0 (source: NCBI BLink).	wt	hda	OK	3.61964	23.7675	2.71507	4.74466	5e-05	0.000256288	yes
XLOC_007724	AT1G69730	Wall-associated kinase family protein	wt	hda	OK	1.65577	10.8655	2.71417	4.20695	5e-05	0.000256288	yes
XLOC_020337	AT3G62040	Haloacid dehalogenase-like hydrolase (HAD) superfamily protein	wt	hda	OK	0.7414	4.86362	2.71371	0.19378	0.06975	0.13941	no
XLOC_006554	AT1G48260	CIPK17, SnRK3.21, CBL-interacting protein kinase 17	wt	hda	OK	0.117471	0.770451	2.7134	1.39382	0.2736	0.397415	no
XLOC_017848	AT3G14060	unknown protein; BEST Arabidopsis thaliana protein match is: unknown protein (TAIR:AT1G54120.1); Has 30 Blast hits to 30 proteins in 8 species: Archae - 0; Bacteria - 0; Metazoa - 0; Fungi - 0; Plants - 30; Viruses - 0; Other Eukaryotes - 0 (source: NCBI BLink).	wt	hda	OK	6.2908	41.2499	2.71307	3.43843	5e-05	0.000256288	yes
XLOC_028557	AT5G55220	trigger factor type chaperone family protein	wt	hda	OK	26.7839	175.588	2.71275	5.53057	5e-05	0.000256288	yes
XLOC_032146	AT5G53500	Transducin/WD40 repeat-like superfamily protein	wt	hda	OK	3.39856	22.2622	2.7116	5.41208	5e-05	0.000256288	yes
XLOC_032678	AT5G63350	unknown protein; BEST Arabidopsis thaliana protein match is: unknown protein (TAIR:AT3G48510.1); Has 103 Blast hits to 102 proteins in 13 species: Archae - 0; Bacteria - 0; Metazoa - 2; Fungi - 0; Plants - 101; Viruses - 0; Other Eukaryotes - 0 (source: NCBI BLink).	wt	hda	OK	4.68631	30.6956	2.71151	5.02812	5e-05	0.000256288	yes
XLOC_020065	AT3G57520	AtSIP2, SIP2, seed imbibition 2	wt	hda	OK	68.4504	447.558	2.70895	3.61183	5e-05	0.000256288	yes
XLOC_004359	AT1G02930	ATGST1, ATGSTF3, ATGSTF6, ERD11, GST1, GSTF6, glutathione S-transferase 6	wt	hda	OK	2.41712	15.7998	2.70854	2.84497	0.00015	0.000702389	yes
XLOC_000106	AT1G02860	BAH1, NLA, SPX (SYG1/Pho81/XPR1) domain-containing protein	wt	hda	OK	1.60458	10.4796	2.70732	2.27343	0.001	0.00378471	yes
XLOC_017898	AT3G14810	MSL5, mechanosensitive channel of small conductance-like 5	wt	hda	OK	1.87082	12.2147	2.70687	4.64158	5e-05	0.000256288	yes
XLOC_019983	AT3G56060	Glucose-methanol-choline (GMC) oxidoreductase family protein	wt	hda	OK	0.212953	1.3897	2.70617	1.7401	0.0154	0.0399835	yes
XLOC_028961	AT5G62520	SRO5, similar to RCD one 5	wt	hda	OK	18.6998	121.807	2.7035	2.98187	5e-05	0.000256288	yes
XLOC_011779	AT2G13360	AGT, AGT1, SGAT, alanine:glyoxylate aminotransferase	wt	hda	OK	179.724	1170.33	2.70307	2.90472	5e-05	0.000256288	yes
XLOC_004149	AT1G78970	ATLUP1, LUP1, lupeol synthase 1	wt	hda	OK	3.92316	25.5468	2.70305	5.34893	5e-05	0.000256288	yes
XLOC_018143	AT3G19580	AZF2, ZF2, zinc-finger protein 2	wt	hda	OK	66.4716	432.804	2.70291	5.28865	5e-05	0.000256288	yes
XLOC_025968	AT5G08760	unknown protein; FUNCTIONS IN: molecular_function unknown; INVOLVED IN: biological_process unknown; LOCATED IN: endomembrane system; Has 3 Blast hits to 3 proteins in 2 species: Archae - 0; Bacteria - 0; Metazoa - 0; Fungi - 0; Plants - 3; Viruses - 0; Other Eukaryotes - 0 (source: NCBI BLink).	wt	hda	OK	7.77004	50.4918	2.70006	2.92029	5e-05	0.000256288	yes
XLOC_007648	AT1G68360	C2H2 and C2HC zinc fingers superfamily protein	wt	hda	OK	1.07222	6.95846	2.69817	2.40882	0.00115	0.00427194	yes
XLOC_016827	AT3G59350	Protein kinase superfamily protein	wt	hda	OK	40.8589	265.152	2.6981	5.24532	5e-05	0.000256288	yes
XLOC_022295	AT4G28350	Concanavalin A-like lectin protein kinase family protein	wt	hda	OK	0.125215	0.812451	2.69788	1.66895	0.00755	0.0218371	yes
XLOC_014703	AT3G17609	HYH, HY5-homolog	wt	hda	OK	6.34345	41.1293	2.69683	3.55178	5e-05	0.000256288	yes
XLOC_027598	AT5G39670	Calcium-binding EF-hand family protein	wt	hda	OK	2.19223	14.2031	2.69574	1.99964	0.07185	0.142727	no
XLOC_010716	AT2G41640	Glycosyltransferase family 61 protein	wt	hda	OK	18.6661	120.915	2.6955	5.73573	5e-05	0.000256288	yes
XLOC_031270	AT5G38430	Ribulose bisphosphate carboxylase (small chain) family protein	wt	hda	OK	237.194	1535.77	2.69482	3.1052	5e-05	0.000256288	yes
XLOC_015025	AT3G22460	OASA2, O-acetylserine (thiol) lyase (OAS-TL) isoform A2	wt	hda	OK	0.464967	3.00811	2.69366	1.78855	0.0165	0.0423524	yes
XLOC_008252	AT1G79520	Cation efflux family protein	wt	hda	OK	9.81564	63.3758	2.69078	4.97444	5e-05	0.000256288	yes
XLOC_005497	AT1G23060	BEST Arabidopsis thaliana protein match is: TPX2 (targeting protein for Xklp2) protein family (TAIR:AT1G70950.1); Has 449 Blast hits to 419 proteins in 98 species: Archae - 0; Bacteria - 40; Metazoa - 139; Fungi - 21; Plants - 158; Viruses - 3; Other Eukaryotes - 88 (source: NCBI BLink).	wt	hda	OK	2.05501	13.2676	2.69069	3.48127	5e-05	0.000256288	yes
XLOC_012646	AT2G27990	BLH8, PNF, BEL1-like homeodomain 8	wt	hda	OK	0.427978	2.7612	2.68968	2.40881	0.00035	0.00149852	yes
XLOC_004331	AT1G02405	proline-rich family protein	wt	hda	OK	0.131887	0.850563	2.68911	1.57741	0.4467	0.570492	no
XLOC_013281	AT2G38870	Serine protease inhibitor, potato inhibitor I-type family protein	wt	hda	OK	14.4646	93.1975	2.68776	4.70062	5e-05	0.000256288	yes
XLOC_018184	AT3G20420	ATRTL2, RTL2, RNAse THREE-like protein 2	wt	hda	OK	0.777507	5.00905	2.68761	2.4268	0.0008	0.00311158	yes
XLOC_024536	AT4G22880	ANS, LDOX, TDS4, TT18, leucoanthocyanidin dioxygenase	wt	hda	OK	0.868821	5.59417	2.68679	2.86013	5e-05	0.000256288	yes
XLOC_004243	AT1G80820	ATCCR2, CCR2, cinnamoyl coa reductase	wt	hda	OK	2.38243	15.3316	2.686	3.61025	5e-05	0.000256288	yes
XLOC_001415	AT1G26770	AT-EXP10, ATEXP10, ATEXPA10, ATHEXP ALPHA 1.1, EXP10, EXPA10, expansin A10	wt	hda	OK	4.87014	31.3244	2.68525	4.09654	5e-05	0.000256288	yes
XLOC_027985	AT5G45680	ATFKBP13, FKBP13, FK506-binding protein 13	wt	hda	OK	25.3039	162.578	2.6837	5.34687	5e-05	0.000256288	yes
XLOC_028052	AT5G46830	ATNIG1, NIG1, NACL-inducible gene 1	wt	hda	OK	0.0690858	0.442903	2.68053	1.12136	0.2531	0.375843	no
XLOC_024346	AT4G19645	TRAM, LAG1 and CLN8 (TLC) lipid-sensing domain containing protein	wt	hda	OK	1.27946	8.19746	2.67965	2.01664	0.00365	0.0116597	yes
XLOC_022649	AT4G34380	Transducin/WD40 repeat-like superfamily protein	wt	hda	OK	0.156502	1.00181	2.67835	1.75573	0.01315	0.0349825	yes
XLOC_009914	AT2G27690	CYP94C1, cytochrome P450, family 94, subfamily C, polypeptide 1	wt	hda	OK	0.988576	6.3264	2.67796	3.24785	5e-05	0.000256288	yes
XLOC_013982	AT3G04550	unknown protein; INVOLVED IN: biological_process unknown; LOCATED IN: chloroplast stroma, chloroplast; EXPRESSED IN: 22 plant structures; EXPRESSED DURING: 13 growth stages; BEST Arabidopsis thaliana protein match is: unknown protein (TAIR:AT5G28500.1); Has 110 Blast hits to 110 proteins in 51 species: Archae - 0; Bacteria - 67; Metazoa - 1; Fungi - 0; Plants - 41; Viruses - 0; Other Eukaryotes -…	wt	hda	OK	12.2642	78.4448	2.67723	4.62492	5e-05	0.000256288	yes
XLOC_021765	AT4G18950	Integrin-linked protein kinase family	wt	hda	OK	88.1275	563.273	2.67617	3.84448	5e-05	0.000256288	yes
XLOC_010002	AT2G29320	NAD(P)-binding Rossmann-fold superfamily protein	wt	hda	OK	6.32409	40.3693	2.67433	4.69692	5e-05	0.000256288	yes
XLOC_030085	AT5G17000	Zinc-binding dehydrogenase family protein	wt	hda	OK	14.2625	90.9292	2.67251	5.37373	5e-05	0.000256288	yes
XLOC_020750	AT4G04460	Saposin-like aspartyl protease family protein	wt	hda	OK	0.67592	4.30344	2.67057	1.48627	0.10755	0.197064	no
XLOC_017311	AT3G05180	GDSL-like Lipase/Acylhydrolase superfamily protein	wt	hda	OK	7.29749	46.4184	2.66922	4.43455	5e-05	0.000256288	yes
XLOC_026178	AT5G13720	Uncharacterised protein family (UPF0114)	wt	hda	OK	9.54249	60.6973	2.66919	2.99521	5e-05	0.000256288	yes
XLOC_001307	AT1G24150	ATFH4, FH4, formin homologue 4	wt	hda	OK	1.62388	10.3149	2.66722	3.8828	5e-05	0.000256288	yes
XLOC_012758	AT2G29980	FAD3, fatty acid desaturase 3	wt	hda	OK	15.7831	100.232	2.66688	5.67515	5e-05	0.000256288	yes
XLOC_004785	AT1G10140	Uncharacterised conserved protein UCP031279	wt	hda	OK	2.62351	16.6586	2.6667	3.17086	5e-05	0.000256288	yes
XLOC_003144	AT1G60950	ATFD2, FED A, 2Fe-2S ferredoxin-like superfamily protein	wt	hda	OK	583.501	3699.47	2.66451	2.75339	0.00025	0.00110791	yes
XLOC_025431	AT4G38820	unknown protein; Has 4 Blast hits to 4 proteins in 1 species: Archae - 0; Bacteria - 0; Metazoa - 0; Fungi - 0; Plants - 4; Viruses - 0; Other Eukaryotes - 0 (source: NCBI BLink).	wt	hda	OK	0.490625	3.10837	2.66347	1.7715	0.2687	0.392254	no
XLOC_003828	AT1G72950	Disease resistance protein (TIR-NBS class)	wt	hda	OK	6.12795	38.8237	2.66346	4.88659	5e-05	0.000256288	yes
XLOC_003444	AT1G66160	ATCMPG1, CMPG1, CYS, MET, PRO, and GLY protein 1	wt	hda	OK	10.3301	65.415	2.66276	5.43063	5e-05	0.000256288	yes
XLOC_005201	AT1G17665	unknown protein; FUNCTIONS IN: molecular_function unknown; INVOLVED IN: biological_process unknown; LOCATED IN: endomembrane system; EXPRESSED IN: 15 plant structures; EXPRESSED DURING: 11 growth stages; Has 149 Blast hits to 146 proteins in 39 species: Archae - 0; Bacteria - 4; Metazoa - 21; Fungi - 5; Plants - 30; Viruses - 0; Other Eukaryotes - 89 (source: NCBI BLink).	wt	hda	OK	1.20138	7.60157	2.66161	2.39283	0.0008	0.00311158	yes
XLOC_011138	AT2G01670	atnudt17, NUDT17, nudix hydrolase homolog 17	wt	hda	OK	30.3288	191.902	2.66161	5.74047	5e-05	0.000256288	yes
XLOC_014899	AT3G20600	NDR1, Late embryogenesis abundant (LEA) hydroxyproline-rich glycoprotein family	wt	hda	OK	7.98286	50.5077	2.66153	4.42574	5e-05	0.000256288	yes
XLOC_008102	AT1G76955	Expressed protein	wt	hda	OK	1.49567	9.44594	2.6589	2.48868	0.00675	0.0198518	yes
XLOC_032476	AT5G59540	2-oxoglutarate (2OG) and Fe(II)-dependent oxygenase superfamily protein	wt	hda	OK	0.270185	1.70593	2.65854	1.71462	0.01105	0.0301422	yes
XLOC_020067	AT3G57540	Remorin family protein	wt	hda	OK	0.120167	0.757443	2.6561	1.43889	0.00955	0.0266289	yes
XLOC_013054	AT2G34960	CAT5, cationic amino acid transporter 5	wt	hda	OK	0.660475	4.15277	2.6525	2.8142	5e-05	0.000256288	yes
XLOC_004282	AT1G01470	LEA14, LSR3, Late embryogenesis abundant protein	wt	hda	OK	10.6301	66.8109	2.65193	4.53321	5e-05	0.000256288	yes
XLOC_000450	AT1G09340	CRB, CSP41B, chloroplast RNA binding	wt	hda	OK	126.272	792.809	2.65044	3.44066	5e-05	0.000256288	yes
XLOC_025698	AT5G04140	FD-GOGAT, GLS1, GLU1, GLUS, glutamate synthase 1	wt	hda	OK	41.0311	257.117	2.64764	2.87793	5e-05	0.000256288	yes
XLOC_030464	AT5G24160	SQE6, squalene monoxygenase 6	wt	hda	OK	2.7128	16.9898	2.64682	3.94	5e-05	0.000256288	yes
XLOC_000942	AT1G17610	Disease resistance protein (TIR-NBS class)	wt	hda	OK	0.206916	1.29372	2.64441	1.69911	0.00995	0.0275835	yes
XLOC_024169	AT4G16860	RPP4, Disease resistance protein (TIR-NBS-LRR class) family	wt	hda	OK	5.7752	36.0987	2.644	5.53247	5e-05	0.000256288	yes
XLOC_005349	AT1G20440	AtCOR47, COR47, RD17, cold-regulated 47	wt	hda	OK	30.3832	189.634	2.64187	4.82008	5e-05	0.000256288	yes
XLOC_024541	AT4G22980	FUNCTIONS IN: molecular_function unknown; INVOLVED IN: biological_process unknown; LOCATED IN: chloroplast; EXPRESSED IN: 13 plant structures; EXPRESSED DURING: 9 growth stages; BEST Arabidopsis thaliana protein match is: Pyridoxal phosphate (PLP)-dependent transferases superfamily protein (TAIR:AT5G51920.1); Has 520 Blast hits to 468 proteins in 130 species: Archae - 5; Bacteria - 23; Metazoa - …	wt	hda	OK	1.8932	11.8146	2.64167	3.51828	5e-05	0.000256288	yes
XLOC_026425	AT5G18310	unknown protein; FUNCTIONS IN: molecular_function unknown; INVOLVED IN: biological_process unknown; LOCATED IN: plasma membrane; EXPRESSED IN: 22 plant structures; EXPRESSED DURING: 13 growth stages; BEST Arabidopsis thaliana protein match is: unknown protein (TAIR:AT5G48500.1); Has 30201 Blast hits to 17322 proteins in 780 species: Archae - 12; Bacteria - 1396; Metazoa - 17338; Fungi - 3422; Pla…	wt	hda	OK	16.8178	104.854	2.64033	5.25878	5e-05	0.000256288	yes
XLOC_020509	AT4G01360	unknown protein; BEST Arabidopsis thaliana protein match is: Protein of unknown function (DUF793) (TAIR:AT1G01550.2); Has 99 Blast hits to 99 proteins in 25 species: Archae - 0; Bacteria - 10; Metazoa - 0; Fungi - 0; Plants - 89; Viruses - 0; Other Eukaryotes - 0 (source: NCBI BLink).	wt	hda	OK	7.2768	45.3422	2.63948	4.93323	5e-05	0.000256288	yes
XLOC_007565	AT1G66970	SVL2, SHV3-like 2	wt	hda	OK	8.00191	49.8153	2.63817	5.12158	5e-05	0.000256288	yes
XLOC_017235	AT3G04010	O-Glycosyl hydrolases family 17 protein	wt	hda	OK	0.37315	2.32165	2.63733	2.10835	0.00045	0.0018643	yes
XLOC_016514	AT3G53280	CYP71B5, cytochrome p450 71b5	wt	hda	OK	0.209788	1.3033	2.63516	1.74963	0.01265	0.0338091	yes
XLOC_009296	AT2G17280	Phosphoglycerate mutase family protein	wt	hda	OK	19.0568	118.295	2.63401	5.52342	5e-05	0.000256288	yes
XLOC_003380	AT1G64950	CYP89A5, cytochrome P450, family 89, subfamily A, polypeptide 5	wt	hda	OK	29.9437	185.692	2.63259	5.27357	5e-05	0.000256288	yes
XLOC_016699	AT3G56630	CYP94D2, cytochrome P450, family 94, subfamily D, polypeptide 2	wt	hda	OK	2.01041	12.4645	2.63227	4.20927	5e-05	0.000256288	yes
XLOC_008306	AT1G80480	PTAC17, plastid transcriptionally active 17	wt	hda	OK	13.9178	86.2375	2.63138	5.54319	5e-05	0.000256288	yes
XLOC_020213	AT3G60010	ASK13, SK13, SKP1-like 13	wt	hda	OK	0.145157	0.898629	2.63011	1.23458	0.43265	0.557688	no
XLOC_025322	AT4G36945	PLC-like phosphodiesterases superfamily protein	wt	hda	OK	9.82186	60.7913	2.6298	3.61468	5e-05	0.000256288	yes
XLOC_033101	ATCG00710	PSBH, photosystem II reaction center protein H	wt	hda	OK	7.36037	45.5517	2.62965	1.95982	0.01105	0.0301422	yes
XLOC_032216	AT5G54840	ATSGP1, SGP1, Ras-related small GTP-binding family protein	wt	hda	OK	1.60461	9.91853	2.6279	2.9334	0.00015	0.000702389	yes
XLOC_007392	AT1G63860	Disease resistance protein (TIR-NBS-LRR class) family	wt	hda	OK	5.01674	30.9834	2.62667	5.37134	5e-05	0.000256288	yes
XLOC_008105	AT1G76970	Target of Myb protein 1	wt	hda	OK	8.64109	53.3644	2.62659	5.16015	5e-05	0.000256288	yes
XLOC_001950	AT1G35230	AGP5, arabinogalactan protein 5	wt	hda	OK	0.627483	3.86848	2.62412	1.7082	0.24555	0.369023	no
XLOC_005210	AT1G17830	Protein of unknown function (DUF789)	wt	hda	OK	12.8048	78.9237	2.62378	5.39937	5e-05	0.000256288	yes
XLOC_016153	AT3G46930	Protein kinase superfamily protein	wt	hda	OK	6.76175	41.6669	2.62343	5.49233	5e-05	0.000256288	yes
XLOC_004760	AT1G09790	COBL6, COBRA-like protein 6 precursor	wt	hda	OK	0.0617723	0.380633	2.62337	1.1251	0.28785	0.412331	no
XLOC_018524	AT3G26310	CYP71B35, cytochrome P450, family 71, subfamily B, polypeptide 35	wt	hda	OK	2.59347	15.9744	2.62281	3.90779	5e-05	0.000256288	yes
XLOC_001076	AT1G20020	ATLFNR2, FNR2, ferredoxin-NADP(+)-oxidoreductase 2	wt	hda	OK	141.76	872.216	2.62124	2.92501	5e-05	0.000256288	yes
XLOC_026925	AT5G27889	unknown protein; Has 30201 Blast hits to 17322 proteins in 780 species: Archae - 12; Bacteria - 1396; Metazoa - 17338; Fungi - 3422; Plants - 5037; Viruses - 0; Other Eukaryotes - 2996 (source: NCBI BLink).	wt	hda	OK	50.8251	312.617	2.62078	2.31605	0.0155	0.0402016	yes
XLOC_018338	AT3G23085	transposable element gene	wt	hda	OK	0.0915003	0.562084	2.61894	1.17734	0.23775	0.360836	no
XLOC_004963	AT1G13245	DVL4, RTFL17, ROTUNDIFOLIA like 17	wt	hda	OK	5.59604	34.374	2.61884	3.63211	5e-05	0.000256288	yes
XLOC_021661	AT4G17250	unknown protein; BEST Arabidopsis thaliana protein match is: unknown protein (TAIR:AT5G47580.1); Has 31 Blast hits to 31 proteins in 6 species: Archae - 0; Bacteria - 0; Metazoa - 0; Fungi - 0; Plants - 31; Viruses - 0; Other Eukaryotes - 0 (source: NCBI BLink).	wt	hda	OK	2.71734	16.6815	2.61798	4.29965	5e-05	0.000256288	yes
XLOC_002868	AT1G55370	NDF5, NDH-dependent cyclic electron flow 5	wt	hda	OK	4.20758	25.8296	2.61796	4.61186	5e-05	0.000256288	yes
XLOC_027759	AT5G42200	RING/U-box superfamily protein	wt	hda	OK	6.71678	41.2071	2.61705	3.92537	5e-05	0.000256288	yes
XLOC_014676	AT3G17110	pseudogene, glycine-rich protein	wt	hda	OK	2.32838	14.2788	2.61648	4.774	5e-05	0.000256288	yes
XLOC_003579	AT1G68600	Aluminium activated malate transporter family protein	wt	hda	OK	2.61183	15.9939	2.61438	4.13157	5e-05	0.000256288	yes
XLOC_010728	AT2G41905	BEST Arabidopsis thaliana protein match is: arabinogalactan protein 23 (TAIR:AT3G57690.1); Has 35333 Blast hits to 34131 proteins in 2444 species: Archae - 798; Bacteria - 22429; Metazoa - 974; Fungi - 991; Plants - 531; Viruses - 0; Other Eukaryotes - 9610 (source: NCBI BLink).	wt	hda	OK	13.3431	81.6501	2.61336	3.56885	5e-05	0.000256288	yes
XLOC_005977	AT1G32470	Single hybrid motif superfamily protein	wt	hda	OK	172.031	1051.87	2.61221	4.31505	5e-05	0.000256288	yes
XLOC_004104	AT1G78070	Transducin/WD40 repeat-like superfamily protein	wt	hda	OK	25.8684	158.059	2.6112	5.3	5e-05	0.000256288	yes
XLOC_017004	AT3G62410	CP12, CP12-2, CP12 domain-containing protein 2	wt	hda	OK	101.555	620.293	2.61069	4.57641	5e-05	0.000256288	yes
XLOC_015227	AT3G25740	MAP1B, MAP1C, methionine aminopeptidase 1C	wt	hda	OK	2.00996	12.2659	2.60942	3.29548	5e-05	0.000256288	yes
XLOC_004961	AT1G13210	ACA.l, autoinhibited Ca2+/ATPase II	wt	hda	OK	5.12484	31.2596	2.60872	5.47145	5e-05	0.000256288	yes
XLOC_026483	AT5G19240	Glycoprotein membrane precursor GPI-anchored	wt	hda	OK	45.6441	278.409	2.60871	5.58025	5e-05	0.000256288	yes
XLOC_000109	AT1G02980	ATCUL2, CUL2, cullin 2	wt	hda	OK	0.0644184	0.392652	2.60771	1.2207	0.25845	0.381392	no
XLOC_004567	AT1G06460	ACD31.2, ACD32.1, alpha-crystallin domain 32.1	wt	hda	OK	16.3974	99.9429	2.60764	4.16278	5e-05	0.000256288	yes
XLOC_003826	AT1G72930	TIR, toll/interleukin-1 receptor-like	wt	hda	OK	32.0419	195.079	2.60603	5.19303	5e-05	0.000256288	yes
XLOC_032331	AT5G56980	unknown protein; FUNCTIONS IN: molecular_function unknown; INVOLVED IN: biological_process unknown; LOCATED IN: endomembrane system; EXPRESSED IN: 18 plant structures; EXPRESSED DURING: 12 growth stages; BEST Arabidopsis thaliana protein match is: unknown protein (TAIR:AT4G26130.1); Has 30201 Blast hits to 17322 proteins in 780 species: Archae - 12; Bacteria - 1396; Metazoa - 17338; Fungi - 3422;…	wt	hda	OK	28.8403	175.53	2.60556	5.37679	5e-05	0.000256288	yes
XLOC_031736	AT5G46080	Protein kinase superfamily protein	wt	hda	OK	2.32332	14.1017	2.60161	3.5505	5e-05	0.000256288	yes
XLOC_021703	AT4G18050	PGP9, P-glycoprotein 9	wt	hda	OK	0.370846	2.25064	2.60144	2.79804	5e-05	0.000256288	yes
XLOC_024628	AT4G24660	ATHB22, HB22, MEE68, homeobox protein 22	wt	hda	OK	3.96797	24.0599	2.60015	4.1498	5e-05	0.000256288	yes
XLOC_032792	AT5G65390	AGP7, arabinogalactan protein 7	wt	hda	OK	1.78584	10.8283	2.60013	2.36358	0.001	0.00378471	yes
XLOC_000858	AT1G16370	ATOCT6, OCT6, organic cation/carnitine transporter 6	wt	hda	OK	0.0716813	0.434314	2.59907	1.17191	0.18115	0.296308	no
XLOC_030446	AT5G23920	unknown protein; FUNCTIONS IN: molecular_function unknown; INVOLVED IN: biological_process unknown; LOCATED IN: plasma membrane, vacuole; EXPRESSED IN: 22 plant structures; EXPRESSED DURING: 13 growth stages; BEST Arabidopsis thaliana protein match is: unknown protein (TAIR:AT5G52420.1); Has 1807 Blast hits to 1807 proteins in 277 species: Archae - 0; Bacteria - 0; Metazoa - 736; Fungi - 347; Pla…	wt	hda	OK	15.3734	93.1444	2.59903	4.64474	5e-05	0.000256288	yes
XLOC_026147	AT5G13200	GRAM domain family protein	wt	hda	OK	27.9925	169.559	2.59867	5.29229	5e-05	0.000256288	yes
XLOC_000616	AT1G12110	ATNRT1, B-1, CHL1, CHL1-1, NRT1, NRT1.1, nitrate transporter 1.1	wt	hda	OK	2.49103	15.0868	2.59847	4.23296	5e-05	0.000256288	yes
XLOC_016464	AT3G52430	ATPAD4, PAD4, alpha/beta-Hydrolases superfamily protein	wt	hda	OK	1.18234	7.15582	2.59748	3.22649	5e-05	0.000256288	yes
XLOC_005845	AT1G30220	ATINT2, INT2, inositol transporter 2	wt	hda	OK	0.549998	3.32717	2.5968	2.43509	0.0018	0.00630863	yes
XLOC_015300	AT3G27025	unknown protein; Has 25 Blast hits to 25 proteins in 6 species: Archae - 0; Bacteria - 0; Metazoa - 1; Fungi - 0; Plants - 24; Viruses - 0; Other Eukaryotes - 0 (source: NCBI BLink).	wt	hda	OK	1.27297	7.6936	2.59546	2.56016	0.0001	0.000487576	yes
XLOC_009652	AT2G23000	scpl10, serine carboxypeptidase-like 10	wt	hda	OK	5.30904	32.0822	2.59525	4.34873	5e-05	0.000256288	yes
XLOC_005422	AT1G21550	Calcium-binding EF-hand family protein	wt	hda	OK	0.903855	5.457	2.59394	1.87602	0.0142	0.0373163	yes
XLOC_032132	AT5G53190	Nodulin MtN3 family protein	wt	hda	OK	0.213307	1.2866	2.59256	1.58393	0.24745	0.371157	no
XLOC_013065	AT2G35130	Tetratricopeptide repeat (TPR)-like superfamily protein	wt	hda	OK	3.67658	22.1673	2.592	4.67864	5e-05	0.000256288	yes
XLOC_031595	AT5G43870	Plant protein of unknown function (DUF828) with plant pleckstrin homology-like region	wt	hda	OK	2.85508	17.1841	2.58947	4.125	5e-05	0.000256288	yes
XLOC_013113	AT2G35910	RING/U-box superfamily protein	wt	hda	OK	0.199399	1.19928	2.58844	1.36415	0.1865	0.303159	no
XLOC_028028	AT5G46490	Disease resistance protein (TIR-NBS-LRR class) family	wt	hda	OK	3.39013	20.3889	2.58837	4.14563	5e-05	0.000256288	yes
XLOC_017309	AT3G05160	Major facilitator superfamily protein	wt	hda	OK	2.24577	13.5007	2.58775	3.99907	5e-05	0.000256288	yes
XLOC_024948	AT4G30270	MERI-5, MERI5B, SEN4, XTH24, xyloglucan endotransglucosylase/hydrolase 24	wt	hda	OK	24.2098	145.404	2.5864	5.07729	5e-05	0.000256288	yes
XLOC_014477	AT3G13900	ATPase E1-E2 type family protein / haloacid dehalogenase-like hydrolase family protein	wt	hda	OK	0.17204	1.03258	2.58545	2.29932	0.00095	0.00361864	yes
XLOC_002551	AT1G49975	INVOLVED IN: photosynthesis; LOCATED IN: photosystem I, chloroplast, thylakoid membrane; EXPRESSED IN: 20 plant structures; EXPRESSED DURING: 13 growth stages; CONTAINS InterPro DOMAIN/s: Photosystem I reaction centre subunit N (InterPro:IPR008796); Has 34 Blast hits to 34 proteins in 14 species: Archae - 0; Bacteria - 0; Metazoa - 0; Fungi - 0; Plants - 34; Viruses - 0; Other Eukaryotes - 0 (sou…	wt	hda	OK	9.28483	55.7276	2.58544	3.69103	5e-05	0.000256288	yes
XLOC_010615	AT2G40095	Alpha/beta hydrolase related protein	wt	hda	OK	6.59167	39.5571	2.58522	4.1557	5e-05	0.000256288	yes
XLOC_032509	AT5G60090	Protein kinase superfamily protein	wt	hda	OK	0.0870243	0.52138	2.58284	1.08026	0.2237	0.345542	no
XLOC_010454	AT2G37100	protamine P1 family protein	wt	hda	OK	1.23374	7.38835	2.58221	2.2209	0.0015	0.00538205	yes
XLOC_025232	AT4G35270	Plant regulator RWP-RK family protein	wt	hda	OK	0.925564	5.5423	2.58208	3.59605	5e-05	0.000256288	yes
XLOC_000845	AT1G16130	WAKL2, wall associated kinase-like 2	wt	hda	OK	0.901956	5.39961	2.58173	3.33573	5e-05	0.000256288	yes
XLOC_025113	AT4G33150	LKR, LKR/SDH, SDH, lysine-ketoglutarate reductase/saccharopine dehydrogenase bifunctional enzyme	wt	hda	OK	22.2951	133.449	2.58149	3.6868	5e-05	0.000256288	yes
XLOC_006913	AT1G54570	Esterase/lipase/thioesterase family protein	wt	hda	OK	12.6345	75.5228	2.57954	5.49879	5e-05	0.000256288	yes
XLOC_000477	AT1G09750	Eukaryotic aspartyl protease family protein	wt	hda	OK	28.8027	172.027	2.57836	3.66103	5e-05	0.000256288	yes
XLOC_014499	AT3G14420	Aldolase-type TIM barrel family protein	wt	hda	OK	205.914	1229.66	2.57815	2.90572	5e-05	0.000256288	yes
XLOC_027477	AT5G37670	HSP20-like chaperones superfamily protein	wt	hda	OK	5.02875	30.0153	2.57743	3.18784	5e-05	0.000256288	yes
XLOC_012838	AT2G31230	ATERF15, ERF15, ethylene-responsive element binding factor 15	wt	hda	OK	0.110474	0.659055	2.57669	1.17346	0.2804	0.404456	no
XLOC_003362	AT1G64660	ATMGL, MGL, methionine gamma-lyase	wt	hda	OK	8.74568	52.1725	2.57665	5.36298	5e-05	0.000256288	yes
XLOC_022353	AT4G29060	emb2726, elongation factor Ts family protein	wt	hda	OK	42.9339	256.106	2.57655	3.66768	5e-05	0.000256288	yes
XLOC_006493	AT1G46768	RAP2.1, related to AP2 1	wt	hda	OK	1.01083	6.01142	2.57216	2.33043	0.00085	0.0032857	yes
XLOC_028132	AT5G48290	Heavy metal transport/detoxification superfamily protein	wt	hda	OK	0.442015	2.62852	2.57208	1.68129	0.00705	0.0206165	yes
XLOC_026046	AT5G10720	AHK5, CKI2, HK5, histidine kinase 5	wt	hda	OK	0.0946913	0.562897	2.57157	0.708759	0.1893	0.30647	no
XLOC_028782	AT5G59320	LTP3, lipid transfer protein 3	wt	hda	OK	86.2838	512.912	2.57155	4.5176	5e-05	0.000256288	yes
XLOC_017201	AT3G03480	CHAT, acetyl CoA:(Z)-3-hexen-1-ol acetyltransferase	wt	hda	OK	5.87593	34.9167	2.57103	4.39383	5e-05	0.000256288	yes
XLOC_023599	AT4G08150	BP, BP1, KNAT1, KNOTTED-like from Arabidopsis thaliana	wt	hda	OK	3.53265	20.9677	2.56935	4.56458	5e-05	0.000256288	yes
XLOC_032023	AT5G51060	ATRBOHC, RBOHC, RHD2, NADPH/respiratory burst oxidase protein D	wt	hda	OK	0.116268	0.689565	2.56824	1.6184	0.01475	0.0384998	yes
XLOC_017325	AT3G05370	AtRLP31, RLP31, receptor like protein 31	wt	hda	OK	1.69262	10.037	2.568	3.78423	5e-05	0.000256288	yes
XLOC_029949	AT5G14470	GHMP kinase family protein	wt	hda	OK	2.41356	14.2751	2.56427	3.52682	5e-05	0.000256288	yes
XLOC_014961	AT3G21750	UGT71B1, UDP-glucosyl transferase 71B1	wt	hda	OK	8.75215	51.7356	2.56345	5.42526	5e-05	0.000256288	yes
XLOC_016989	AT3G62030	ROC4, rotamase CYP 4	wt	hda	OK	213.942	1264.07	2.56279	3.25699	5e-05	0.000256288	yes
XLOC_003116	AT1G60190	ARM repeat superfamily protein	wt	hda	OK	6.88179	40.6443	2.5622	5.14426	5e-05	0.000256288	yes
XLOC_024556	AT4G23220	CRK14, cysteine-rich RLK (RECEPTOR-like protein kinase) 14	wt	hda	OK	2.56797	15.1546	2.56106	4.31055	5e-05	0.000256288	yes
XLOC_013248	AT2G38240	2-oxoglutarate (2OG) and Fe(II)-dependent oxygenase superfamily protein	wt	hda	OK	2.16581	12.763	2.55899	3.42098	5e-05	0.000256288	yes
XLOC_001973	AT1G35515	HOS10, MYB8, high response to osmotic stress 10	wt	hda	OK	0.0917815	0.540281	2.55744	0.358881	0.41125	0.537902	no
XLOC_024336	AT4G19452	pseudogene of F-box family protein	wt	hda	OK	0.0710176	0.417962	2.55712	0.861791	0.45115	0.574714	no
XLOC_000431	AT1G08980	AMI1, ATAMI1, ATTOC64-I, TOC64-I, amidase 1	wt	hda	OK	21.3602	125.55	2.55526	5.3952	5e-05	0.000256288	yes
XLOC_029337	AT5G02720	unknown protein; BEST Arabidopsis thaliana protein match is: unknown protein (TAIR:AT3G53490.1); Has 47 Blast hits to 47 proteins in 13 species: Archae - 0; Bacteria - 0; Metazoa - 0; Fungi - 0; Plants - 47; Viruses - 0; Other Eukaryotes - 0 (source: NCBI BLink).	wt	hda	OK	4.18685	24.5904	2.55416	1.14232	0.0772	0.151438	no
XLOC_007344	AT1G63030	ddf2, Integrase-type DNA-binding superfamily protein	wt	hda	OK	1.6763	9.83438	2.55255	2.65494	0.0002	0.000907338	yes
XLOC_022769	AT4G36410	UBC17, ubiquitin-conjugating enzyme 17	wt	hda	OK	2.39555	14.0497	2.55211	2.22239	0.0013	0.00474839	yes
XLOC_030696	AT5G28237	Pyridoxal-5'-phosphate-dependent enzyme family protein	wt	hda	OK	2.36087	13.8441	2.55188	3.90039	5e-05	0.000256288	yes
XLOC_009256	AT2G16595	Translocon-associated protein (TRAP), alpha subunit	wt	hda	OK	0.806238	4.72705	2.55166	2.21003	0.00065	0.0025852	yes
XLOC_008211	AT1G78820	D-mannose binding lectin protein with Apple-like carbohydrate-binding domain	wt	hda	OK	1.47726	8.66101	2.55161	3.16055	5e-05	0.000256288	yes
XLOC_010402	AT2G36220	unknown protein; BEST Arabidopsis thaliana protein match is: unknown protein (TAIR:AT3G52710.1); Has 74 Blast hits to 74 proteins in 10 species: Archae - 0; Bacteria - 0; Metazoa - 0; Fungi - 0; Plants - 74; Viruses - 0; Other Eukaryotes - 0 (source: NCBI BLink).	wt	hda	OK	57.7243	338.431	2.55161	4.59034	5e-05	0.000256288	yes
XLOC_032448	AT5G59050	unknown protein; BEST Arabidopsis thaliana protein match is: unknown protein (TAIR:AT3G54000.1); Has 35333 Blast hits to 34131 proteins in 2444 species: Archae - 798; Bacteria - 22429; Metazoa - 974; Fungi - 991; Plants - 531; Viruses - 0; Other Eukaryotes - 9610 (source: NCBI BLink).	wt	hda	OK	3.72482	21.8038	2.54933	4.19682	5e-05	0.000256288	yes
XLOC_012368	AT2G23450	Protein kinase superfamily protein	wt	hda	OK	3.29587	19.2784	2.54825	4.50443	5e-05	0.000256288	yes
XLOC_023627	AT4G08570	Heavy metal transport/detoxification superfamily protein	wt	hda	OK	0.113896	0.666162	2.54816	1.29717	0.2706	0.394312	no
XLOC_025344	AT4G37320	CYP81D5, cytochrome P450, family 81, subfamily D, polypeptide 5	wt	hda	OK	1.87941	10.9914	2.54802	3.63792	5e-05	0.000256288	yes
XLOC_007413	AT1G64280	ATNPR1, NIM1, NPR1, SAI1, regulatory protein (NPR1)	wt	hda	OK	3.65588	21.3654	2.54698	3.33849	5e-05	0.000256288	yes
XLOC_017970	AT3G16250	NDF4, NDH-dependent cyclic electron flow 1	wt	hda	OK	26.0748	152.275	2.54595	1.78916	0.04445	0.0967747	no
XLOC_001198	AT1G22065	unknown protein; FUNCTIONS IN: molecular_function unknown; INVOLVED IN: biological_process unknown; LOCATED IN: cellular_component unknown; BEST Arabidopsis thaliana protein match is: unknown protein (TAIR:AT1G77885.1); Has 30201 Blast hits to 17322 proteins in 780 species: Archae - 12; Bacteria - 1396; Metazoa - 17338; Fungi - 3422; Plants - 5037; Viruses - 0; Other Eukaryotes - 2996 (source: NC…	wt	hda	OK	3.22713	18.8267	2.54446	2.85241	0.00015	0.000702389	yes
XLOC_004860	AT1G11310	ATMLO2, MLO2, PMR2, Seven transmembrane MLO family protein	wt	hda	OK	21.6193	125.898	2.54186	5.43248	5e-05	0.000256288	yes
XLOC_012895	AT2G32140	transmembrane receptors	wt	hda	OK	10.2247	59.5353	2.54169	4.80043	5e-05	0.000256288	yes
XLOC_003632	AT1G69490	ANAC029, ATNAP, NAP, NAC-like, activated by AP3/PI	wt	hda	OK	4.1699	24.2483	2.5398	3.8407	5e-05	0.000256288	yes
XLOC_010239	AT2G33520	unknown protein; Has 68 Blast hits to 68 proteins in 18 species: Archae - 0; Bacteria - 0; Metazoa - 8; Fungi - 2; Plants - 58; Viruses - 0; Other Eukaryotes - 0 (source: NCBI BLink).	wt	hda	OK	0.205615	1.195	2.539	0.721831	0.5179	0.635957	no
XLOC_024450	AT4G21650	Subtilase family protein	wt	hda	OK	2.04351	11.8767	2.539	4.0757	5e-05	0.000256288	yes
XLOC_021779	AT4G19230	CYP707A1, cytochrome P450, family 707, subfamily A, polypeptide 1	wt	hda	OK	4.85706	28.228	2.53897	4.69747	5e-05	0.000256288	yes
XLOC_026541	AT5G20230	ATBCB, BCB, BCB, SAG14, blue-copper-binding protein	wt	hda	OK	96.8733	562.996	2.53895	5.06283	5e-05	0.000256288	yes
XLOC_002397	AT1G47490	ATRBP47C, RBP47C, RNA-binding protein 47C	wt	hda	OK	7.33355	42.609	2.53857	5.21559	5e-05	0.000256288	yes
XLOC_028895	AT5G61260	Plant calmodulin-binding protein-related	wt	hda	OK	0.0534886	0.310772	2.53855	1.12131	0.1439	0.24855	no
XLOC_011345	AT2G05160	CCCH-type zinc fingerfamily protein with RNA-binding domain	wt	hda	OK	0.806929	4.68718	2.53821	3.0078	5e-05	0.000256288	yes
XLOC_012879	AT2G31890	ATRAP, RAP, RAP	wt	hda	OK	11.4071	66.2248	2.53744	2.33735	0.00025	0.00110791	yes
XLOC_030335	AT5G21280	hydroxyproline-rich glycoprotein family protein	wt	hda	OK	0.0966467	0.5607	2.53644	1.18554	0.29175	0.416404	no
XLOC_004968	AT1G13340	Regulator of Vps4 activity in the MVB pathway protein	wt	hda	OK	0.821302	4.76331	2.53598	1.93189	0.00205	0.00706166	yes
XLOC_015360	AT3G28070	nodulin MtN21 /EamA-like transporter family protein	wt	hda	OK	8.01426	46.4758	2.53584	4.75148	5e-05	0.000256288	yes
XLOC_013590	AT2G44290	Bifunctional inhibitor/lipid-transfer protein/seed storage 2S albumin superfamily protein	wt	hda	OK	12.3125	71.2077	2.53191	4.53705	5e-05	0.000256288	yes
XLOC_005475	AT1G22530	PATL2, PATELLIN 2	wt	hda	OK	1.84923	10.691	2.53139	4.30985	5e-05	0.000256288	yes
XLOC_013307	AT2G39360	Protein kinase superfamily protein	wt	hda	OK	2.30533	13.3192	2.53046	4.35902	5e-05	0.000256288	yes
XLOC_003548	AT1G68050	ADO3, FKF1, flavin-binding, kelch repeat, f box 1	wt	hda	OK	2.29553	13.2399	2.528	4.30426	5e-05	0.000256288	yes
XLOC_025585	AT5G02260	ATEXP9, ATEXPA9, ATHEXP ALPHA 1.10, EXP9, EXPA9, expansin A9	wt	hda	OK	0.857052	4.94229	2.52773	2.56876	0.0001	0.000487576	yes
XLOC_016986	AT3G61950	basic helix-loop-helix (bHLH) DNA-binding superfamily protein	wt	hda	OK	5.98063	34.4391	2.52568	4.27886	5e-05	0.000256288	yes
XLOC_031165	AT5G36790	Haloacid dehalogenase-like hydrolase (HAD) superfamily protein	wt	hda	OK	0.707985	4.07222	2.52402	2.43852	0.0009	0.00344911	yes
XLOC_006963	AT1G55490	CPN60B, LEN1, chaperonin 60 beta	wt	hda	OK	110.671	635.777	2.52224	3.0685	5e-05	0.000256288	yes
XLOC_006532	AT1G47860	transposable element gene	wt	hda	OK	0.205268	1.1792	2.52222	3.00947	5e-05	0.000256288	yes
XLOC_015361	AT3G28080	nodulin MtN21 /EamA-like transporter family protein	wt	hda	OK	3.71046	21.2848	2.52015	3.6033	5e-05	0.000256288	yes
XLOC_016662	AT3G55870	ADC synthase superfamily protein	wt	hda	OK	0.401726	2.30267	2.51903	2.16133	0.00075	0.00294274	yes
XLOC_030120	AT5G17600	RING/U-box superfamily protein	wt	hda	OK	1.32879	7.60936	2.51767	2.85824	0.0002	0.000907338	yes
XLOC_016652	AT3G55740	ATPROT2, PROT2, proline transporter 2	wt	hda	OK	5.24765	30.0398	2.51713	4.34998	5e-05	0.000256288	yes
XLOC_004780	AT1G10040	alpha/beta-Hydrolases superfamily protein	wt	hda	OK	4.03895	23.0874	2.51505	4.3652	5e-05	0.000256288	yes
XLOC_001003	AT1G18730	NDF6, NDH dependent flow 6	wt	hda	OK	31.7878	181.652	2.51463	5.10888	5e-05	0.000256288	yes
XLOC_010485	AT2G37750	unknown protein; Has 21 Blast hits to 21 proteins in 7 species: Archae - 0; Bacteria - 0; Metazoa - 0; Fungi - 0; Plants - 21; Viruses - 0; Other Eukaryotes - 0 (source: NCBI BLink).	wt	hda	OK	2.05729	11.7525	2.51415	2.33913	0.0008	0.00311158	yes
XLOC_022856	AT4G38092	unknown protein; FUNCTIONS IN: molecular_function unknown; INVOLVED IN: biological_process unknown; LOCATED IN: endomembrane system; BEST Arabidopsis thaliana protein match is: unknown protein (TAIR:AT3G04490.1); Has 30201 Blast hits to 17322 proteins in 780 species: Archae - 12; Bacteria - 1396; Metazoa - 17338; Fungi - 3422; Plants - 5037; Viruses - 0; Other Eukaryotes - 2996 (source: NCBI BLin…	wt	hda	OK	0.278842	1.5924	2.51368	0.569179	0.3581	0.485055	no
XLOC_008223	AT1G78950	Terpenoid cyclases family protein	wt	hda	OK	4.09875	23.4009	2.5133	4.87491	5e-05	0.000256288	yes
XLOC_005341	AT1G20320	Haloacid dehalogenase-like hydrolase (HAD) superfamily protein	wt	hda	OK	0.1381	0.788318	2.51306	1.31982	0.24145	0.364771	no
XLOC_022113	AT4G25040	Uncharacterised protein family (UPF0497)	wt	hda	OK	1.9984	11.4074	2.51305	2.56769	0.00115	0.00427194	yes
XLOC_000038	AT1G01600	CYP86A4, cytochrome P450, family 86, subfamily A, polypeptide 4	wt	hda	OK	1.69163	9.65377	2.51268	3.60876	5e-05	0.000256288	yes
XLOC_031111	AT5G36160	Tyrosine transaminase family protein	wt	hda	OK	19.1599	109.26	2.5116	5.32512	5e-05	0.000256288	yes
XLOC_022174	AT4G26150	CGA1, GATA22, cytokinin-responsive gata factor 1	wt	hda	OK	0.236676	1.34826	2.51011	1.55694	0.13965	0.242838	no
XLOC_023054	AT4G01250	AtWRKY22, WRKY22, WRKY family transcription factor	wt	hda	OK	50.625	288.375	2.51003	5.29528	5e-05	0.000256288	yes
XLOC_019284	AT3G44400	Disease resistance protein (TIR-NBS-LRR class) family	wt	hda	OK	1.29607	7.3825	2.50997	3.92536	5e-05	0.000256288	yes
XLOC_019689	AT3G50820	OEC33, PSBO-2, PSBO2, photosystem II subunit O-2	wt	hda	OK	177.397	1009.26	2.50825	3.60167	5e-05	0.000256288	yes
XLOC_007437	AT1G64780	AMT1;2, ATAMT1;2, ammonium transporter 1;2	wt	hda	OK	8.66441	49.2868	2.50803	4.82915	5e-05	0.000256288	yes
XLOC_006795	AT1G52565	unknown protein; FUNCTIONS IN: molecular_function unknown; INVOLVED IN: biological_process unknown; LOCATED IN: endomembrane system; BEST Arabidopsis thaliana protein match is: unknown protein (TAIR:AT3G15760.1); Has 35333 Blast hits to 34131 proteins in 2444 species: Archae - 798; Bacteria - 22429; Metazoa - 974; Fungi - 991; Plants - 531; Viruses - 0; Other Eukaryotes - 9610 (source: NCBI BLink…	wt	hda	OK	8.17827	46.4874	2.50697	3.59758	5e-05	0.000256288	yes
XLOC_009798	AT2G25510	unknown protein; Has 2 Blast hits to 2 proteins in 1 species: Archae - 0; Bacteria - 0; Metazoa - 0; Fungi - 0; Plants - 2; Viruses - 0; Other Eukaryotes - 0 (source: NCBI BLink).	wt	hda	OK	33.0306	187.691	2.50649	4.28597	5e-05	0.000256288	yes
XLOC_010679	AT2G41090	Calcium-binding EF-hand family protein	wt	hda	OK	17.9146	101.766	2.50604	4.78237	5e-05	0.000256288	yes
XLOC_013175	AT2G36885	unknown protein; FUNCTIONS IN: molecular_function unknown; LOCATED IN: chloroplast; EXPRESSED IN: 22 plant structures; EXPRESSED DURING: 13 growth stages; Has 172 Blast hits to 172 proteins in 58 species: Archae - 0; Bacteria - 116; Metazoa - 0; Fungi - 0; Plants - 32; Viruses - 0; Other Eukaryotes - 24 (source: NCBI BLink).	wt	hda	OK	37.2909	211.547	2.50408	5.21509	5e-05	0.000256288	yes
XLOC_030217	AT5G19220	ADG2, APL1, ADP glucose pyrophosphorylase large subunit 1	wt	hda	OK	32.2784	183.099	2.50399	4.48157	5e-05	0.000256288	yes
XLOC_016264	AT3G48730	GSA2, glutamate-1-semialdehyde 2,1-aminomutase 2	wt	hda	OK	29.9605	169.932	2.50382	4.85077	5e-05	0.000256288	yes
XLOC_007226	AT1G61160	CONTAINS InterPro DOMAIN/s: Retrotransposon gag protein (InterPro:IPR005162); Has 30201 Blast hits to 17322 proteins in 780 species: Archae - 12; Bacteria - 1396; Metazoa - 17338; Fungi - 3422; Plants - 5037; Viruses - 0; Other Eukaryotes - 2996 (source: NCBI BLink).	wt	hda	OK	0.0846311	0.479866	2.50337	0.901309	0.2323	0.354838	no
XLOC_025796	AT5G05870	UGT76C1, UDP-glucosyl transferase 76C1	wt	hda	OK	0.250184	1.41853	2.50333	1.67173	0.01325	0.0352019	yes
XLOC_001972	AT1G35513	pseudogene of isochorismate synthase-related / isochorismate mutase-related	wt	hda	OK	0.291643	1.65357	2.50331	1.56074	0.1967	0.315326	no
XLOC_020474	AT4G00750	S-adenosyl-L-methionine-dependent methyltransferases superfamily protein	wt	hda	OK	3.88551	22.0234	2.50286	3.20923	5e-05	0.000256288	yes
XLOC_014498	AT3G14415	Aldolase-type TIM barrel family protein	wt	hda	OK	107.031	606.373	2.50217	3.81909	5e-05	0.000256288	yes
XLOC_024868	AT4G28890	RING/U-box superfamily protein	wt	hda	OK	0.078774	0.446113	2.50162	1.167	0.2013	0.320755	no
XLOC_029219	AT5G67080	MAPKKK19, mitogen-activated protein kinase kinase kinase 19	wt	hda	OK	0.163366	0.924372	2.50037	1.40363	0.0122	0.0327764	yes
XLOC_004207	AT1G80160	Lactoylglutathione lyase / glyoxalase I family protein	wt	hda	OK	5.23583	29.6236	2.50026	3.54822	5e-05	0.000256288	yes
XLOC_020518	AT4G01500	NGA4, AP2/B3-like transcriptional factor family protein	wt	hda	OK	0.404028	2.28501	2.49967	2.10592	0.001	0.00378471	yes
XLOC_024649	AT4G25010	Nodulin MtN3 family protein	wt	hda	OK	1.59726	9.0303	2.49918	2.64295	0.0002	0.000907338	yes
XLOC_009220	AT2G15960	unknown protein; Has 14 Blast hits to 14 proteins in 5 species: Archae - 0; Bacteria - 0; Metazoa - 0; Fungi - 0; Plants - 14; Viruses - 0; Other Eukaryotes - 0 (source: NCBI BLink).	wt	hda	OK	14.63	82.6175	2.49752	3.84748	5e-05	0.000256288	yes
XLOC_028485	AT5G54165	unknown protein; FUNCTIONS IN: molecular_function unknown; INVOLVED IN: biological_process unknown; LOCATED IN: cellular_component unknown; Has 30201 Blast hits to 17322 proteins in 780 species: Archae - 12; Bacteria - 1396; Metazoa - 17338; Fungi - 3422; Plants - 5037; Viruses - 0; Other Eukaryotes - 2996 (source: NCBI BLink).	wt	hda	OK	50.7695	286.667	2.49734	1.52264	0.0383	0.0856878	no
XLOC_026004	AT5G09970	CYP78A7, cytochrome P450, family 78, subfamily A, polypeptide 7	wt	hda	OK	0.0798128	0.450646	2.4973	1.3712	0.01505	0.039176	yes
XLOC_005221	AT1G17990	FMN-linked oxidoreductases superfamily protein	wt	hda	OK	0.542246	3.05964	2.49635	2.10497	0.0024	0.00809657	yes
XLOC_019665	AT3G50570	hydroxyproline-rich glycoprotein family protein	wt	hda	OK	0.774523	4.3699	2.49622	1.65273	0.01915	0.0480076	yes
XLOC_008188	AT1G78440	ATGA2OX1, GA2OX1, Arabidopsis thaliana gibberellin 2-oxidase 1	wt	hda	OK	0.847657	4.78247	2.4962	2.07084	0.0028	0.00926707	yes
XLOC_010443	AT2G36950	Heavy metal transport/detoxification superfamily protein	wt	hda	OK	19.6503	110.796	2.49529	4.97713	5e-05	0.000256288	yes
XLOC_022673	AT4G34770	SAUR-like auxin-responsive protein family	wt	hda	OK	0.152111	0.857546	2.49509	0.996291	0.2224	0.344168	no
XLOC_006829	AT1G53100	Core-2/I-branching beta-1,6-N-acetylglucosaminyltransferase family protein	wt	hda	OK	0.256632	1.44557	2.49387	0.69601	0.1465	0.252152	no
XLOC_021725	AT4G18350	ATNCED2, NCED2, nine-cis-epoxycarotenoid dioxygenase 2	wt	hda	OK	0.393806	2.21816	2.49381	2.24592	0.00085	0.0032857	yes
XLOC_013430	AT2G41475	Embryo-specific protein 3, (ATS3)	wt	hda	OK	12.102	68.1546	2.49356	4.09192	5e-05	0.000256288	yes
XLOC_026992	AT5G28630	glycine-rich protein	wt	hda	OK	0.166249	0.936183	2.49345	1.17553	0.0109	0.0297978	yes
XLOC_020757	AT4G04570	CRK40, cysteine-rich RLK (RECEPTOR-like protein kinase) 40	wt	hda	OK	0.683724	3.84874	2.4929	2.72903	5e-05	0.000256288	yes
XLOC_027651	AT5G40540	Protein kinase superfamily protein	wt	hda	OK	0.846416	4.76433	2.49284	2.13863	0.0027	0.00897009	yes
XLOC_004118	AT1G78230	Outer arm dynein light chain 1 protein	wt	hda	OK	3.72924	20.9811	2.49213	4.32179	5e-05	0.000256288	yes
XLOC_028181	AT5G49015	Expressed protein	wt	hda	OK	4.83763	27.2119	2.49186	2.91144	5e-05	0.000256288	yes
XLOC_003405	AT1G65390	ATPP2-A5, PP2-A5, phloem protein 2 A5	wt	hda	OK	8.7838	49.4051	2.49174	4.8845	5e-05	0.000256288	yes
XLOC_016189	AT3G47570	Leucine-rich repeat protein kinase family protein	wt	hda	OK	0.286693	1.60962	2.48915	2.15964	0.00275	0.00912263	yes
XLOC_006471	AT1G45145	ATH5, ATTRX5, LIV1, TRX5, thioredoxin H-type 5	wt	hda	OK	29.1496	163.649	2.48906	4.55582	5e-05	0.000256288	yes
XLOC_031406	AT5G40630	Ubiquitin-like superfamily protein	wt	hda	OK	0.21951	1.23215	2.48883	1.35347	0.01305	0.0347395	yes
XLOC_003240	AT1G62630	Disease resistance protein (CC-NBS-LRR class) family	wt	hda	OK	0.9436	5.29604	2.48867	3.56747	5e-05	0.000256288	yes
XLOC_014962	AT3G21760	HYR1, UDP-Glycosyltransferase superfamily protein	wt	hda	OK	6.73495	37.7957	2.48848	4.70496	5e-05	0.000256288	yes
XLOC_024636	AT4G24770	ATRBP31, ATRBP33, CP31, RBP31, 31-kDa RNA binding protein	wt	hda	OK	144.066	808.339	2.48823	3.45833	5e-05	0.000256288	yes
XLOC_010351	AT2G35370	GDCH, glycine decarboxylase complex H	wt	hda	OK	200.313	1123.74	2.48798	4.00191	5e-05	0.000256288	yes
XLOC_017949	AT3G15840	PIFI, post-illumination chlorophyll fluorescence increase	wt	hda	OK	46.0617	258.217	2.48694	5.01429	5e-05	0.000256288	yes
XLOC_008106	AT1G76980	BEST Arabidopsis thaliana protein match is: embryo defective 2170 (TAIR:AT1G21390.1); Has 65 Blast hits to 65 proteins in 23 species: Archae - 0; Bacteria - 8; Metazoa - 1; Fungi - 8; Plants - 40; Viruses - 3; Other Eukaryotes - 5 (source: NCBI BLink).	wt	hda	OK	4.53649	25.4247	2.48658	4.02144	5e-05	0.000256288	yes
XLOC_021137	AT4G09030	AGP10, ATAGP10, arabinogalactan protein 10	wt	hda	OK	82.4925	461.044	2.48257	5.50603	5e-05	0.000256288	yes
XLOC_032350	AT5G57350	AHA3, ATAHA3, HA3, H(+)-ATPase 3	wt	hda	OK	18.5712	103.779	2.48237	3.98353	5e-05	0.000256288	yes
XLOC_010948	AT2G45740	PEX11D, peroxin 11D	wt	hda	OK	42.3394	236.582	2.48227	5.22096	5e-05	0.000256288	yes
XLOC_012725	AT2G29440	ATGSTU6, GST24, GSTU6, glutathione S-transferase tau 6	wt	hda	OK	2.35834	13.1686	2.48126	2.99508	0.0001	0.000487576	yes
XLOC_017909	AT3G15110	unknown protein; FUNCTIONS IN: molecular_function unknown; INVOLVED IN: biological_process unknown; LOCATED IN: chloroplast thylakoid membrane; EXPRESSED IN: 20 plant structures; EXPRESSED DURING: 13 growth stages; CONTAINS InterPro DOMAIN/s: Protein of unknown function DUF3082 (InterPro:IPR021434); Has 77 Blast hits to 77 proteins in 38 species: Archae - 0; Bacteria - 37; Metazoa - 0; Fungi - 0;…	wt	hda	OK	19.1051	106.526	2.47918	4.99238	5e-05	0.000256288	yes
XLOC_003193	AT1G61800	ATGPT2, GPT2, glucose-6-phosphate/phosphate translocator 2	wt	hda	OK	8.07517	44.9737	2.47752	4.6406	5e-05	0.000256288	yes
XLOC_021270	AT4G11000	Ankyrin repeat family protein	wt	hda	OK	0.277709	1.5459	2.47681	1.6466	0.01175	0.0317414	yes
XLOC_021816	AT4G20070	AAH, ATAAH, allantoate amidohydrolase	wt	hda	OK	3.33611	18.5647	2.47632	4.30558	5e-05	0.000256288	yes
XLOC_007394	AT1G63880	Disease resistance protein (TIR-NBS-LRR class) family	wt	hda	OK	4.79721	26.6806	2.47553	5.19296	5e-05	0.000256288	yes
XLOC_032783	AT5G65280	GCL1, GCR2-like 1	wt	hda	OK	11.6229	64.6364	2.47538	5.12308	5e-05	0.000256288	yes
XLOC_025439	AT4G38970	FBA2, fructose-bisphosphate aldolase 2	wt	hda	OK	400.959	2228.68	2.47467	1.79631	0.006	0.0179535	yes
XLOC_019276	AT3G44290	anac060, NAC060, NAC domain containing protein 60	wt	hda	OK	0.278548	1.54776	2.47418	1.6217	0.0157	0.0406207	yes
XLOC_019396	AT3G46080	C2H2-type zinc finger family protein	wt	hda	OK	13.5274	75.1371	2.47364	3.88061	5e-05	0.000256288	yes
XLOC_015304	AT3G27160	GHS1, Ribosomal protein S21 family protein	wt	hda	OK	109.403	607.547	2.47335	4.92271	5e-05	0.000256288	yes
XLOC_020408	AT3G63140	CSP41A, chloroplast stem-loop binding protein of 41 kDa	wt	hda	OK	81.0854	450.194	2.47303	3.29723	5e-05	0.000256288	yes
XLOC_029904	AT5G13730	SIG4, SIGD, sigma factor 4	wt	hda	OK	6.92817	38.4517	2.4725	3.69606	5e-05	0.000256288	yes
XLOC_029208	AT5G66830	F-box family protein with a domain of unknown function (DUF295)	wt	hda	OK	0.138151	0.763479	2.46634	1.25592	0.20815	0.328621	no
XLOC_024088	AT4G15550	IAGLU, indole-3-acetate beta-D-glucosyltransferase	wt	hda	OK	8.97592	49.5907	2.46594	2.23148	0.00025	0.00110791	yes
XLOC_015118	AT3G23840	HXXXD-type acyl-transferase family protein	wt	hda	OK	22.4066	123.739	2.46531	4.89494	5e-05	0.000256288	yes
XLOC_001225	AT1G22630	unknown protein; LOCATED IN: chloroplast; EXPRESSED IN: 21 plant structures; EXPRESSED DURING: 13 growth stages; Has 87 Blast hits to 86 proteins in 34 species: Archae - 0; Bacteria - 13; Metazoa - 27; Fungi - 0; Plants - 40; Viruses - 0; Other Eukaryotes - 7 (source: NCBI BLink).	wt	hda	OK	21.7144	119.886	2.46494	4.81187	5e-05	0.000256288	yes
XLOC_030166	AT5G18340	ARM repeat superfamily protein	wt	hda	OK	0.263841	1.45659	2.46485	1.51292	0.0179	0.0453549	yes
XLOC_022412	AT4G30170	Peroxidase family protein	wt	hda	OK	0.205442	1.13352	2.46401	1.36348	0.0119	0.0320819	yes
XLOC_005117	AT1G15790	unknown protein; BEST Arabidopsis thaliana protein match is: unknown protein (TAIR:AT1G15780.1); Has 170 Blast hits to 94 proteins in 14 species: Archae - 0; Bacteria - 0; Metazoa - 0; Fungi - 0; Plants - 170; Viruses - 0; Other Eukaryotes - 0 (source: NCBI BLink).	wt	hda	OK	1.25993	6.92395	2.45826	2.1345	0.00145	0.00522786	yes
XLOC_007020	AT1G56300	Chaperone DnaJ-domain superfamily protein	wt	hda	OK	11.6236	63.8516	2.45767	3.87399	5e-05	0.000256288	yes
XLOC_021293	AT4G11320	Papain family cysteine protease	wt	hda	OK	7.60404	41.7467	2.45682	4.4103	5e-05	0.000256288	yes
XLOC_004455	AT1G04645	Plant self-incompatibility protein S1 family	wt	hda	OK	0.374119	2.05391	2.4568	1.21325	0.29085	0.415562	no
XLOC_011080	AT2G47950	unknown protein; FUNCTIONS IN: molecular_function unknown; INVOLVED IN: biological_process unknown; LOCATED IN: endomembrane system; EXPRESSED IN: root, flower; EXPRESSED DURING: petal differentiation and expansion stage; BEST Arabidopsis thaliana protein match is: unknown protein (TAIR:AT3G62990.1); Has 22 Blast hits to 22 proteins in 5 species: Archae - 0; Bacteria - 0; Metazoa - 0; Fungi - 0; …	wt	hda	OK	0.675183	3.7049	2.45608	1.63158	0.0178	0.0451414	yes
XLOC_014519	AT3G14690	CYP72A15, cytochrome P450, family 72, subfamily A, polypeptide 15	wt	hda	OK	15.9494	87.4154	2.45438	5.1962	5e-05	0.000256288	yes
XLOC_032005	AT5G50720	ATHVA22E, HVA22E, HVA22 homologue E	wt	hda	OK	0.559608	3.06625	2.45399	1.55792	0.0157	0.0406207	yes
XLOC_010616	AT2G40100	LHCB4.3, light harvesting complex photosystem II	wt	hda	OK	111.357	609.881	2.45334	4.1329	5e-05	0.000256288	yes
XLOC_000677	AT1G13080	CYP71B2, cytochrome P450, family 71, subfamily B, polypeptide 2	wt	hda	OK	3.61522	19.7711	2.45124	4.00324	5e-05	0.000256288	yes
XLOC_005720	AT1G27730	STZ, ZAT10, salt tolerance zinc finger	wt	hda	OK	145.191	793.982	2.45115	4.30301	5e-05	0.000256288	yes
XLOC_012944	AT2G33110	ATVAMP723, VAMP723, VAMP723, vesicle-associated membrane protein 723	wt	hda	OK	10.4172	56.9551	2.45086	4.73185	5e-05	0.000256288	yes
XLOC_005539	AT1G23800	ALDH2B, ALDH2B7, aldehyde dehydrogenase 2B7	wt	hda	OK	1.52225	8.32189	2.45071	3.28099	5e-05	0.000256288	yes
XLOC_026379	AT5G17390	Adenine nucleotide alpha hydrolases-like superfamily protein	wt	hda	OK	0.0812122	0.44382	2.45021	0.948	0.29425	0.419198	no
XLOC_020412	AT3G63190	AtcpRRF, cpRRF, HFP108, RRF, ribosome recycling factor, chloroplast precursor	wt	hda	OK	41.0961	224.425	2.44916	5.06913	5e-05	0.000256288	yes
XLOC_003533	AT1G67820	Protein phosphatase 2C family protein	wt	hda	OK	2.39028	13.0523	2.44906	3.73699	5e-05	0.000256288	yes
XLOC_001245	AT1G22890	unknown protein; FUNCTIONS IN: molecular_function unknown; INVOLVED IN: biological_process unknown; LOCATED IN: endomembrane system; EXPRESSED IN: 19 plant structures; EXPRESSED DURING: 11 growth stages; Has 17 Blast hits to 17 proteins in 2 species: Archae - 0; Bacteria - 0; Metazoa - 0; Fungi - 0; Plants - 17; Viruses - 0; Other Eukaryotes - 0 (source: NCBI BLink).	wt	hda	OK	0.483561	2.6396	2.44855	1.32866	0.17575	0.290192	no
XLOC_000926	AT1G17340	Phosphoinositide phosphatase family protein	wt	hda	OK	6.13305	33.4701	2.4482	4.98335	5e-05	0.000256288	yes
XLOC_025151	AT4G33800	unknown protein; Has 30201 Blast hits to 17322 proteins in 780 species: Archae - 12; Bacteria - 1396; Metazoa - 17338; Fungi - 3422; Plants - 5037; Viruses - 0; Other Eukaryotes - 2996 (source: NCBI BLink).	wt	hda	OK	0.178408	0.973615	2.44817	1.15973	0.2998	0.424845	no
XLOC_024487	AT4G22233	other RNA	wt	hda	OK	0.352928	1.92551	2.4478	1.09889	0.3486	0.475392	no
XLOC_004175	AT1G79450	ALIS5, ALA-interacting subunit 5	wt	hda	OK	0.171024	0.932229	2.44648	1.47851	0.014	0.0368727	yes
XLOC_008153	AT1G77760	GNR1, NIA1, NR1, nitrate reductase 1	wt	hda	OK	4.60684	25.0393	2.44235	4.5016	5e-05	0.000256288	yes
XLOC_000571	AT1G11530	ATCXXS1, CXXS1, C-terminal cysteine residue is changed to a serine 1	wt	hda	OK	7.21996	39.1772	2.43995	3.01685	0.00015	0.000702389	yes
XLOC_004606	AT1G07135	glycine-rich protein	wt	hda	OK	140.946	764.653	2.43966	4.87614	5e-05	0.000256288	yes
XLOC_008389	AT2G02120	LCR70, PDF2.1, Scorpion toxin-like knottin superfamily protein	wt	hda	OK	0.165311	0.894071	2.43521	1.19917	0.20035	0.319698	no
XLOC_006122	AT1G35210	unknown protein; FUNCTIONS IN: molecular_function unknown; INVOLVED IN: biological_process unknown; LOCATED IN: chloroplast; EXPRESSED IN: 14 plant structures; EXPRESSED DURING: 9 growth stages; CONTAINS InterPro DOMAIN/s: Protein of unknown function DUF740 (InterPro:IPR008004); BEST Arabidopsis thaliana protein match is: unknown protein (TAIR:AT1G22470.1); Has 83 Blast hits to 83 proteins in 12 …	wt	hda	OK	1.05837	5.72066	2.43433	1.98195	0.00125	0.00458912	yes
XLOC_018050	AT3G17800	Protein of unknown function (DUF760)	wt	hda	OK	88.6679	478.988	2.4335	3.74938	5e-05	0.000256288	yes
XLOC_010312	AT2G34660	ATMRP2, EST4, MRP2, multidrug resistance-associated protein 2	wt	hda	OK	9.04832	48.8442	2.43246	5.12986	5e-05	0.000256288	yes
XLOC_004121	AT1G78280	transferases, transferring glycosyl groups	wt	hda	OK	27.6985	149.468	2.43196	3.94807	5e-05	0.000256288	yes
XLOC_014992	AT3G22060	Receptor-like protein kinase-related family protein	wt	hda	OK	2.87164	15.4917	2.43154	3.21687	5e-05	0.000256288	yes
XLOC_019764	AT3G52180	ATPTPKIS1, ATSEX4, DSP4, SEX4, dual specificity protein phosphatase (DsPTP1) family protein	wt	hda	OK	29.4055	158.552	2.4308	4.88927	5e-05	0.000256288	yes
XLOC_024315	AT4G19120	ERD3, S-adenosyl-L-methionine-dependent methyltransferases superfamily protein	wt	hda	OK	3.12118	16.8235	2.43031	4.35364	5e-05	0.000256288	yes
XLOC_005645	AT1G26310	AGL10, CAL, CAL1, K-box region and MADS-box transcription factor family protein	wt	hda	OK	0.372463	2.00746	2.43021	1.54716	0.02415	0.0584071	no
XLOC_023656	AT4G08874	BEST Arabidopsis thaliana protein match is: Beta-galactosidase related protein (TAIR:AT3G43580.1); Has 30201 Blast hits to 17322 proteins in 780 species: Archae - 12; Bacteria - 1396; Metazoa - 17338; Fungi - 3422; Plants - 5037; Viruses - 0; Other Eukaryotes - 2996 (source: NCBI BLink).	wt	hda	OK	0.714268	3.84971	2.43021	1.44975	0.27235	0.396172	no
XLOC_000244	AT1G05690	BT3, BTB and TAZ domain protein 3	wt	hda	OK	1.04934	5.65419	2.42984	2.55617	0.0003	0.00130587	yes
XLOC_019145	AT3G42850	Mevalonate/galactokinase family protein	wt	hda	OK	4.29869	23.1476	2.4289	4.63412	5e-05	0.000256288	yes
XLOC_004412	AT1G03850	Glutaredoxin family protein	wt	hda	OK	1.12952	6.08024	2.42842	1.94358	0.0071	0.0207235	yes
XLOC_004245	AT1G80840	ATWRKY40, WRKY40, WRKY DNA-binding protein 40	wt	hda	OK	129.139	695.15	2.4284	3.93823	5e-05	0.000256288	yes
XLOC_005054	AT1G14760	KNATM, KNOX Arabidopsis thaliana meinox	wt	hda	OK	0.167289	0.900458	2.42831	1.1146	0.42815	0.553906	no
XLOC_013193	AT2G37220	RNA-binding (RRM/RBD/RNP motifs) family protein	wt	hda	OK	265.748	1430.41	2.4283	2.88499	0.0001	0.000487576	yes
XLOC_026377	AT5G17350	unknown protein; FUNCTIONS IN: molecular_function unknown; INVOLVED IN: N-terminal protein myristoylation; LOCATED IN: cellular_component unknown; EXPRESSED IN: 15 plant structures; EXPRESSED DURING: 8 growth stages; BEST Arabidopsis thaliana protein match is: unknown protein (TAIR:AT3G03280.1); Has 1807 Blast hits to 1807 proteins in 277 species: Archae - 0; Bacteria - 0; Metazoa - 736; Fungi - …	wt	hda	OK	4.90164	26.3661	2.42735	3.2517	5e-05	0.000256288	yes
XLOC_012674	AT2G28500	LBD11, LOB domain-containing protein 11	wt	hda	OK	7.24296	38.9364	2.42647	3.68788	5e-05	0.000256288	yes
XLOC_014516	AT3G14660	CYP72A13, cytochrome P450, family 72, subfamily A, polypeptide 13	wt	hda	OK	19.8331	106.501	2.42488	5.13718	5e-05	0.000256288	yes
XLOC_029565	AT5G07010	ATST2A, ST2A, sulfotransferase 2A	wt	hda	OK	0.340578	1.82771	2.42399	1.70492	0.0167	0.0427511	yes
XLOC_021328	AT4G11890	Protein kinase superfamily protein	wt	hda	OK	0.191798	1.02875	2.42323	1.38064	0.1597	0.26981	no
XLOC_027908	AT5G44490	FBD, F-box, Skp2-like and Leucine Rich Repeat domains containing protein	wt	hda	OK	1.20124	6.43864	2.42224	2.58932	0.0003	0.00130587	yes
XLOC_031019	AT5G35110	unknown protein; BEST Arabidopsis thaliana protein match is: unknown protein (TAIR:AT2G46490.1); Has 1807 Blast hits to 1807 proteins in 277 species: Archae - 0; Bacteria - 0; Metazoa - 736; Fungi - 347; Plants - 385; Viruses - 0; Other Eukaryotes - 339 (source: NCBI BLink).	wt	hda	OK	0.918985	4.92521	2.42207	1.91131	0.2779	0.401687	no
XLOC_032456	AT5G59130	Subtilase family protein	wt	hda	OK	6.01	32.2023	2.42173	4.53374	5e-05	0.000256288	yes
XLOC_004135	AT1G78630	emb1473, Ribosomal protein L13 family protein	wt	hda	OK	156.785	838.807	2.41955	4.09245	5e-05	0.000256288	yes
XLOC_021628	AT4G16590	ATCSLA01, ATCSLA1, CSLA01, CSLA01, cellulose synthase-like A01	wt	hda	OK	25.4994	136.392	2.41922	4.59785	5e-05	0.000256288	yes
XLOC_009856	AT2G26500	cytochrome b6f complex subunit (petM), putative	wt	hda	OK	285.765	1527.93	2.41868	4.2387	5e-05	0.000256288	yes
XLOC_032577	AT5G61410	EMB2728, RPE, D-ribulose-5-phosphate-3-epimerase	wt	hda	OK	134.537	719.326	2.41864	3.80437	5e-05	0.000256288	yes
XLOC_017013	AT3G62550	Adenine nucleotide alpha hydrolases-like superfamily protein	wt	hda	OK	25.7147	137.472	2.41847	4.5517	5e-05	0.000256288	yes
XLOC_028810	AT5G59732	other RNA	wt	hda	OK	59.1496	316.082	2.41786	3.11329	5e-05	0.000256288	yes
XLOC_013745	AT2G47260	ATWRKY23, WRKY23, WRKY DNA-binding protein 23	wt	hda	OK	1.51967	8.1156	2.41694	2.93908	5e-05	0.000256288	yes
XLOC_001654	AT1G30400	ATABCC1, ATMRP1, EST1, MRP1, multidrug resistance-associated protein 1	wt	hda	OK	6.87868	36.7184	2.4163	5.14256	5e-05	0.000256288	yes
XLOC_017998	AT3G16860	COBL8, COBRA-like protein 8 precursor	wt	hda	OK	12.282	65.5458	2.41596	3.04355	5e-05	0.000256288	yes
XLOC_027197	AT5G33290	XGD1, xylogalacturonan deficient 1	wt	hda	OK	0.469812	2.50723	2.41594	2.17383	0.00085	0.0032857	yes
XLOC_029302	AT5G02020	Encodes a protein involved in salt tolerance, names SIS (Salt Induced Serine rich).	wt	hda	OK	20.3321	108.501	2.41588	4.10314	5e-05	0.000256288	yes
XLOC_026407	AT5G18060	SAUR-like auxin-responsive protein family	wt	hda	OK	1.82498	9.73142	2.41477	1.92516	0.02095	0.0518921	no
XLOC_028616	AT5G56270	ATWRKY2, WRKY2, WRKY DNA-binding protein 2	wt	hda	OK	1.34489	7.16427	2.41334	3.71318	5e-05	0.000256288	yes
XLOC_031960	AT5G49960	unknown protein; CONTAINS InterPro DOMAIN/s: Protein of unknown function DUF1012 (InterPro:IPR010420); BEST Arabidopsis thaliana protein match is: Protein of unknown function (DUF1012) (TAIR:AT5G02940.1); Has 1807 Blast hits to 1807 proteins in 277 species: Archae - 0; Bacteria - 0; Metazoa - 736; Fungi - 347; Plants - 385; Viruses - 0; Other Eukaryotes - 339 (source: NCBI BLink).	wt	hda	OK	0.369146	1.96625	2.41318	2.13789	0.00245	0.00824035	yes
XLOC_013639	AT2G45350	CRR4, Pentatricopeptide repeat (PPR) superfamily protein	wt	hda	OK	0.350106	1.86471	2.41309	2.08491	0.00105	0.00393907	yes
XLOC_005611	AT1G25370	Protein of unknown function (DUF1639)	wt	hda	OK	6.41329	34.1522	2.41284	4.25528	5e-05	0.000256288	yes
XLOC_001471	AT1G27480	alpha/beta-Hydrolases superfamily protein	wt	hda	OK	4.054	21.5854	2.41264	4.18309	5e-05	0.000256288	yes
XLOC_017356	AT3G05880	RCI2A, Low temperature and salt responsive protein family	wt	hda	OK	67.1649	357.317	2.41143	4.12918	5e-05	0.000256288	yes
XLOC_031975	AT5G50335	unknown protein; Has 30201 Blast hits to 17322 proteins in 780 species: Archae - 12; Bacteria - 1396; Metazoa - 17338; Fungi - 3422; Plants - 5037; Viruses - 0; Other Eukaryotes - 2996 (source: NCBI BLink).	wt	hda	OK	2.54647	13.5347	2.41009	2.36704	5e-05	0.000256288	yes
XLOC_001006	AT1G18773	FUNCTIONS IN: molecular_function unknown; INVOLVED IN: biological_process unknown; LOCATED IN: endomembrane system; BEST Arabidopsis thaliana protein match is: carboxylesterases (TAIR:AT4G22300.1); Has 30201 Blast hits to 17322 proteins in 780 species: Archae - 12; Bacteria - 1396; Metazoa - 17338; Fungi - 3422; Plants - 5037; Viruses - 0; Other Eukaryotes - 2996 (source: NCBI BLink).	wt	hda	OK	0.872736	4.63716	2.40962	1.46477	0.018	0.0455566	yes
XLOC_012367	AT2G23430	ICK1, KRP1, Cyclin-dependent kinase inhibitor family protein	wt	hda	OK	3.94912	20.9598	2.40802	4.00106	5e-05	0.000256288	yes
XLOC_019540	AT3G48510	unknown protein; BEST Arabidopsis thaliana protein match is: unknown protein (TAIR:AT5G63350.1); Has 98 Blast hits to 98 proteins in 11 species: Archae - 0; Bacteria - 0; Metazoa - 0; Fungi - 0; Plants - 98; Viruses - 0; Other Eukaryotes - 0 (source: NCBI BLink).	wt	hda	OK	0.452627	2.40125	2.40739	2.12055	0.00165	0.00584614	yes
XLOC_003200	AT1G61920	unknown protein; FUNCTIONS IN: molecular_function unknown; INVOLVED IN: biological_process unknown; LOCATED IN: endomembrane system; EXPRESSED IN: sperm cell, male gametophyte, pollen tube; EXPRESSED DURING: M germinated pollen stage; Has 3 Blast hits to 3 proteins in 1 species: Archae - 0; Bacteria - 0; Metazoa - 0; Fungi - 0; Plants - 3; Viruses - 0; Other Eukaryotes - 0 (source: NCBI BLink).	wt	hda	OK	0.0742542	0.393817	2.40698	1.08246	0.4099	0.536555	no
XLOC_029674	AT5G09470	DIC3, dicarboxylate carrier 3	wt	hda	OK	0.587754	3.11549	2.40618	1.77024	0.00885	0.0250103	yes
XLOC_017566	AT3G09680	Ribosomal protein S12/S23 family protein	wt	hda	OK	0.131113	0.694874	2.40594	1.05932	0.21145	0.33216	no
XLOC_016557	AT3G54050	HCEF1, high cyclic electron flow 1	wt	hda	OK	84.611	448.163	2.40511	3.47169	5e-05	0.000256288	yes
XLOC_007923	AT1G73680	ALPHA DOX2, alpha dioxygenase	wt	hda	OK	8.74278	46.3066	2.40505	5.09563	5e-05	0.000256288	yes
XLOC_019843	AT3G53460	CP29, chloroplast RNA-binding protein 29	wt	hda	OK	148.687	787.362	2.40475	2.94363	5e-05	0.000256288	yes
XLOC_018476	AT3G25620	ABC-2 type transporter family protein	wt	hda	OK	0.19513	1.03263	2.40381	2.04019	0.0004	0.0016853	yes
XLOC_032229	AT5G55090	MAPKKK15, mitogen-activated protein kinase kinase kinase 15	wt	hda	OK	0.84112	4.44869	2.403	2.3909	0.00015	0.000702389	yes
XLOC_000126	AT1G03220	Eukaryotic aspartyl protease family protein	wt	hda	OK	14.8772	78.5953	2.40134	4.89727	5e-05	0.000256288	yes
XLOC_014112	AT3G06950	Pseudouridine synthase family protein	wt	hda	OK	6.95383	36.6846	2.3993	2.64496	0.0005	0.00205031	yes
XLOC_021531	AT4G15260	UDP-Glycosyltransferase superfamily protein	wt	hda	OK	4.61097	24.3247	2.39928	4.58144	5e-05	0.000256288	yes
XLOC_020496	AT4G01060	CPL3, ETC3, CAPRICE-like MYB3	wt	hda	OK	10.8439	57.1441	2.39773	2.70548	0.00045	0.0018643	yes
XLOC_012304	AT2G22190	Haloacid dehalogenase-like hydrolase (HAD) superfamily protein	wt	hda	OK	3.70199	19.5063	2.39757	3.83293	5e-05	0.000256288	yes
XLOC_013247	AT2G38170	ATCAX1, CAX1, RCI4, cation exchanger 1	wt	hda	OK	74.8447	394.3	2.39732	3.95994	5e-05	0.000256288	yes
XLOC_029478	AT5G05320	FAD/NAD(P)-binding oxidoreductase family protein	wt	hda	OK	0.127916	0.673523	2.39653	1.30088	0.01845	0.0465081	yes
XLOC_005958	AT1G32080	membrane protein, putative	wt	hda	OK	92.6989	487.247	2.39403	4.115	5e-05	0.000256288	yes
XLOC_003160	AT1G61190	LRR and NB-ARC domains-containing disease resistance protein	wt	hda	OK	4.72584	24.8372	2.39386	4.95008	5e-05	0.000256288	yes
XLOC_031735	AT5G46050	ATPTR3, PTR3, peptide transporter 3	wt	hda	OK	1.37023	7.19886	2.39335	2.90369	5e-05	0.000256288	yes
XLOC_030462	AT5G24150	SQE5, SQP1, FAD/NAD(P)-binding oxidoreductase family protein	wt	hda	OK	31.0571	163.097	2.39274	4.39394	5e-05	0.000256288	yes
XLOC_020547	AT4G01915	unknown protein; Has 35333 Blast hits to 34131 proteins in 2444 species: Archae - 798; Bacteria - 22429; Metazoa - 974; Fungi - 991; Plants - 531; Viruses - 0; Other Eukaryotes - 9610 (source: NCBI BLink).	wt	hda	OK	5.14755	27.0109	2.39158	3.75795	5e-05	0.000256288	yes
XLOC_010123	AT2G31560	Protein of unknown function (DUF1685)	wt	hda	OK	29.5082	154.752	2.39077	3.15538	5e-05	0.000256288	yes
XLOC_024171	AT4G16890	BAL, SNC1, disease resistance protein (TIR-NBS-LRR class), putative	wt	hda	OK	12.6864	66.4872	2.3898	5.12579	5e-05	0.000256288	yes
XLOC_013216	AT2G37660	NAD(P)-binding Rossmann-fold superfamily protein	wt	hda	OK	70.5656	369.725	2.38941	4.33908	5e-05	0.000256288	yes
XLOC_024340	AT4G19520	disease resistance protein (TIR-NBS-LRR class) family	wt	hda	OK	4.80163	25.1491	2.38891	5.07817	5e-05	0.000256288	yes
XLOC_033107	ATCG00920	RRN16S.1, chloroplast-encoded 16S ribosomal RNA	wt	hda	OK	0.139449	0.730322	2.3888	1.41997	0.01205	0.0324167	yes
XLOC_032351	AT5G57380	VIN3, Fibronectin type III domain-containing protein	wt	hda	OK	0.253714	1.32828	2.38829	0.982838	0.3391	0.46531	no
XLOC_025271	AT4G36090	oxidoreductase, 2OG-Fe(II) oxygenase family protein	wt	hda	OK	0.645765	3.37993	2.38791	2.45153	0.0002	0.000907338	yes
XLOC_029711	AT5G10030	OBF4, TGA4, TGACG motif-binding factor 4	wt	hda	OK	0.917473	4.80041	2.38742	1.79723	0.007	0.0205001	yes
XLOC_005510	AT1G23310	AOAT1, GGAT1, GGT1, glutamate:glyoxylate aminotransferase	wt	hda	OK	237.637	1243.03	2.38703	2.49966	5e-05	0.000256288	yes
XLOC_013718	AT2G46840	ATDUF4, DUF4, DOMAIN OF UNKNOWN FUNCTION 724 4	wt	hda	OK	0.192184	1.0046	2.38606	1.08988	0.3046	0.429768	no
XLOC_023058	AT4G01310	Ribosomal L5P family protein	wt	hda	OK	105.185	549.785	2.38593	4.50713	5e-05	0.000256288	yes
XLOC_027866	AT5G43740	Disease resistance protein (CC-NBS-LRR class) family	wt	hda	OK	1.05799	5.51866	2.38299	3.5337	5e-05	0.000256288	yes
XLOC_031269	AT5G38420	Ribulose bisphosphate carboxylase (small chain) family protein	wt	hda	OK	794.411	4141.2	2.38209	2.6271	5e-05	0.000256288	yes
XLOC_010949	AT2G45750	S-adenosyl-L-methionine-dependent methyltransferases superfamily protein	wt	hda	OK	0.570871	2.97492	2.38161	2.48938	0.00025	0.00110791	yes
XLOC_019288	AT3G44450	unknown protein; BEST Arabidopsis thaliana protein match is: unknown protein (TAIR:AT3G52740.1); Has 63 Blast hits to 63 proteins in 12 species: Archae - 0; Bacteria - 0; Metazoa - 0; Fungi - 0; Plants - 63; Viruses - 0; Other Eukaryotes - 0 (source: NCBI BLink).	wt	hda	OK	2.54634	13.2673	2.38137	2.52406	0.00025	0.00110791	yes
XLOC_003545	AT1G68010	ATHPR1, HPR, hydroxypyruvate reductase	wt	hda	OK	120.924	629.865	2.38094	3.34355	5e-05	0.000256288	yes
XLOC_031377	AT5G40160	EMB139, EMB506, Ankyrin repeat family protein	wt	hda	OK	8.94203	46.549	2.38007	4.70316	5e-05	0.000256288	yes
XLOC_029113	AT5G65220	Ribosomal L29 family protein	wt	hda	OK	135.416	704.311	2.37881	4.7004	5e-05	0.000256288	yes
XLOC_004532	AT1G05680	UGT74E2, Uridine diphosphate glycosyltransferase 74E2	wt	hda	OK	12.3523	64.2337	2.37855	4.49871	5e-05	0.000256288	yes
XLOC_006131	AT1G35350	EXS (ERD1/XPR1/SYG1) family protein	wt	hda	OK	0.546456	2.84154	2.3785	2.44849	0.00025	0.00110791	yes
XLOC_026016	AT5G10100	Haloacid dehalogenase-like hydrolase (HAD) superfamily protein	wt	hda	OK	6.29753	32.7451	2.37842	3.8257	5e-05	0.000256288	yes
XLOC_021439	AT4G13900	AtRLP49, RLP49, pseudogene, similar to NL0D, contains leucine rich-repeat domains Pfam:PF00560, INTERPRO:IPR001611; similar to Cf-4A protein (Lycopersicon esculentum) gi|3097197|emb|CAA73187; blastp match of 33% identity and 2.9e-93 P-value to GP|4235641|gb|AAD13301.1||AF119040 NL0D {Lycopersicon esculentum}	wt	hda	OK	0.153924	0.800239	2.37821	2.14852	0.00175	0.00615056	yes
XLOC_014593	AT3G15760	unknown protein; FUNCTIONS IN: molecular_function unknown; INVOLVED IN: biological_process unknown; LOCATED IN: endomembrane system; EXPRESSED IN: 22 plant structures; EXPRESSED DURING: 10 growth stages; BEST Arabidopsis thaliana protein match is: unknown protein (TAIR:AT1G52565.1); Has 42 Blast hits to 42 proteins in 10 species: Archae - 0; Bacteria - 0; Metazoa - 0; Fungi - 0; Plants - 42; Viru…	wt	hda	OK	14.6583	76.1134	2.37643	4.7268	5e-05	0.000256288	yes
XLOC_032364	AT5G57550	XTH25, XTR3, xyloglucan endotransglucosylase/hydrolase 25	wt	hda	OK	1.40658	7.29873	2.37546	2.48242	0.0002	0.000907338	yes
XLOC_028896	AT5G61290	Flavin-binding monooxygenase family protein	wt	hda	OK	0.138565	0.718764	2.37496	0.740526	0.2538	0.376577	no
XLOC_007855	AT1G72416	Chaperone DnaJ-domain superfamily protein	wt	hda	OK	11.0707	57.413	2.37463	4.15771	5e-05	0.000256288	yes
XLOC_020261	AT3G60940	Putative endonuclease or glycosyl hydrolase	wt	hda	OK	0.0898795	0.466009	2.37429	1.04148	0.22475	0.346628	no
XLOC_016053	AT3G45140	ATLOX2, LOX2, lipoxygenase 2	wt	hda	OK	219.694	1138.94	2.37412	2.0808	0.0018	0.00630863	yes
XLOC_012155	AT2G19800	MIOX2, myo-inositol oxygenase 2	wt	hda	OK	9.0059	46.6831	2.37396	4.43792	5e-05	0.000256288	yes
XLOC_024178	AT4G16950	RPP5, Disease resistance protein (TIR-NBS-LRR class) family	wt	hda	OK	6.62623	34.3233	2.37293	5.09109	5e-05	0.000256288	yes
XLOC_025162	AT4G33905	Peroxisomal membrane 22 kDa (Mpv17/PMP22) family protein	wt	hda	OK	10.726	55.5467	2.37259	4.52324	5e-05	0.000256288	yes
XLOC_031749	AT5G46230	Protein of unknown function, DUF538	wt	hda	OK	1.48089	7.6688	2.37254	1.89685	0.02275	0.0556305	no
XLOC_033184	ATCG01060	PSAC, iron-sulfur cluster binding;electron carriers;4 iron, 4 sulfur cluster binding	wt	hda	OK	5.50664	28.4764	2.37052	1.7051	0.0126	0.0336978	yes
XLOC_032069	AT5G51990	CBF4, DREB1D, C-repeat-binding factor 4	wt	hda	OK	14.1681	73.2342	2.36988	4.65792	5e-05	0.000256288	yes
XLOC_025296	AT4G36550	ARM repeat superfamily protein	wt	hda	OK	7.5641	39.0777	2.3691	5.03028	5e-05	0.000256288	yes
XLOC_033159	ATCG00580	PSBE, photosystem II reaction center protein E	wt	hda	OK	10.1732	52.4662	2.36661	1.49227	0.0281	0.0663548	no
XLOC_022206	AT4G26670	Mitochondrial import inner membrane translocase subunit Tim17/Tim22/Tim23 family protein	wt	hda	OK	12.4724	64.2189	2.36426	4.51136	5e-05	0.000256288	yes
XLOC_022602	AT4G33565	RING/U-box superfamily protein	wt	hda	OK	0.454055	2.33774	2.36417	1.98319	0.00095	0.00361864	yes
XLOC_011391	AT2G05910	Protein of unknown function (DUF567)	wt	hda	OK	0.110494	0.568666	2.36361	0.944132	0.25555	0.378335	no
XLOC_025205	AT4G34760	SAUR-like auxin-responsive protein family	wt	hda	OK	7.40844	38.0902	2.36218	3.4323	5e-05	0.000256288	yes
XLOC_006819	AT1G52920	GCR2, GPCR, G protein coupled receptor	wt	hda	OK	0.667353	3.43058	2.36193	2.25318	0.00085	0.0032857	yes
XLOC_019970	AT3G55840	Hs1pro-1 protein	wt	hda	OK	6.28858	32.3153	2.36141	3.18036	5e-05	0.000256288	yes
XLOC_026148	AT5G13210	Uncharacterised conserved protein UCP015417, vWA	wt	hda	OK	0.474733	2.43719	2.36003	2.39794	0.00015	0.000702389	yes
XLOC_021867	AT4G20860	FAD-binding Berberine family protein	wt	hda	OK	1.24063	6.36551	2.35921	1.2894	0.1027	0.190382	no
XLOC_026751	AT5G25020	Protein of unknown function (DUF1336)	wt	hda	OK	0.100027	0.513192	2.35911	1.01584	0.21525	0.336525	no
XLOC_025381	AT4G37925	NDH-M, subunit NDH-M of NAD(P)H:plastoquinone dehydrogenase complex	wt	hda	OK	17.2381	88.4342	2.35901	4.52423	5e-05	0.000256288	yes
XLOC_016194	AT3G47650	DnaJ/Hsp40 cysteine-rich domain superfamily protein	wt	hda	OK	69.394	355.488	2.35692	4.77665	5e-05	0.000256288	yes
XLOC_002620	AT1G51270	structural molecules;transmembrane receptors;structural molecules	wt	hda	OK	0.297522	1.52374	2.35655	1.36815	0.0099	0.0274714	yes
XLOC_028519	AT5G54600	Translation protein SH3-like family protein	wt	hda	OK	110.353	565.081	2.35633	4.75145	5e-05	0.000256288	yes
XLOC_024958	AT4G30430	TET9, tetraspanin9	wt	hda	OK	17.5219	89.6739	2.35553	4.59346	5e-05	0.000256288	yes
XLOC_013319	AT2G39518	Uncharacterised protein family (UPF0497)	wt	hda	OK	0.77684	3.97344	2.3547	1.83516	0.26045	0.383414	no
XLOC_016137	AT3G46658	other RNA	wt	hda	OK	0.0719553	0.367843	2.35392	0.650718	0.457	0.579777	no
XLOC_029540	AT5G06570	alpha/beta-Hydrolases superfamily protein	wt	hda	OK	0.211346	1.07925	2.35235	1.32247	0.23945	0.362622	no
XLOC_006093	AT1G34750	Protein phosphatase 2C family protein	wt	hda	OK	5.52878	28.2323	2.35231	4.3684	5e-05	0.000256288	yes
XLOC_027885	AT5G44070	ARA8, ATPCS1, CAD1, PCS1, phytochelatin synthase 1 (PCS1)	wt	hda	OK	42.2253	215.483	2.3514	4.84418	5e-05	0.000256288	yes
XLOC_032836	AT5G66190	ATLFNR1, FNR1, ferredoxin-NADP(+)-oxidoreductase 1	wt	hda	OK	134.482	685.891	2.35057	3.2406	5e-05	0.000256288	yes
XLOC_024573	AT4G23450	RING/U-box superfamily protein	wt	hda	OK	0.455593	2.31937	2.34792	0.679341	0.17895	0.293954	no
XLOC_002366	AT1G46554	other RNA	wt	hda	OK	4.57976	23.3145	2.34788	3.01375	5e-05	0.000256288	yes
XLOC_033145	ATCG00330	RPS14, chloroplast ribosomal protein S14	wt	hda	OK	11.0478	56.211	2.34709	2.54169	0.00045	0.0018643	yes
XLOC_028954	AT5G62360	Plant invertase/pectin methylesterase inhibitor superfamily protein	wt	hda	OK	11.7509	59.7665	2.34657	4.01021	5e-05	0.000256288	yes
XLOC_007520	AT1G66200	ATGSR2, GSR2, glutamine synthase clone F11	wt	hda	OK	56.6729	288.222	2.34645	4.41885	5e-05	0.000256288	yes
XLOC_001363	AT1G25275	unknown protein; FUNCTIONS IN: molecular_function unknown; INVOLVED IN: response to karrikin; LOCATED IN: endomembrane system; EXPRESSED IN: 23 plant structures; EXPRESSED DURING: 13 growth stages; Has 18 Blast hits to 18 proteins in 4 species: Archae - 0; Bacteria - 0; Metazoa - 0; Fungi - 0; Plants - 18; Viruses - 0; Other Eukaryotes - 0 (source: NCBI BLink).	wt	hda	OK	32.7352	166.46	2.34626	4.49018	5e-05	0.000256288	yes
XLOC_018278	AT3G21870	CYCP2;1, cyclin p2;1	wt	hda	OK	4.68659	23.8154	2.34528	3.05868	0.0001	0.000487576	yes
XLOC_013256	AT2G38340	Integrase-type DNA-binding superfamily protein	wt	hda	OK	1.20795	6.13663	2.34488	1.23652	0.1119	0.203439	no
XLOC_022988	AT4G00330	CRCK2, calmodulin-binding receptor-like cytoplasmic kinase 2	wt	hda	OK	3.66139	18.5905	2.3441	3.61489	5e-05	0.000256288	yes
XLOC_016529	AT3G53530	Chloroplast-targeted copper chaperone protein	wt	hda	OK	14.1957	71.9779	2.3421	2.58075	0.00055	0.00223662	yes
XLOC_029147	AT5G65790	ATMYB68, MYB68, myb domain protein 68	wt	hda	OK	0.0709108	0.359497	2.3419	1.00275	0.2967	0.421374	no
XLOC_007921	AT1G73655	FKBP-like peptidyl-prolyl cis-trans isomerase family protein	wt	hda	OK	48.84	247.417	2.34081	4.84071	5e-05	0.000256288	yes
XLOC_004317	AT1G02220	ANAC003, NAC003, NAC domain containing protein 3	wt	hda	OK	0.300677	1.52305	2.34067	1.67585	0.015	0.0390712	yes
XLOC_007658	AT1G68520	B-box type zinc finger protein with CCT domain	wt	hda	OK	17.2207	87.203	2.34024	4.52415	5e-05	0.000256288	yes
XLOC_001844	AT1G33600	Leucine-rich repeat (LRR) family protein	wt	hda	OK	8.37992	42.3877	2.33864	4.54809	5e-05	0.000256288	yes
XLOC_001499	AT1G27980	ATDPL1, DPL1, dihydrosphingosine phosphate lyase	wt	hda	OK	3.64939	18.4574	2.33847	4.07946	5e-05	0.000256288	yes
XLOC_026642	AT5G23010	IMS3, MAM1, methylthioalkylmalate synthase 1	wt	hda	OK	0.345451	1.74487	2.33656	1.95826	0.0009	0.00344911	yes
XLOC_025926	AT5G08070	TCP17, TCP domain protein 17	wt	hda	OK	0.303795	1.53442	2.33652	1.33983	0.1914	0.309272	no
XLOC_012145	AT2G19650	Cysteine/Histidine-rich C1 domain family protein	wt	hda	OK	0.780753	3.94289	2.33631	2.57988	0.0006	0.00241164	yes
XLOC_002712	AT1G52910	Protein of unknown function (DUF1218)	wt	hda	OK	0.197729	0.998265	2.3359	0.881982	0.494	0.614001	no
XLOC_016103	AT3G46110	Domain of unknown function (DUF966)	wt	hda	OK	2.18406	11.0193	2.33495	3.13733	5e-05	0.000256288	yes
XLOC_027468	AT5G37490	ARM repeat superfamily protein	wt	hda	OK	0.0756417	0.381369	2.33393	1.09167	0.2821	0.406325	no
XLOC_018523	AT3G26300	CYP71B34, cytochrome P450, family 71, subfamily B, polypeptide 34	wt	hda	OK	6.13818	30.9379	2.33349	4.33013	5e-05	0.000256288	yes
XLOC_020486	AT4G00955	FUNCTIONS IN: molecular_function unknown; INVOLVED IN: biological_process unknown; LOCATED IN: endomembrane system; EXPRESSED IN: 14 plant structures; EXPRESSED DURING: 9 growth stages; CONTAINS InterPro DOMAIN/s: EGF-like (InterPro:IPR006210); BEST Arabidopsis thaliana protein match is: Protein kinase superfamily protein (TAIR:AT2G23450.1); Has 94 Blast hits to 88 proteins in 13 species: Archae …	wt	hda	OK	0.31676	1.59593	2.33294	1.47776	0.02385	0.0577928	no
XLOC_022975	AT4G00165	Bifunctional inhibitor/lipid-transfer protein/seed storage 2S albumin superfamily protein	wt	hda	OK	14.3256	72.1619	2.33264	3.70044	5e-05	0.000256288	yes
XLOC_012877	AT2G31865	PARG2, poly(ADP-ribose) glycohydrolase 2	wt	hda	OK	2.70166	13.6063	2.33236	3.63533	5e-05	0.000256288	yes
XLOC_032804	AT5G65590	Dof-type zinc finger DNA-binding family protein	wt	hda	OK	0.47832	2.40896	2.33236	1.45431	0.0312	0.0724574	no
XLOC_013663	AT2G45760	BAL, BAP2, BON association protein 2	wt	hda	OK	0.206038	1.03708	2.33154	1.28763	0.01475	0.0384998	yes
XLOC_027349	AT5G35630	ATGSL1, GLN2, GS2, glutamine synthetase 2	wt	hda	OK	280.647	1412.31	2.33123	2.33804	0.00045	0.0018643	yes
XLOC_023856	AT4G12320	CYP706A6, cytochrome P450, family 706, subfamily A, polypeptide 6	wt	hda	OK	0.231919	1.16557	2.32934	1.50169	0.01905	0.0477867	yes
XLOC_019476	AT3G47250	Plant protein of unknown function (DUF247)	wt	hda	OK	5.20027	26.1311	2.32911	4.05311	5e-05	0.000256288	yes
XLOC_032920	AT5G67480	ATBT4, BT4, BTB and TAZ domain protein 4	wt	hda	OK	11.6668	58.6197	2.32898	4.56306	5e-05	0.000256288	yes
XLOC_014936	AT3G21180	ACA9, ATACA9, autoinhibited Ca(2+)-ATPase 9	wt	hda	OK	0.242937	1.22031	2.32859	1.98453	0.0039	0.0123542	yes
XLOC_013472	AT2G42140	VQ motif-containing protein	wt	hda	OK	0.198416	0.996567	2.32844	1.23254	0.28505	0.409517	no
XLOC_004130	AT1G78490	CYP708A3, cytochrome P450, family 708, subfamily A, polypeptide 3	wt	hda	OK	10.0518	50.4681	2.32792	4.88484	5e-05	0.000256288	yes
XLOC_024857	AT4G28530	anac074, NAC074, NAC domain containing protein 74	wt	hda	OK	0.504024	2.52999	2.32757	1.98201	0.0011	0.00410594	yes
XLOC_021890	AT4G21210	ATRP1, RP1, PPDK regulatory protein	wt	hda	OK	25.9969	130.455	2.32714	4.95083	5e-05	0.000256288	yes
XLOC_028000	AT5G45950	GDSL-like Lipase/Acylhydrolase superfamily protein	wt	hda	OK	5.60829	28.1299	2.32647	3.53807	5e-05	0.000256288	yes
XLOC_007886	AT1G73050	Glucose-methanol-choline (GMC) oxidoreductase family protein	wt	hda	OK	0.109339	0.547975	2.32531	1.34288	0.0188	0.047254	yes
XLOC_019192	AT3G43430	RING/U-box superfamily protein	wt	hda	OK	0.181518	0.909209	2.3245	1.10456	0.29105	0.415759	no
XLOC_004052	AT1G77120	ADH, ADH1, ATADH, ATADH1, alcohol dehydrogenase 1	wt	hda	OK	3.22068	16.1307	2.32438	1.83722	0.046	0.0993847	no
XLOC_011070	AT2G47800	ATMRP4, EST3, MRP4, multidrug resistance-associated protein 4	wt	hda	OK	8.04906	40.3105	2.32426	5.07892	5e-05	0.000256288	yes
XLOC_023135	AT4G02530	chloroplast thylakoid lumen protein	wt	hda	OK	89.3656	447.405	2.32379	4.61453	5e-05	0.000256288	yes
XLOC_015248	AT3G26060	ATPRX Q, Thioredoxin superfamily protein	wt	hda	OK	213.635	1069.09	2.32317	3.65118	5e-05	0.000256288	yes
XLOC_025691	AT5G03990	unknown protein; BEST Arabidopsis thaliana protein match is: unknown protein (TAIR:AT3G51940.1); Has 30201 Blast hits to 17322 proteins in 780 species: Archae - 12; Bacteria - 1396; Metazoa - 17338; Fungi - 3422; Plants - 5037; Viruses - 0; Other Eukaryotes - 2996 (source: NCBI BLink).	wt	hda	OK	2.26267	11.3201	2.32279	3.73062	5e-05	0.000256288	yes
XLOC_025332	AT4G37140	ATMES20, MEE69, MES20, alpha/beta-Hydrolases superfamily protein	wt	hda	OK	1.39194	6.95787	2.32155	1.58116	0.0217	0.0534598	no
XLOC_014621	AT3G16220	Predicted eukaryotic LigT	wt	hda	OK	6.07695	30.3541	2.32047	3.73318	5e-05	0.000256288	yes
XLOC_021352	AT4G12290	Copper amine oxidase family protein	wt	hda	OK	7.87801	39.3356	2.31993	4.82254	5e-05	0.000256288	yes
XLOC_033117	ATCG01040	YCF5, Cytochrome C assembly protein	wt	hda	OK	0.473734	2.36324	2.31862	1.78352	0.28405	0.408548	no
XLOC_029957	AT5G14570	ATNRT2.7, NRT2.7, high affinity nitrate transporter 2.7	wt	hda	OK	2.83519	14.1381	2.31807	3.74701	5e-05	0.000256288	yes
XLOC_005111	AT1G15730	Cobalamin biosynthesis CobW-like protein	wt	hda	OK	12.5901	62.7728	2.31785	4.51769	5e-05	0.000256288	yes
XLOC_029638	AT5G08410	FTRA2, ferredoxin/thioredoxin reductase subunit A (variable subunit) 2	wt	hda	OK	34.5908	172.367	2.31703	4.85203	5e-05	0.000256288	yes
XLOC_003925	AT1G74730	Protein of unknown function (DUF1118)	wt	hda	OK	72.9024	363.162	2.31657	4.43196	5e-05	0.000256288	yes
XLOC_001134	AT1G21000	PLATZ transcription factor family protein	wt	hda	OK	23.6673	117.79	2.31525	5.05375	5e-05	0.000256288	yes
XLOC_018157	AT3G19810	Protein of unknown function (DUF177)	wt	hda	OK	8.43259	41.9526	2.31471	3.02209	5e-05	0.000256288	yes
XLOC_032774	AT5G65140	Haloacid dehalogenase-like hydrolase (HAD) superfamily protein	wt	hda	OK	2.42212	12.0358	2.313	3.15786	0.00015	0.000702389	yes
XLOC_016659	AT3G55800	SBPASE, sedoheptulose-bisphosphatase	wt	hda	OK	187.175	929.44	2.31197	2.90541	5e-05	0.000256288	yes
XLOC_000835	AT1G15980	NDF1, NDH48, NDH-dependent cyclic electron flow 1	wt	hda	OK	35.5031	176.091	2.31031	4.48595	5e-05	0.000256288	yes
XLOC_022318	AT4G28660	PSB28, photosystem II reaction center PSB28 protein	wt	hda	OK	67.2757	333.595	2.30994	4.59209	5e-05	0.000256288	yes
XLOC_012782	AT2G30370	CHAL, EPFL6, allergen-related	wt	hda	OK	1.90939	9.46586	2.30962	2.53401	0.00015	0.000702389	yes
XLOC_017425	AT3G06778	Chaperone DnaJ-domain superfamily protein	wt	hda	OK	0.0717149	0.354908	2.3071	0.914397	0.21515	0.336473	no
XLOC_028206	AT5G49480	ATCP1, CP1, Ca2+-binding protein 1	wt	hda	OK	41.0334	203.069	2.3071	4.73903	5e-05	0.000256288	yes
XLOC_003513	AT1G67470	Protein kinase superfamily protein	wt	hda	OK	2.89326	14.3055	2.3058	3.43024	5e-05	0.000256288	yes
XLOC_015347	AT3G27870	ATPase E1-E2 type family protein / haloacid dehalogenase-like hydrolase family protein	wt	hda	OK	3.20966	15.8622	2.3051	4.43105	5e-05	0.000256288	yes
XLOC_024141	AT4G16490	ARM repeat superfamily protein	wt	hda	OK	14.5256	71.7399	2.30418	5.0961	5e-05	0.000256288	yes
XLOC_023667	AT4G09010	APX4, TL29, ascorbate peroxidase 4	wt	hda	OK	64.6886	319.416	2.30385	2.51927	5e-05	0.000256288	yes
XLOC_019648	AT3G50220	Protein of unknown function (DUF579)	wt	hda	OK	0.409942	2.02362	2.30345	1.49731	0.0276	0.0653354	no
XLOC_028025	AT5G46450	Disease resistance protein (TIR-NBS-LRR class) family	wt	hda	OK	2.77538	13.6922	2.3026	4.27333	5e-05	0.000256288	yes
XLOC_025181	AT4G34230	ATCAD5, CAD-5, CAD5, cinnamyl alcohol dehydrogenase 5	wt	hda	OK	14.3579	70.7399	2.30068	4.89355	5e-05	0.000256288	yes
XLOC_002457	AT1G48350	Ribosomal L18p/L5e family protein	wt	hda	OK	143.262	704.414	2.29777	4.64582	5e-05	0.000256288	yes
XLOC_030551	AT5G25610	ATRD22, RD22, BURP domain-containing protein	wt	hda	OK	20.0938	98.7226	2.29663	4.12727	5e-05	0.000256288	yes
XLOC_012918	AT2G32680	AtRLP23, RLP23, receptor like protein 23	wt	hda	OK	0.0790418	0.388114	2.29579	0.825907	0.2993	0.424286	no
XLOC_016409	AT3G51440	Calcium-dependent phosphotriesterase superfamily protein	wt	hda	OK	0.931728	4.57497	2.29578	2.30065	0.0001	0.000487576	yes
XLOC_031800	AT5G47190	Ribosomal protein L19 family protein	wt	hda	OK	72.8935	357.822	2.29538	4.49906	5e-05	0.000256288	yes
XLOC_004848	AT1G11080	scpl31, serine carboxypeptidase-like 31	wt	hda	OK	0.0738476	0.362403	2.29497	1.08972	0.20375	0.323658	no
XLOC_019871	AT3G54040	PAR1 protein	wt	hda	OK	0.212016	1.03849	2.29224	1.2888	0.1404	0.243825	no
XLOC_001509	AT1G28130	GH3.17, Auxin-responsive GH3 family protein	wt	hda	OK	1.30424	6.37923	2.29017	2.79282	5e-05	0.000256288	yes
XLOC_020499	AT4G01150	unknown protein; FUNCTIONS IN: molecular_function unknown; INVOLVED IN: biological_process unknown; LOCATED IN: thylakoid, chloroplast thylakoid membrane, chloroplast, plastoglobule, chloroplast envelope; EXPRESSED IN: 23 plant structures; EXPRESSED DURING: 14 growth stages; BEST Arabidopsis thaliana protein match is: unknown protein (TAIR:AT4G38100.1); Has 323 Blast hits to 323 proteins in 59 sp…	wt	hda	OK	341.309	1669.39	2.29017	3.45797	5e-05	0.000256288	yes
XLOC_006859	AT1G53625	unknown protein; Has 29996 Blast hits to 6987 proteins in 655 species: Archae - 23; Bacteria - 6686; Metazoa - 10521; Fungi - 1178; Plants - 7439; Viruses - 681; Other Eukaryotes - 3468 (source: NCBI BLink).	wt	hda	OK	0.186031	0.909824	2.29004	1.14614	0.21535	0.336655	no
XLOC_022060	AT4G24120	ATYSL1, YSL1, YELLOW STRIPE like 1	wt	hda	OK	5.468	26.719	2.28878	4.57762	5e-05	0.000256288	yes
XLOC_028726	AT5G58160	actin binding	wt	hda	OK	1.97052	9.62783	2.28863	4.09855	5e-05	0.000256288	yes
XLOC_013333	AT2G39730	RCA, rubisco activase	wt	hda	OK	846.397	4134.66	2.28836	1.62136	0.0107	0.0293308	yes
XLOC_008384	AT2G02060	Homeodomain-like superfamily protein	wt	hda	OK	0.208984	1.02059	2.28793	1.31208	0.22925	0.351601	no
XLOC_031997	AT5G50562	unknown protein; Has 30201 Blast hits to 17322 proteins in 780 species: Archae - 12; Bacteria - 1396; Metazoa - 17338; Fungi - 3422; Plants - 5037; Viruses - 0; Other Eukaryotes - 2996 (source: NCBI BLink).	wt	hda	OK	0.226264	1.10457	2.2874	0.537304	0.5268	0.644287	no
XLOC_009866	AT2G26670	ATHO1, GUN2, HO1, HY1, HY6, TED4, Plant haem oxygenase (decyclizing) family protein	wt	hda	OK	15.1927	74.1412	2.28689	4.82312	5e-05	0.000256288	yes
XLOC_007663	AT1G68568	other RNA	wt	hda	OK	24.0819	117.474	2.28633	1.10188	0.2826	0.406841	no
XLOC_031920	AT5G49280	hydroxyproline-rich glycoprotein family protein	wt	hda	OK	20.4898	99.9297	2.28601	4.37079	5e-05	0.000256288	yes
XLOC_007664	AT1G68590	Ribosomal protein PSRP-3/Ycf65	wt	hda	OK	119	580.228	2.28566	4.45403	5e-05	0.000256288	yes
XLOC_001888	AT1G34245	EPF2, Putative membrane lipoprotein	wt	hda	OK	0.155146	0.756359	2.28545	1.00013	0.2533	0.375974	no
XLOC_004273	AT1G01320	Tetratricopeptide repeat (TPR)-like superfamily protein	wt	hda	OK	29.3514	143.072	2.28524	3.74567	5e-05	0.000256288	yes
XLOC_003862	AT1G73640	AtRABA6a, RABA6a, RAB GTPase homolog A6A	wt	hda	OK	1.27524	6.20968	2.28375	1.05446	0.18015	0.295201	no
XLOC_021906	AT4G21445	unknown protein; FUNCTIONS IN: molecular_function unknown; INVOLVED IN: biological_process unknown; LOCATED IN: chloroplast, chloroplast stroma; Has 30201 Blast hits to 17322 proteins in 780 species: Archae - 12; Bacteria - 1396; Metazoa - 17338; Fungi - 3422; Plants - 5037; Viruses - 0; Other Eukaryotes - 2996 (source: NCBI BLink).	wt	hda	OK	10.8762	52.9171	2.28256	3.79038	5e-05	0.000256288	yes
XLOC_003679	AT1G70250	receptor serine/threonine kinase, putative	wt	hda	OK	2.25776	10.9831	2.28232	3.95368	5e-05	0.000256288	yes
XLOC_024950	AT4G30290	ATXTH19, XTH19, xyloglucan endotransglucosylase/hydrolase 19	wt	hda	OK	2.64369	12.8571	2.28194	3.01155	5e-05	0.000256288	yes
XLOC_007561	AT1G66910	Protein kinase superfamily protein	wt	hda	OK	1.24354	6.04732	2.28184	2.9294	5e-05	0.000256288	yes
XLOC_010526	AT2G38470	ATWRKY33, WRKY33, WRKY DNA-binding protein 33	wt	hda	OK	71.3831	347.071	2.28157	4.01099	5e-05	0.000256288	yes
XLOC_020512	AT4G01430	nodulin MtN21 /EamA-like transporter family protein	wt	hda	OK	0.996557	4.84465	2.28137	2.17632	0.00485	0.0149717	yes
XLOC_003823	AT1G72900	Toll-Interleukin-Resistance (TIR) domain-containing protein	wt	hda	OK	9.95225	48.3616	2.28077	4.3573	5e-05	0.000256288	yes
XLOC_007329	AT1G62780	unknown protein; FUNCTIONS IN: molecular_function unknown; INVOLVED IN: biological_process unknown; LOCATED IN: chloroplast, chloroplast stroma; EXPRESSED IN: 22 plant structures; EXPRESSED DURING: 14 growth stages; Has 94 Blast hits to 94 proteins in 35 species: Archae - 6; Bacteria - 10; Metazoa - 21; Fungi - 2; Plants - 48; Viruses - 0; Other Eukaryotes - 7 (source: NCBI BLink).	wt	hda	OK	36.9943	179.536	2.2789	4.75335	5e-05	0.000256288	yes
XLOC_013717	AT2G46770	ANAC043, EMB2301, NST1, NAC (No Apical Meristem) domain transcriptional regulator superfamily protein	wt	hda	OK	1.36873	6.63411	2.27706	2.77605	5e-05	0.000256288	yes
XLOC_017766	AT3G12955	SAUR-like auxin-responsive protein family	wt	hda	OK	0.124329	0.602361	2.27646	0.902711	0.26975	0.393301	no
XLOC_028391	AT5G52760	Copper transport protein family	wt	hda	OK	5.03608	24.3936	2.27613	3.03599	5e-05	0.000256288	yes
XLOC_024604	AT4G24140	alpha/beta-Hydrolases superfamily protein	wt	hda	OK	0.382535	1.85009	2.27393	2.00469	0.0028	0.00926707	yes
XLOC_030840	AT5G30510	ARRPS1, RPS1, ribosomal protein S1	wt	hda	OK	149.139	721.294	2.27393	3.47072	5e-05	0.000256288	yes
XLOC_023707	AT4G09760	Protein kinase superfamily protein	wt	hda	OK	3.39781	16.4216	2.27292	1.92474	0.042	0.0923917	no
XLOC_012666	AT2G28400	Protein of unknown function, DUF584	wt	hda	OK	41.3755	199.917	2.27255	5.07489	5e-05	0.000256288	yes
XLOC_025608	AT5G02710	unknown protein; LOCATED IN: chloroplast; EXPRESSED IN: 21 plant structures; EXPRESSED DURING: 13 growth stages; CONTAINS InterPro DOMAIN/s: Uncharacterised protein family UPF0153 (InterPro:IPR005358); Has 240 Blast hits to 240 proteins in 73 species: Archae - 10; Bacteria - 110; Metazoa - 0; Fungi - 0; Plants - 25; Viruses - 0; Other Eukaryotes - 95 (source: NCBI BLink).	wt	hda	OK	14.634	70.6978	2.27235	4.38479	5e-05	0.000256288	yes
XLOC_012726	AT2G29450	AT103-1A, ATGSTU1, ATGSTU5, GSTU5, glutathione S-transferase tau 5	wt	hda	OK	176.348	851.907	2.27228	3.62507	5e-05	0.000256288	yes
XLOC_020045	AT3G57160	unknown protein; Has 3 Blast hits to 3 proteins in 1 species: Archae - 0; Bacteria - 0; Metazoa - 0; Fungi - 0; Plants - 3; Viruses - 0; Other Eukaryotes - 0 (source: NCBI BLink).	wt	hda	OK	0.3884	1.87597	2.27202	1.3759	0.2806	0.404658	no
XLOC_000688	AT1G13260	EDF4, RAV1, related to ABI3/VP1 1	wt	hda	OK	6.74226	32.5348	2.27068	4.31772	5e-05	0.000256288	yes
XLOC_020801	AT4G05210	Trimeric LpxA-like enzymes superfamily protein	wt	hda	OK	0.121799	0.587244	2.26946	0.961677	0.31105	0.436691	no
XLOC_030562	AT5G25820	Exostosin family protein	wt	hda	OK	0.164559	0.791805	2.26654	1.54814	0.019	0.0476792	yes
XLOC_021677	AT4G17615	ATCBL1, CBL1, SCABP5, calcineurin B-like protein 1	wt	hda	OK	70.0918	337.117	2.26593	4.69563	5e-05	0.000256288	yes
XLOC_029230	AT5G67385	Phototropic-responsive NPH3 family protein	wt	hda	OK	10.339	49.6586	2.26395	4.55206	5e-05	0.000256288	yes
XLOC_023789	AT4G11140	CRF1, cytokinin response factor 1	wt	hda	OK	0.380394	1.82676	2.26372	1.50548	0.0214	0.0528503	no
XLOC_031709	AT5G45630	Protein of unknown function, DUF584	wt	hda	OK	13.4605	64.6358	2.2636	3.90985	5e-05	0.000256288	yes
XLOC_012986	AT2G33800	Ribosomal protein S5 family protein	wt	hda	OK	133.073	638.974	2.26354	3.82866	5e-05	0.000256288	yes
XLOC_000487	AT1G09970	LRR XI-23, RLK7, Leucine-rich receptor-like protein kinase family protein	wt	hda	OK	19.8714	95.3835	2.26304	4.66244	5e-05	0.000256288	yes
XLOC_003348	AT1G64500	Glutaredoxin family protein	wt	hda	OK	5.38293	25.8226	2.26217	4.26468	5e-05	0.000256288	yes
XLOC_010497	AT2G37970	SOUL-1, SOUL heme-binding family protein	wt	hda	OK	27.7386	133.063	2.26215	4.59078	5e-05	0.000256288	yes
XLOC_033089	ATCG00500	ACCD, acetyl-CoA carboxylase carboxyl transferase subunit beta	wt	hda	OK	0.343343	1.64694	2.26207	1.7817	0.02015	0.0502637	no
XLOC_022971	AT4G00120	EDA33, GT140, IND, IND1, basic helix-loop-helix (bHLH) DNA-binding superfamily protein	wt	hda	OK	0.0672419	0.322503	2.26188	0.987881	0.30245	0.427485	no
XLOC_025103	AT4G33010	AtGLDP1, GLDP1, glycine decarboxylase P-protein 1	wt	hda	OK	163.494	784.122	2.26184	2.01428	0.00095	0.00361864	yes
XLOC_025122	AT4G33280	AP2/B3-like transcriptional factor family protein	wt	hda	OK	0.501305	2.40398	2.26167	1.80847	0.0019	0.00660611	yes
XLOC_012260	AT2G21330	FBA1, fructose-bisphosphate aldolase 1	wt	hda	OK	217.391	1042.47	2.26164	2.51219	5e-05	0.000256288	yes
XLOC_031783	AT5G46940	Plant invertase/pectin methylesterase inhibitor superfamily protein	wt	hda	OK	0.233907	1.12147	2.26138	1.13714	0.30155	0.426684	no
XLOC_020327	AT3G61890	ATHB-12, ATHB12, HB-12, homeobox 12	wt	hda	OK	18.3728	88.0209	2.26028	4.2226	5e-05	0.000256288	yes
XLOC_007331	AT1G62810	Copper amine oxidase family protein	wt	hda	OK	0.659689	3.15976	2.25996	2.66671	5e-05	0.000256288	yes
XLOC_030374	AT5G22680	FUNCTIONS IN: molecular_function unknown; INVOLVED IN: biological_process unknown; LOCATED IN: endomembrane system; BEST Arabidopsis thaliana protein match is: F-box/RNI-like superfamily protein (TAIR:AT5G22720.2); Has 65 Blast hits to 64 proteins in 2 species: Archae - 0; Bacteria - 0; Metazoa - 0; Fungi - 0; Plants - 65; Viruses - 0; Other Eukaryotes - 0 (source: NCBI BLink).	wt	hda	OK	0.109119	0.522046	2.25827	1.00848	0.28025	0.404298	no
XLOC_017048	AT3G63280	ATNEK4, NEK4, NIMA-related kinase 4	wt	hda	OK	0.811453	3.87973	2.25738	2.41317	0.0004	0.0016853	yes
XLOC_015221	AT3G25690	CHUP1, Hydroxyproline-rich glycoprotein family protein	wt	hda	OK	21.9559	104.958	2.25713	4.47837	5e-05	0.000256288	yes
XLOC_008358	AT2G01590	CRR3, chlororespiratory reduction 3	wt	hda	OK	17.0107	81.2545	2.25601	4.49684	5e-05	0.000256288	yes
XLOC_004230	AT1G80640	Protein kinase superfamily protein	wt	hda	OK	11.4359	54.5699	2.25453	4.70138	5e-05	0.000256288	yes
XLOC_016244	AT3G48420	Haloacid dehalogenase-like hydrolase (HAD) superfamily protein	wt	hda	OK	46.3225	220.98	2.25413	4.66013	5e-05	0.000256288	yes
XLOC_001948	AT1G35190	2-oxoglutarate (2OG) and Fe(II)-dependent oxygenase superfamily protein	wt	hda	OK	2.99177	14.2649	2.2534	3.23711	5e-05	0.000256288	yes
XLOC_001573	AT1G29070	Ribosomal protein L34	wt	hda	OK	148.944	710.082	2.25322	4.14574	5e-05	0.000256288	yes
XLOC_019958	AT3G55500	ATEXP16, ATEXPA16, ATHEXP ALPHA 1.7, EXP16, EXPA16, expansin A16	wt	hda	OK	0.126436	0.602191	2.25182	1.04797	0.3093	0.434721	no
XLOC_008062	AT1G76240	Arabidopsis protein of unknown function (DUF241)	wt	hda	OK	1.4524	6.91496	2.25128	2.26695	0.0002	0.000907338	yes
XLOC_032676	AT5G63310	ATNDPK2, NDPK IA, NDPK IA IA, NDPK1A, NDPK2, nucleoside diphosphate kinase 2	wt	hda	OK	69.2616	329.629	2.25072	4.39852	5e-05	0.000256288	yes
XLOC_016954	AT3G61470	LHCA2, photosystem I light harvesting complex gene 2	wt	hda	OK	341.033	1620.43	2.24839	2.46463	0.0002	0.000907338	yes
XLOC_017248	AT3G04210	Disease resistance protein (TIR-NBS class)	wt	hda	OK	2.89608	13.7547	2.24775	3.65543	5e-05	0.000256288	yes
XLOC_012805	AT2G30695	FUNCTIONS IN: molecular_function unknown; INVOLVED IN: protein folding, protein transport; LOCATED IN: chloroplast stroma, chloroplast; EXPRESSED IN: 23 plant structures; EXPRESSED DURING: 13 growth stages; CONTAINS InterPro DOMAIN/s: Trigger factor, ribosome-binding, bacterial (InterPro:IPR008881); Has 253 Blast hits to 253 proteins in 72 species: Archae - 0; Bacteria - 138; Metazoa - 0; Fungi -…	wt	hda	OK	22.1021	104.964	2.24764	4.54109	5e-05	0.000256288	yes
XLOC_007714	AT1G69540	AGL94, AGAMOUS-like 94	wt	hda	OK	0.685318	3.2537	2.24724	1.95021	0.00445	0.013854	yes
XLOC_025482	AT4G39710	FKBP16-2, FK506-binding protein 16-2	wt	hda	OK	33.997	161.362	2.24682	4.5705	5e-05	0.000256288	yes
XLOC_029028	AT5G63770	ATDGK2, DGK2, diacylglycerol kinase 2	wt	hda	OK	18.1313	86.0558	2.24679	4.54615	5e-05	0.000256288	yes
XLOC_022915	AT4G39360	unknown protein; BEST Arabidopsis thaliana protein match is: unknown protein (TAIR:AT2G21780.1); Has 13 Blast hits to 13 proteins in 2 species: Archae - 0; Bacteria - 0; Metazoa - 0; Fungi - 0; Plants - 13; Viruses - 0; Other Eukaryotes - 0 (source: NCBI BLink).	wt	hda	OK	0.148307	0.703697	2.24637	0.955211	0.27445	0.398161	no
XLOC_007310	AT1G62422	unknown protein; EXPRESSED IN: 22 plant structures; EXPRESSED DURING: 13 growth stages; BEST Arabidopsis thaliana protein match is: unknown protein (TAIR:AT1G12020.1); Has 87 Blast hits to 86 proteins in 14 species: Archae - 0; Bacteria - 0; Metazoa - 0; Fungi - 0; Plants - 87; Viruses - 0; Other Eukaryotes - 0 (source: NCBI BLink).	wt	hda	OK	2.26124	10.7289	2.24631	2.66968	5e-05	0.000256288	yes
XLOC_016083	AT3G45710	Major facilitator superfamily protein	wt	hda	OK	0.251207	1.19175	2.24613	1.43259	0.03015	0.0704259	no
XLOC_030187	AT5G18660	PCB2, NAD(P)-binding Rossmann-fold superfamily protein	wt	hda	OK	23.043	109.269	2.24548	4.57074	5e-05	0.000256288	yes
XLOC_007407	AT1G64150	Uncharacterized protein family (UPF0016)	wt	hda	OK	16.4781	78.1379	2.24547	4.68706	5e-05	0.000256288	yes
XLOC_016214	AT3G48020	unknown protein; FUNCTIONS IN: molecular_function unknown; INVOLVED IN: biological_process unknown; LOCATED IN: chloroplast; EXPRESSED IN: 11 plant structures; EXPRESSED DURING: LP.04 four leaves visible, 4 anthesis; BEST Arabidopsis thaliana protein match is: unknown protein (TAIR:AT5G62865.1); Has 82 Blast hits to 82 proteins in 12 species: Archae - 0; Bacteria - 0; Metazoa - 0; Fungi - 0; Plan…	wt	hda	OK	0.404248	1.91581	2.24464	1.24486	0.02325	0.0566326	no
XLOC_018251	AT3G21550	AtDMP2, DMP2, DUF679 domain membrane protein 2	wt	hda	OK	0.787818	3.73334	2.24453	1.46242	0.0244	0.0588771	no
XLOC_017560	AT3G09540	Pectin lyase-like superfamily protein	wt	hda	OK	0.223091	1.05697	2.24424	1.47635	0.0257	0.0614311	no
XLOC_011156	AT2G01918	PQL3, PsbQ-like 3	wt	hda	OK	3.26322	15.4595	2.24412	2.68991	5e-05	0.000256288	yes
XLOC_032067	AT5G51950	Glucose-methanol-choline (GMC) oxidoreductase family protein	wt	hda	OK	1.04401	4.94122	2.24274	0.979514	0.281	0.405205	no
XLOC_029065	AT5G64480	unknown protein; Has 35333 Blast hits to 34131 proteins in 2444 species: Archae - 798; Bacteria - 22429; Metazoa - 974; Fungi - 991; Plants - 531; Viruses - 0; Other Eukaryotes - 9610 (source: NCBI BLink).	wt	hda	OK	3.9707	18.7867	2.24224	2.92879	5e-05	0.000256288	yes
XLOC_031823	AT5G47610	RING/U-box superfamily protein	wt	hda	OK	11.7726	55.6762	2.24163	3.45027	5e-05	0.000256288	yes
XLOC_003413	AT1G65490	unknown protein; FUNCTIONS IN: molecular_function unknown; INVOLVED IN: biological_process unknown; LOCATED IN: endomembrane system; EXPRESSED IN: 22 plant structures; EXPRESSED DURING: 13 growth stages; BEST Arabidopsis thaliana protein match is: unknown protein (TAIR:AT1G65486.1); Has 23 Blast hits to 23 proteins in 2 species: Archae - 0; Bacteria - 0; Metazoa - 0; Fungi - 0; Plants - 23; Virus…	wt	hda	OK	17.861	84.4536	2.24134	3.58388	5e-05	0.000256288	yes
XLOC_019502	AT3G47860	CHL, chloroplastic lipocalin	wt	hda	OK	21.4176	101.258	2.24117	4.82974	5e-05	0.000256288	yes
XLOC_017319	AT3G05320	O-fucosyltransferase family protein	wt	hda	OK	0.118373	0.55958	2.241	1.17738	0.19295	0.311126	no
XLOC_000462	AT1G09500	NAD(P)-binding Rossmann-fold superfamily protein	wt	hda	OK	7.49626	35.4251	2.24053	3.64442	5e-05	0.000256288	yes
XLOC_024860	AT4G28590	FUNCTIONS IN: molecular_function unknown; INVOLVED IN: biological_process unknown; LOCATED IN: chloroplast; EXPRESSED IN: 21 plant structures; EXPRESSED DURING: 10 growth stages; BEST Arabidopsis thaliana protein match is: Thioredoxin superfamily protein (TAIR:AT2G31840.1); Has 114 Blast hits to 112 proteins in 39 species: Archae - 2; Bacteria - 0; Metazoa - 17; Fungi - 6; Plants - 67; Viruses - …	wt	hda	OK	4.31592	20.3926	2.2403	3.81595	5e-05	0.000256288	yes
XLOC_012629	AT2G27680	NAD(P)-linked oxidoreductase superfamily protein	wt	hda	OK	34.3911	162.494	2.24028	4.79956	5e-05	0.000256288	yes
XLOC_004013	AT1G76450	Photosystem II reaction center PsbP family protein	wt	hda	OK	34.5503	163.24	2.24022	3.38479	5e-05	0.000256288	yes
XLOC_013043	AT2G34790	EDA28, MEE23, FAD-binding Berberine family protein	wt	hda	OK	1.38168	6.52328	2.23918	1.29441	0.11835	0.212835	no
XLOC_000736	AT1G14150	PQL1, PQL2, PsbQ-like 2	wt	hda	OK	22.3859	105.676	2.23898	4.2222	5e-05	0.000256288	yes
XLOC_024949	AT4G30280	ATXTH18, XTH18, xyloglucan endotransglucosylase/hydrolase 18	wt	hda	OK	4.79646	22.6395	2.2388	3.63137	5e-05	0.000256288	yes
XLOC_001750	AT1G32060	PRK, phosphoribulokinase	wt	hda	OK	199.161	939.512	2.23798	3.09568	5e-05	0.000256288	yes
XLOC_032487	AT5G59730	ATEXO70H7, EXO70H7, exocyst subunit exo70 family protein H7	wt	hda	OK	29.007	136.751	2.23708	2.42201	0.0001	0.000487576	yes
XLOC_018597	AT3G27210	unknown protein; FUNCTIONS IN: molecular_function unknown; INVOLVED IN: N-terminal protein myristoylation; LOCATED IN: plasma membrane; EXPRESSED IN: 22 plant structures; EXPRESSED DURING: 13 growth stages; BEST Arabidopsis thaliana protein match is: unknown protein (TAIR:AT5G40860.1); Has 133 Blast hits to 98 proteins in 25 species: Archae - 0; Bacteria - 6; Metazoa - 32; Fungi - 7; Plants - 70;…	wt	hda	OK	16.2144	76.4402	2.23706	4.33451	5e-05	0.000256288	yes
XLOC_017440	AT3G07040	RPM1, RPS3, NB-ARC domain-containing disease resistance protein	wt	hda	OK	2.67898	12.6291	2.237	4.15936	5e-05	0.000256288	yes
XLOC_012412	AT2G24160	pseudogene, leucine rich repeat protein family, contains leucine rich-repeat domains Pfam:PF00560, INTERPRO:IPR001611; contains some similarity to Cf-4 (Lycopersicon hirsutum) gi|2808683|emb|CAA05268; blastp match of 37% identity and 8.4e-98 P-value to GP|2808683|emb|CAA05268.1||AJ002235 Cf-4 {Lycopersicon hirsutum}	wt	hda	OK	1.53143	7.21754	2.23663	3.18087	5e-05	0.000256288	yes
XLOC_003233	AT1G62540	FMO GS-OX2, flavin-monooxygenase glucosinolate S-oxygenase 2	wt	hda	OK	6.01551	28.3197	2.23505	3.88298	5e-05	0.000256288	yes
XLOC_028452	AT5G53660	AtGRF7, GRF7, growth-regulating factor 7	wt	hda	OK	0.12641	0.594874	2.23447	1.11141	0.27575	0.399499	no
XLOC_016104	AT3G46130	ATMYB48, ATMYB48-1, ATMYB48-2, ATMYB48-3, MYB48, myb domain protein 48	wt	hda	OK	0.323957	1.52417	2.23415	1.2871	0.28215	0.406368	no
XLOC_006205	AT1G36622	unknown protein; LOCATED IN: endomembrane system; BEST Arabidopsis thaliana protein match is: unknown protein (TAIR:AT1G36640.1); Has 12 Blast hits to 12 proteins in 2 species: Archae - 0; Bacteria - 0; Metazoa - 0; Fungi - 0; Plants - 12; Viruses - 0; Other Eukaryotes - 0 (source: NCBI BLink).	wt	hda	OK	0.258338	1.21505	2.23369	1.1215	0.24685	0.370561	no
XLOC_016142	AT3G46780	PTAC16, plastid transcriptionally active 16	wt	hda	OK	58.7527	276.202	2.23299	3.9551	5e-05	0.000256288	yes
XLOC_014288	AT3G10500	anac053, NAC053, NAC domain containing protein 53	wt	hda	OK	7.84368	36.8591	2.23242	4.66792	5e-05	0.000256288	yes
XLOC_001124	AT1G20823	RING/U-box superfamily protein	wt	hda	OK	62.24	292.211	2.2311	4.79655	5e-05	0.000256288	yes
XLOC_015279	AT3G26650	GAPA, GAPA-1, glyceraldehyde 3-phosphate dehydrogenase A subunit	wt	hda	OK	436.898	2049.64	2.23	2.0406	0.0007	0.00276057	yes
XLOC_003557	AT1G68190	B-box zinc finger family protein	wt	hda	OK	4.83707	22.6757	2.22894	3.7536	5e-05	0.000256288	yes
XLOC_025450	AT4G39130	Dehydrin family protein	wt	hda	OK	0.918549	4.30584	2.22887	1.54524	0.0228	0.0557392	no
XLOC_025191	AT4G34480	O-Glycosyl hydrolases family 17 protein	wt	hda	OK	28.22	132.28	2.22881	4.74089	5e-05	0.000256288	yes
XLOC_020633	AT4G03280	PETC, PGR1, photosynthetic electron transfer C	wt	hda	OK	342.219	1603.25	2.228	2.87236	5e-05	0.000256288	yes
XLOC_018520	AT3G26280	CYP71B4, cytochrome P450, family 71, subfamily B, polypeptide 4	wt	hda	OK	1.02278	4.7889	2.22719	2.29266	5e-05	0.000256288	yes
XLOC_026718	AT5G24314	PDE225, PTAC7, plastid transcriptionally active7	wt	hda	OK	43.0956	201.725	2.22678	4.83464	5e-05	0.000256288	yes
XLOC_003825	AT1G72920	Toll-Interleukin-Resistance (TIR) domain family protein	wt	hda	OK	11.9369	55.8707	2.22667	4.11601	5e-05	0.000256288	yes
XLOC_028078	AT5G47240	atnudt8, NUDT8, nudix hydrolase homolog 8	wt	hda	OK	11.3585	53.1453	2.22617	4.50057	5e-05	0.000256288	yes
XLOC_018521	AT3G26290	CYP71B26, cytochrome P450, family 71, subfamily B, polypeptide 26	wt	hda	OK	10.6466	49.8023	2.22582	4.46117	5e-05	0.000256288	yes
XLOC_016980	AT3G61870	unknown protein; FUNCTIONS IN: molecular_function unknown; INVOLVED IN: biological_process unknown; LOCATED IN: chloroplast, chloroplast inner membrane, chloroplast envelope; EXPRESSED IN: 23 plant structures; EXPRESSED DURING: 14 growth stages; Has 200 Blast hits to 200 proteins in 73 species: Archae - 0; Bacteria - 112; Metazoa - 0; Fungi - 0; Plants - 53; Viruses - 0; Other Eukaryotes - 35 (so…	wt	hda	OK	91.5639	428.21	2.22547	4.1903	5e-05	0.000256288	yes
XLOC_017919	AT3G15280	unknown protein; FUNCTIONS IN: molecular_function unknown; LOCATED IN: mitochondrion; EXPRESSED IN: 8 plant structures; EXPRESSED DURING: L mature pollen stage, 4 anthesis, petal differentiation and expansion stage; Has 36 Blast hits to 36 proteins in 15 species: Archae - 0; Bacteria - 0; Metazoa - 1; Fungi - 2; Plants - 33; Viruses - 0; Other Eukaryotes - 0 (source: NCBI BLink).	wt	hda	OK	0.355855	1.66342	2.22479	1.3846	0.01505	0.039176	yes
XLOC_027556	AT5G38870	transposable element gene	wt	hda	OK	1.83538	8.57603	2.22423	3.61061	5e-05	0.000256288	yes
XLOC_001378	AT1G25550	myb-like transcription factor family protein	wt	hda	OK	8.68328	40.5545	2.22355	4.38798	5e-05	0.000256288	yes
XLOC_010435	AT2G36792	other RNA	wt	hda	OK	4.79245	22.364	2.22235	2.85118	5e-05	0.000256288	yes
XLOC_006780	AT1G52290	Protein kinase superfamily protein	wt	hda	OK	2.67175	12.4604	2.22149	3.48822	5e-05	0.000256288	yes
XLOC_027778	AT5G42445	60S ribosomal protein L3 (RPL3C), pseudogene, temporary automated functional assignment; blastp match of 61% identity and 1.3e-25 P-value to SP|P35684|RL3_ORYSA 60S ribosomal protein L3. (Rice) {Oryza sativa}	wt	hda	OK	4.24946	19.8154	2.22127	1.92051	0.00365	0.0116597	yes
XLOC_010665	AT2G40880	ATCYSA, CYSA, FL3-27, cystatin A	wt	hda	OK	9.10201	42.4281	2.22076	2.33571	0.0001	0.000487576	yes
XLOC_024582	AT4G23560	AtGH9B15, GH9B15, glycosyl hydrolase 9B15	wt	hda	OK	0.177593	0.827421	2.22005	1.36534	0.01555	0.0403	yes
XLOC_014552	AT3G15190	chloroplast 30S ribosomal protein S20, putative	wt	hda	OK	114.147	531.351	2.21877	4.19337	5e-05	0.000256288	yes
XLOC_000521	AT1G10657	Plant protein 1589 of unknown function	wt	hda	OK	15.9872	74.3328	2.21708	4.39528	5e-05	0.000256288	yes
XLOC_022672	AT4G34750	SAUR-like auxin-responsive protein family	wt	hda	OK	1.72229	8.00664	2.21687	2.29563	0.00195	0.00676357	yes
XLOC_020873	AT4G06534	unknown protein; FUNCTIONS IN: molecular_function unknown; INVOLVED IN: biological_process unknown; LOCATED IN: endomembrane system; Has 22 Blast hits to 22 proteins in 8 species: Archae - 0; Bacteria - 0; Metazoa - 0; Fungi - 0; Plants - 22; Viruses - 0; Other Eukaryotes - 0 (source: NCBI BLink).	wt	hda	OK	1.64475	7.64396	2.21645	2.45382	0.0005	0.00205031	yes
XLOC_019881	AT3G54210	Ribosomal protein L17 family protein	wt	hda	OK	176.413	819.803	2.21632	4.1618	5e-05	0.000256288	yes
XLOC_000816	AT1G15670	Galactose oxidase/kelch repeat superfamily protein	wt	hda	OK	5.3014	24.6357	2.21631	4.02026	5e-05	0.000256288	yes
XLOC_011113	AT2G01300	unknown protein; BEST Arabidopsis thaliana protein match is: unknown protein (TAIR:AT1G15010.1); Has 73 Blast hits to 73 proteins in 12 species: Archae - 0; Bacteria - 0; Metazoa - 0; Fungi - 0; Plants - 73; Viruses - 0; Other Eukaryotes - 0 (source: NCBI BLink).	wt	hda	OK	0.844193	3.92286	2.21626	1.43151	0.02905	0.0682692	no
XLOC_007735	AT1G69890	Protein of unknown function (DUF569)	wt	hda	OK	12.9335	60.0952	2.21614	4.56102	5e-05	0.000256288	yes
XLOC_007388	AT1G63820	CCT motif family protein	wt	hda	OK	0.261009	1.21265	2.21599	1.37283	0.0201	0.0501514	no
XLOC_006738	AT1G51805	Leucine-rich repeat protein kinase family protein	wt	hda	OK	2.51133	11.6668	2.21588	4.12509	5e-05	0.000256288	yes
XLOC_002596	AT1G50900	Ankyrin repeat family protein	wt	hda	OK	19.4176	89.9664	2.21202	2.84418	5e-05	0.000256288	yes
XLOC_009699	AT2G23910	NAD(P)-binding Rossmann-fold superfamily protein	wt	hda	OK	2.75521	12.7635	2.21179	2.93945	5e-05	0.000256288	yes
XLOC_009325	AT2G17710	unknown protein; Has 39 Blast hits to 39 proteins in 14 species: Archae - 0; Bacteria - 0; Metazoa - 0; Fungi - 0; Plants - 39; Viruses - 0; Other Eukaryotes - 0 (source: NCBI BLink).	wt	hda	OK	7.01111	32.4776	2.21173	3.61147	5e-05	0.000256288	yes
XLOC_007746	AT1G70000	myb-like transcription factor family protein	wt	hda	OK	4.02044	18.6171	2.2112	3.34245	5e-05	0.000256288	yes
XLOC_003033	AT1G57770	FAD/NAD(P)-binding oxidoreductase family protein	wt	hda	OK	9.07899	42.0318	2.21088	4.55129	5e-05	0.000256288	yes
XLOC_005805	AT1G29390	COR314-TM2, COR413IM2, cold regulated 314 thylakoid membrane 2	wt	hda	OK	49.7514	230.233	2.21028	4.78533	5e-05	0.000256288	yes
XLOC_022007	AT4G23270	CRK19, cysteine-rich RLK (RECEPTOR-like protein kinase) 19	wt	hda	OK	0.577411	2.66994	2.20913	2.26493	0.00025	0.00110791	yes
XLOC_002308	AT1G44575	NPQ4, PSBS, Chlorophyll A-B binding family protein	wt	hda	OK	690.898	3192.01	2.20792	1.69813	0.01095	0.0299141	yes
XLOC_025264	AT4G36010	Pathogenesis-related thaumatin superfamily protein	wt	hda	OK	56.3105	260.063	2.20739	4.58245	5e-05	0.000256288	yes
XLOC_004236	AT1G80745	Transcription factor TFIIIC, tau55-related protein	wt	hda	OK	0.135819	0.626617	2.2059	0.873106	0.2313	0.353665	no
XLOC_029629	AT5G08250	Cytochrome P450 superfamily protein	wt	hda	OK	0.210908	0.972893	2.20567	1.4643	0.0193	0.0483475	yes
XLOC_014165	AT3G07870	F-box and associated interaction domains-containing protein	wt	hda	OK	1.70654	7.86828	2.20497	2.97815	5e-05	0.000256288	yes
XLOC_019398	AT3G46090	ZAT7, C2H2 and C2HC zinc fingers superfamily protein	wt	hda	OK	7.28214	33.5647	2.20451	3.17883	5e-05	0.000256288	yes
XLOC_009921	AT2G27830	unknown protein; BEST Arabidopsis thaliana protein match is: unknown protein (TAIR:AT4G22758.1); Has 131 Blast hits to 131 proteins in 17 species: Archae - 0; Bacteria - 0; Metazoa - 0; Fungi - 0; Plants - 131; Viruses - 0; Other Eukaryotes - 0 (source: NCBI BLink).	wt	hda	OK	14.3175	65.9859	2.20438	4.48624	5e-05	0.000256288	yes
XLOC_003107	AT1G60060	Serine/threonine-protein kinase WNK (With No Lysine)-related	wt	hda	OK	8.26161	38.0591	2.20375	4.44441	5e-05	0.000256288	yes
XLOC_022260	AT4G27710	CYP709B3, cytochrome P450, family 709, subfamily B, polypeptide 3	wt	hda	OK	4.81754	22.1889	2.20347	4.10247	5e-05	0.000256288	yes
XLOC_018371	AT3G23760	FUNCTIONS IN: molecular_function unknown; INVOLVED IN: biological_process unknown; LOCATED IN: vacuole; EXPRESSED IN: 20 plant structures; EXPRESSED DURING: 13 growth stages; BEST Arabidopsis thaliana protein match is: transferases, transferring glycosyl groups (TAIR:AT4G14100.1); Has 108 Blast hits to 104 proteins in 19 species: Archae - 0; Bacteria - 0; Metazoa - 8; Fungi - 0; Plants - 90; Viru…	wt	hda	OK	9.48376	43.6659	2.20298	3.71919	5e-05	0.000256288	yes
XLOC_004626	AT1G07490	DVL9, RTFL3, ROTUNDIFOLIA like 3	wt	hda	OK	5.51082	25.3654	2.20252	2.67736	0.0001	0.000487576	yes
XLOC_005816	AT1G29640	Protein of unknown function, DUF584	wt	hda	OK	4.3178	19.8705	2.20226	3.27778	5e-05	0.000256288	yes
XLOC_022496	AT4G31730	GDU1, glutamine dumper 1	wt	hda	OK	0.589587	2.71033	2.20069	1.39675	0.03115	0.0723497	no
XLOC_012052	AT2G17840	ERD7, Senescence/dehydration-associated protein-related	wt	hda	OK	130.297	598.469	2.19947	3.06396	5e-05	0.000256288	yes
XLOC_025754	AT5G05190	Protein of unknown function (DUF3133)	wt	hda	OK	3.56421	16.3655	2.19901	1.6192	0.0078	0.022431	yes
XLOC_003707	AT1G70760	CRR23, inorganic carbon transport protein-related	wt	hda	OK	46.1518	211.903	2.19894	1.83637	0.0127	0.0339291	yes
XLOC_003890	AT1G74130	Rhomboid-related intramembrane serine protease family protein	wt	hda	OK	1.28294	5.88981	2.19877	2.44242	0.0003	0.00130587	yes
XLOC_004893	AT1G11925	Stigma-specific Stig1 family protein	wt	hda	OK	0.0792544	0.363623	2.19788	0.845991	0.38475	0.51143	no
XLOC_014524	AT3G14760	unknown protein; FUNCTIONS IN: molecular_function unknown; INVOLVED IN: biological_process unknown; LOCATED IN: endomembrane system; EXPRESSED IN: 6 plant structures; EXPRESSED DURING: LP.04 four leaves visible, LP.02 two leaves visible; Has 63 Blast hits to 63 proteins in 13 species: Archae - 0; Bacteria - 0; Metazoa - 0; Fungi - 0; Plants - 63; Viruses - 0; Other Eukaryotes - 0 (source: NCBI BL…	wt	hda	OK	0.172351	0.790739	2.19785	1.09288	0.1464	0.252002	no
XLOC_016355	AT3G50480	HR4, homolog of RPW8 4	wt	hda	OK	3.25518	14.9341	2.1978	3.02851	5e-05	0.000256288	yes
XLOC_013367	AT2G40300	ATFER4, FER4, ferritin 4	wt	hda	OK	45.6842	209.499	2.19718	4.57848	5e-05	0.000256288	yes
XLOC_027828	AT5G43150	unknown protein; FUNCTIONS IN: molecular_function unknown; INVOLVED IN: biological_process unknown; LOCATED IN: mitochondrion; EXPRESSED IN: 22 plant structures; EXPRESSED DURING: 13 growth stages; Has 1807 Blast hits to 1807 proteins in 277 species: Archae - 0; Bacteria - 0; Metazoa - 736; Fungi - 347; Plants - 385; Viruses - 0; Other Eukaryotes - 339 (source: NCBI BLink).	wt	hda	OK	8.36988	38.3781	2.197	3.02904	5e-05	0.000256288	yes
XLOC_008716	AT2G07080	transposable element gene	wt	hda	OK	0.48381	2.21778	2.1966	2.29918	0.00035	0.00149852	yes
XLOC_022199	AT4G26530	Aldolase superfamily protein	wt	hda	OK	58.864	269.818	2.19653	3.6518	5e-05	0.000256288	yes
XLOC_023268	AT4G04490	CRK36, cysteine-rich RLK (RECEPTOR-like protein kinase) 36	wt	hda	OK	0.352296	1.61381	2.19561	1.82836	0.0027	0.00897009	yes
XLOC_004688	AT1G08320	bZIP21, TGA9, bZIP transcription factor family protein	wt	hda	OK	1.76602	8.0897	2.19559	2.84952	5e-05	0.000256288	yes
XLOC_013195	AT2G37240	Thioredoxin superfamily protein	wt	hda	OK	15.429	70.6613	2.19527	4.48434	5e-05	0.000256288	yes
XLOC_022826	AT4G37560	Acetamidase/Formamidase family protein	wt	hda	OK	4.15554	19.0184	2.19429	1.5886	0.01275	0.0340537	yes
XLOC_007782	AT1G70782	CPuORF28, conserved peptide upstream open reading frame 28	wt	hda	OK	247.301	1131.59	2.19401	3.6988	5e-05	0.000256288	yes
XLOC_021996	AT4G23030	MATE efflux family protein	wt	hda	OK	1.04441	4.77487	2.19277	2.2936	0.00065	0.0025852	yes
XLOC_012386	AT2G23670	YCF37, homolog of Synechocystis YCF37	wt	hda	OK	6.34914	28.979	2.19038	1.77865	0.003	0.00984468	yes
XLOC_029686	AT5G09660	PMDH2, peroxisomal NAD-malate dehydrogenase 2	wt	hda	OK	141.482	645.73	2.19031	3.33357	5e-05	0.000256288	yes
XLOC_029745	AT5G10530	Concanavalin A-like lectin protein kinase family protein	wt	hda	OK	1.00218	4.57368	2.19022	2.57751	0.0001	0.000487576	yes
XLOC_008058	AT1G76180	ERD14, Dehydrin family protein	wt	hda	OK	115.937	529.011	2.18995	3.75299	5e-05	0.000256288	yes
XLOC_029356	AT5G03210	unknown protein; FUNCTIONS IN: molecular_function unknown; INVOLVED IN: biological_process unknown; LOCATED IN: endomembrane system; EXPRESSED IN: 11 plant structures; EXPRESSED DURING: 7 growth stages; Has 6 Blast hits to 6 proteins in 2 species: Archae - 0; Bacteria - 0; Metazoa - 0; Fungi - 0; Plants - 6; Viruses - 0; Other Eukaryotes - 0 (source: NCBI BLink).	wt	hda	OK	129.986	592.839	2.18929	4.73563	5e-05	0.000256288	yes
XLOC_030505	AT5G24770	ATVSP2, VSP2, vegetative storage protein 2	wt	hda	OK	175.931	802.013	2.18862	2.51501	0.0002	0.000907338	yes
XLOC_017059	AT3G63490	Ribosomal protein L1p/L10e family	wt	hda	OK	111.213	506.905	2.1884	2.91505	5e-05	0.000256288	yes
XLOC_013897	AT3G02910	AIG2-like (avirulence induced gene) family protein	wt	hda	OK	4.51976	20.598	2.18819	2.04226	0.00285	0.00940931	yes
XLOC_001723	AT1G31580	CXC750, ECS1, ECS1	wt	hda	OK	66.8426	304.207	2.18621	3.86876	5e-05	0.000256288	yes
XLOC_000204	AT1G04640	LIP2, lipoyltransferase 2	wt	hda	OK	10.0339	45.6121	2.18454	4.17254	5e-05	0.000256288	yes
XLOC_017921	AT3G15310	transposable element gene	wt	hda	OK	0.263854	1.19852	2.18345	1.4793	0.02565	0.0613335	no
XLOC_003777	AT1G72060	serine-type endopeptidase inhibitors	wt	hda	OK	0.478033	2.17121	2.18332	0.72799	0.4153	0.542246	no
XLOC_007325	AT1G62750	ATSCO1, ATSCO1/CPEF-G, SCO1, Translation elongation factor EFG/EF2 protein	wt	hda	OK	47.8728	217.166	2.18152	2.94958	5e-05	0.000256288	yes
XLOC_024598	AT4G23890	unknown protein; FUNCTIONS IN: molecular_function unknown; INVOLVED IN: biological_process unknown; LOCATED IN: chloroplast thylakoid membrane, chloroplast; EXPRESSED IN: 22 plant structures; EXPRESSED DURING: 13 growth stages; CONTAINS InterPro DOMAIN/s: Protein of unknown function DUF3252 (InterPro:IPR021659); Has 287 Blast hits to 287 proteins in 81 species: Archae - 0; Bacteria - 118; Metazoa…	wt	hda	OK	28.7466	130.36	2.18104	4.1394	5e-05	0.000256288	yes
XLOC_014194	AT3G08920	Rhodanese/Cell cycle control phosphatase superfamily protein	wt	hda	OK	9.41988	42.7146	2.18095	4.11257	5e-05	0.000256288	yes
XLOC_010132	AT2G31790	UDP-Glycosyltransferase superfamily protein	wt	hda	OK	9.3514	42.3797	2.18012	2.41099	5e-05	0.000256288	yes
XLOC_012657	AT2G28110	FRA8, IRX7, Exostosin family protein	wt	hda	OK	0.352532	1.59699	2.17953	1.36319	0.03795	0.0851322	no
XLOC_005136	AT1G16260	Wall-associated kinase family protein	wt	hda	OK	2.20071	9.96454	2.17883	3.57161	5e-05	0.000256288	yes
XLOC_026158	AT5G13360	Auxin-responsive GH3 family protein	wt	hda	OK	1.11599	5.0453	2.17661	2.43916	0.0004	0.0016853	yes
XLOC_000308	AT1G06650	2-oxoglutarate (2OG) and Fe(II)-dependent oxygenase superfamily protein	wt	hda	OK	10.1794	45.9989	2.17595	2.82393	0.0001	0.000487576	yes
XLOC_025497	AT4G39970	Haloacid dehalogenase-like hydrolase (HAD) superfamily protein	wt	hda	OK	26.2904	118.775	2.17562	2.34342	0.0006	0.00241164	yes
XLOC_014958	AT3G21690	MATE efflux family protein	wt	hda	OK	7.34508	33.1756	2.17527	4.35508	5e-05	0.000256288	yes
XLOC_023940	AT4G13410	ATCSLA15, CSLA15, Nucleotide-diphospho-sugar transferases superfamily protein	wt	hda	OK	0.953459	4.30474	2.17468	2.23982	0.0011	0.00410594	yes
XLOC_013331	AT2G39710	Eukaryotic aspartyl protease family protein	wt	hda	OK	1.5375	6.94143	2.17465	2.82908	5e-05	0.000256288	yes
XLOC_022785	AT4G36830	HOS3-1, GNS1/SUR4 membrane protein family	wt	hda	OK	2.57207	11.6086	2.17419	2.60693	5e-05	0.000256288	yes
XLOC_020075	AT3G57730	Protein kinase superfamily protein	wt	hda	OK	4.74312	21.4057	2.17408	3.82375	5e-05	0.000256288	yes
XLOC_014866	AT3G20100	CYP705A19, cytochrome P450, family 705, subfamily A, polypeptide 19	wt	hda	OK	27.1528	122.483	2.17341	4.66879	5e-05	0.000256288	yes
XLOC_013848	AT3G02150	PTF1, TCP13, TFPD, plastid transcription factor 1	wt	hda	OK	2.03568	9.18217	2.17332	2.56256	0.0001	0.000487576	yes
XLOC_016449	AT3G52150	RNA-binding (RRM/RBD/RNP motifs) family protein	wt	hda	OK	96.7864	436.521	2.17317	4.1386	5e-05	0.000256288	yes
XLOC_004387	AT1G03475	ATCPO-I, HEMF1, LIN2, Coproporphyrinogen III oxidase	wt	hda	OK	54.7826	246.862	2.17192	4.2446	5e-05	0.000256288	yes
XLOC_020037	AT3G57020	Calcium-dependent phosphotriesterase superfamily protein	wt	hda	OK	1.38589	6.24091	2.17094	2.67061	5e-05	0.000256288	yes
XLOC_000234	AT1G05420	ATOFP12, OFP12, ovate family protein 12	wt	hda	OK	4.72936	21.2893	2.17041	2.47303	0.0008	0.00311158	yes
XLOC_017045	AT3G63170	Chalcone-flavanone isomerase family protein	wt	hda	OK	12.9265	58.1687	2.16991	2.35674	0.0012	0.00443472	yes
XLOC_003957	AT1G75350	emb2184, Ribosomal protein L31	wt	hda	OK	126.648	569.899	2.16988	4.35873	5e-05	0.000256288	yes
XLOC_001625	AT1G29930	AB140, CAB1, CAB140, LHCB1.3, chlorophyll A/B binding protein 1	wt	hda	OK	1906.73	8579.89	2.16986	1.76855	0.00315	0.0102648	yes
XLOC_017479	AT3G07600	Heavy metal transport/detoxification superfamily protein	wt	hda	OK	0.674976	3.03533	2.16895	0.893975	0.2343	0.357165	no
XLOC_022788	AT4G36900	DEAR4, RAP2.10, related to AP2 10	wt	hda	OK	4.02396	18.0788	2.16761	3.79948	5e-05	0.000256288	yes
XLOC_013242	AT2G38110	ATGPAT6, GPAT6, glycerol-3-phosphate acyltransferase 6	wt	hda	OK	13.688	61.4906	2.16746	4.46179	5e-05	0.000256288	yes
XLOC_016590	AT3G54810	BME3, BME3-ZF, GATA8, Plant-specific GATA-type zinc finger transcription factor family protein	wt	hda	OK	58.616	263.296	2.16732	4.4619	5e-05	0.000256288	yes
XLOC_004496	AT1G05190	emb2394, Ribosomal protein L6 family	wt	hda	OK	98.5409	442.608	2.16724	3.96429	5e-05	0.000256288	yes
XLOC_024725	AT4G26370	antitermination NusB domain-containing protein	wt	hda	OK	23.061	103.512	2.16628	4.55629	5e-05	0.000256288	yes
XLOC_007260	AT1G61680	ATTPS14, TPS14, terpene synthase 14	wt	hda	OK	10.1245	45.4438	2.16623	2.18611	0.01955	0.0489188	yes
XLOC_010157	AT2G32190	unknown protein; BEST Arabidopsis thaliana protein match is: unknown protein (TAIR:AT2G32210.1); Has 218 Blast hits to 218 proteins in 24 species: Archae - 0; Bacteria - 0; Metazoa - 0; Fungi - 16; Plants - 202; Viruses - 0; Other Eukaryotes - 0 (source: NCBI BLink).	wt	hda	OK	18.1878	81.6187	2.16593	3.00512	5e-05	0.000256288	yes
XLOC_010578	AT2G39470	PPL2, PsbP-like protein 2	wt	hda	OK	31.2827	140.379	2.16589	2.45295	0.001	0.00378471	yes
XLOC_029057	AT5G64330	JK218, NPH3, RPT3, Phototropic-responsive NPH3 family protein	wt	hda	OK	2.73466	12.2681	2.16548	1.52983	0.0234	0.056929	no
XLOC_012438	AT2G24580	FAD-dependent oxidoreductase family protein	wt	hda	OK	3.21803	14.4193	2.16376	3.944	5e-05	0.000256288	yes
XLOC_009917	AT2G27740	Family of unknown function (DUF662)	wt	hda	OK	2.7525	12.3234	2.16259	2.49208	0.0001	0.000487576	yes
XLOC_022131	AT4G25390	Protein kinase superfamily protein	wt	hda	OK	2.36828	10.6024	2.16248	3.56944	5e-05	0.000256288	yes
XLOC_013615	AT2G44790	UCC2, uclacyanin 2	wt	hda	OK	0.451876	2.02209	2.16185	1.37309	0.0286	0.0673851	no
XLOC_032439	AT5G58900	Homeodomain-like transcriptional regulator	wt	hda	OK	1.03277	4.62062	2.16157	2.48657	0.0001	0.000487576	yes
XLOC_011161	AT2G01990	unknown protein; BEST Arabidopsis thaliana protein match is: unknown protein (TAIR:AT1G14630.1); Has 118 Blast hits to 118 proteins in 14 species: Archae - 0; Bacteria - 0; Metazoa - 0; Fungi - 0; Plants - 118; Viruses - 0; Other Eukaryotes - 0 (source: NCBI BLink).	wt	hda	OK	0.11402	0.51012	2.16155	0.931696	0.3198	0.44552	no
XLOC_032402	AT5G58260	oxidoreductases, acting on NADH or NADPH, quinone or similar compound as acceptor	wt	hda	OK	27.4224	122.669	2.16135	4.41617	5e-05	0.000256288	yes
XLOC_032520	AT5G60335	Thioesterase superfamily protein	wt	hda	OK	0.827863	3.70165	2.1607	1.51435	0.01885	0.04735	yes
XLOC_014776	AT3G18680	Amino acid kinase family protein	wt	hda	OK	34.7404	155.32	2.16056	4.16781	5e-05	0.000256288	yes
XLOC_033088	ATCG00490	RBCL, ribulose-bisphosphate carboxylases	wt	hda	OK	35.5044	158.723	2.16044	3.76438	5e-05	0.000256288	yes
XLOC_001443	AT1G27060	Regulator of chromosome condensation (RCC1) family protein	wt	hda	OK	1.28292	5.73513	2.1604	1.35356	0.1	0.186322	no
XLOC_022728	AT4G35680	Arabidopsis protein of unknown function (DUF241)	wt	hda	OK	0.226773	1.01334	2.1598	1.35717	0.0342	0.0782398	no
XLOC_010512	AT2G38250	Homeodomain-like superfamily protein	wt	hda	OK	1.15771	5.17189	2.15941	2.41649	0.0002	0.000907338	yes
XLOC_009710	AT2G24090	Ribosomal protein L35	wt	hda	OK	132.844	592.395	2.15682	4.26868	5e-05	0.000256288	yes
XLOC_005465	AT1G22380	AtUGT85A3, UGT85A3, UDP-glucosyl transferase 85A3	wt	hda	OK	1.40576	6.26755	2.15655	2.60046	5e-05	0.000256288	yes
XLOC_010620	AT2G40130	Double Clp-N motif-containing P-loop nucleoside triphosphate hydrolases superfamily protein	wt	hda	OK	0.822303	3.66564	2.15632	2.82825	5e-05	0.000256288	yes
XLOC_005853	AT1G30370	alpha/beta-Hydrolases superfamily protein	wt	hda	OK	0.271293	1.20922	2.15615	1.37412	0.03745	0.084208	no
XLOC_025590	AT5G02420	unknown protein; Has 90 Blast hits to 90 proteins in 10 species: Archae - 0; Bacteria - 0; Metazoa - 0; Fungi - 0; Plants - 90; Viruses - 0; Other Eukaryotes - 0 (source: NCBI BLink).	wt	hda	OK	0.908244	4.0467	2.15559	1.40034	0.03275	0.0754294	no
XLOC_019682	AT3G50750	BEH1, BES1/BZR1 homolog 1	wt	hda	OK	1.47623	6.5765	2.15541	2.64094	0.0002	0.000907338	yes
XLOC_019463	AT3G47070	LOCATED IN: thylakoid, chloroplast thylakoid membrane, chloroplast, chloroplast envelope; EXPRESSED IN: 22 plant structures; EXPRESSED DURING: 13 growth stages; CONTAINS InterPro DOMAIN/s: Thylakoid soluble phosphoprotein TSP9 (InterPro:IPR021584); Has 37 Blast hits to 37 proteins in 10 species: Archae - 0; Bacteria - 0; Metazoa - 0; Fungi - 0; Plants - 37; Viruses - 0; Other Eukaryotes - 0 (sour…	wt	hda	OK	86.7397	386.123	2.1543	4.56819	5e-05	0.000256288	yes
XLOC_029758	AT5G10770	Eukaryotic aspartyl protease family protein	wt	hda	OK	6.79989	30.2635	2.15399	3.93085	5e-05	0.000256288	yes
XLOC_019825	AT3G53170	Tetratricopeptide repeat (TPR)-like superfamily protein	wt	hda	OK	1.32731	5.90542	2.15354	2.5858	0.00015	0.000702389	yes
XLOC_010743	AT2G42200	SPL9, squamosa promoter binding protein-like 9	wt	hda	OK	6.1394	27.3144	2.15349	4.24565	5e-05	0.000256288	yes
XLOC_000185	AT1G04350	2-oxoglutarate (2OG) and Fe(II)-dependent oxygenase superfamily protein	wt	hda	OK	9.34831	41.59	2.15346	3.97964	5e-05	0.000256288	yes
XLOC_009994	AT2G29180	unknown protein; FUNCTIONS IN: molecular_function unknown; INVOLVED IN: biological_process unknown; LOCATED IN: chloroplast thylakoid membrane; EXPRESSED IN: 23 plant structures; EXPRESSED DURING: 13 growth stages; Has 34 Blast hits to 33 proteins in 16 species: Archae - 0; Bacteria - 0; Metazoa - 0; Fungi - 0; Plants - 33; Viruses - 0; Other Eukaryotes - 1 (source: NCBI BLink).	wt	hda	OK	17.2326	76.6072	2.15234	1.73509	0.0064	0.0189864	yes
XLOC_025203	AT4G34730	ribosome-binding factor A family protein	wt	hda	OK	11.4589	50.8965	2.1511	4.44022	5e-05	0.000256288	yes
XLOC_010521	AT2G38400	AGT3, alanine:glyoxylate aminotransferase 3	wt	hda	OK	22.1679	98.4309	2.15064	4.71619	5e-05	0.000256288	yes
XLOC_028203	AT5G49448	CPuORF4, conserved peptide upstream open reading frame 4	wt	hda	OK	9.54189	42.3497	2.15	3.61406	5e-05	0.000256288	yes
XLOC_031752	AT5G46270	Disease resistance protein (TIR-NBS-LRR class) family	wt	hda	OK	0.957177	4.24731	2.14969	3.2204	5e-05	0.000256288	yes
XLOC_025303	AT4G36648	other RNA	wt	hda	OK	35.1198	155.751	2.14888	4.42547	5e-05	0.000256288	yes
XLOC_026764	AT5G25230	Ribosomal protein S5/Elongation factor G/III/V family protein	wt	hda	OK	0.214829	0.952543	2.14859	1.78375	0.00525	0.0160463	yes
XLOC_006706	AT1G51080	unknown protein; FUNCTIONS IN: molecular_function unknown; INVOLVED IN: biological_process unknown; LOCATED IN: chloroplast; EXPRESSED IN: 15 plant structures; EXPRESSED DURING: 11 growth stages; Has 101 Blast hits to 98 proteins in 44 species: Archae - 0; Bacteria - 0; Metazoa - 38; Fungi - 10; Plants - 27; Viruses - 0; Other Eukaryotes - 26 (source: NCBI BLink).	wt	hda	OK	2.42563	10.7527	2.14826	1.14256	0.1936	0.311824	no
XLOC_003368	AT1G64770	NDF2, NDH45, NDH-dependent cyclic electron flow 1	wt	hda	OK	28.0956	124.541	2.1482	4.20376	5e-05	0.000256288	yes
XLOC_007996	AT1G74970	RPS9, TWN3, ribosomal protein S9	wt	hda	OK	71.0432	314.846	2.14788	4.46328	5e-05	0.000256288	yes
XLOC_019744	AT3G51820	ATG4, CHLG, G4, UbiA prenyltransferase family protein	wt	hda	OK	44.6908	197.876	2.14655	4.47558	5e-05	0.000256288	yes
XLOC_010180	AT2G32530	ATCSLB03, ATCSLB3, CSLB03, cellulose synthase-like B3	wt	hda	OK	3.77939	16.7324	2.14642	3.9561	5e-05	0.000256288	yes
XLOC_010685	AT2G41180	VQ motif-containing protein	wt	hda	OK	3.375	14.9417	2.14638	2.5552	5e-05	0.000256288	yes
XLOC_007015	AT1G56240	AtPP2-B13, PP2-B13, phloem protein 2-B13	wt	hda	OK	0.879227	3.89189	2.14616	1.30671	0.06955	0.139079	no
XLOC_026974	AT5G28500	unknown protein; FUNCTIONS IN: molecular_function unknown; INVOLVED IN: biological_process unknown; LOCATED IN: chloroplast stroma, chloroplast; EXPRESSED IN: 23 plant structures; EXPRESSED DURING: 13 growth stages; BEST Arabidopsis thaliana protein match is: unknown protein (TAIR:AT3G04550.1); Has 109 Blast hits to 109 proteins in 49 species: Archae - 0; Bacteria - 67; Metazoa - 0; Fungi - 0; Pl…	wt	hda	OK	29.5607	130.836	2.14601	4.44021	5e-05	0.000256288	yes
XLOC_017867	AT3G14280	unknown protein; Has 51 Blast hits to 51 proteins in 13 species: Archae - 0; Bacteria - 0; Metazoa - 0; Fungi - 0; Plants - 51; Viruses - 0; Other Eukaryotes - 0 (source: NCBI BLink).	wt	hda	OK	3.24511	14.362	2.14592	0.845586	0.2672	0.390519	no
XLOC_016236	AT3G48320	CYP71A21, cytochrome P450, family 71, subfamily A, polypeptide 21	wt	hda	OK	1.40436	6.21534	2.14592	1.76861	0.00715	0.0208543	yes
XLOC_010687	AT2G41210	PIP5K5, phosphatidylinositol- 4-phosphate 5-kinase 5	wt	hda	OK	1.00948	4.46597	2.14536	3.14829	5e-05	0.000256288	yes
XLOC_009665	AT2G23180	CYP96A1, cytochrome P450, family 96, subfamily A, polypeptide 1	wt	hda	OK	0.638196	2.82277	2.14504	2.10585	0.00045	0.0018643	yes
XLOC_030263	AT5G20110	Dynein light chain type 1 family protein	wt	hda	OK	1.33355	5.89775	2.1449	2.28301	0.00035	0.00149852	yes
XLOC_003616	AT1G69200	FLN2, fructokinase-like 2	wt	hda	OK	9.97071	44.0882	2.14462	2.59119	0.00015	0.000702389	yes
XLOC_004216	AT1G80310	sulfate transmembrane transporters	wt	hda	OK	5.63447	24.9098	2.14436	3.88299	5e-05	0.000256288	yes
XLOC_010056	AT2G30362	other RNA	wt	hda	OK	9.13278	40.3689	2.14412	3.64867	5e-05	0.000256288	yes
XLOC_022251	AT4G27530	unknown protein; BEST Arabidopsis thaliana protein match is: unknown protein (TAIR:AT5G53895.1); Has 14 Blast hits to 14 proteins in 3 species: Archae - 0; Bacteria - 0; Metazoa - 0; Fungi - 0; Plants - 14; Viruses - 0; Other Eukaryotes - 0 (source: NCBI BLink).	wt	hda	OK	0.440237	1.94547	2.14377	0.725623	0.4267	0.552635	no
XLOC_024104	AT4G15920	Nodulin MtN3 family protein	wt	hda	OK	4.12484	18.2253	2.14353	3.07017	5e-05	0.000256288	yes
XLOC_007614	AT1G67650	SRP72 RNA-binding domain	wt	hda	OK	0.313411	1.38462	2.14337	1.75694	0.00305	0.00998268	yes
XLOC_028290	AT5G51010	Rubredoxin-like superfamily protein	wt	hda	OK	49.3359	217.878	2.14281	3.51805	5e-05	0.000256288	yes
XLOC_011122	AT2G01430	ATHB-17, ATHB17, HB17, homeobox-leucine zipper protein 17	wt	hda	OK	1.0086	4.45386	2.14271	1.80345	0.00325	0.0105462	yes
XLOC_016016	AT3G44620	protein tyrosine phosphatases;protein tyrosine phosphatases	wt	hda	OK	20.0254	88.3568	2.14151	4.48534	5e-05	0.000256288	yes
XLOC_016579	AT3G54600	Class I glutamine amidotransferase-like superfamily protein	wt	hda	OK	3.65522	16.1198	2.1408	3.29492	5e-05	0.000256288	yes
XLOC_008558	AT2G04790	unknown protein; Has 45 Blast hits to 45 proteins in 15 species: Archae - 0; Bacteria - 0; Metazoa - 0; Fungi - 0; Plants - 43; Viruses - 0; Other Eukaryotes - 2 (source: NCBI BLink).	wt	hda	OK	6.21609	27.4068	2.14045	2.9464	0.00015	0.000702389	yes
XLOC_016212	AT3G47950	AHA4, HA4, H(+)-ATPase 4	wt	hda	OK	1.52862	6.73969	2.14045	0.690646	0.2189	0.340588	no
XLOC_033097	ATCG00640	RPL33, ribosomal protein L33	wt	hda	OK	8.2672	36.4448	2.14024	1.38733	0.0236	0.0573322	no
XLOC_001135	AT1G21010	unknown protein; FUNCTIONS IN: molecular_function unknown; INVOLVED IN: N-terminal protein myristoylation; LOCATED IN: cellular_component unknown; EXPRESSED IN: 24 plant structures; EXPRESSED DURING: 14 growth stages; BEST Arabidopsis thaliana protein match is: unknown protein (TAIR:AT1G76600.1); Has 206 Blast hits to 206 proteins in 13 species: Archae - 0; Bacteria - 0; Metazoa - 0; Fungi - 0; P…	wt	hda	OK	5.53765	24.3942	2.13919	2.99864	5e-05	0.000256288	yes
XLOC_010040	AT2G30040	MAPKKK14, mitogen-activated protein kinase kinase kinase 14	wt	hda	OK	41.4231	182.344	2.13815	4.54052	5e-05	0.000256288	yes
XLOC_023896	AT4G12917	other RNA	wt	hda	OK	1.83414	8.07375	2.13813	1.74055	0.03395	0.0777565	no
XLOC_022374	AT4G29400	Protein of unknown function (DUF3531)	wt	hda	OK	5.43762	23.934	2.13802	3.83462	5e-05	0.000256288	yes
XLOC_004137	AT1G78670	ATGGH3, GGH3, gamma-glutamyl hydrolase 3	wt	hda	OK	14.5078	63.843	2.1377	4.33265	5e-05	0.000256288	yes
XLOC_023091	AT4G01870	tolB protein-related	wt	hda	OK	40.8727	179.854	2.13761	4.01723	5e-05	0.000256288	yes
XLOC_014352	AT3G11630	Thioredoxin superfamily protein	wt	hda	OK	243.436	1071.15	2.13755	3.30781	5e-05	0.000256288	yes
XLOC_002906	AT1G56190	Phosphoglycerate kinase family protein	wt	hda	OK	68.7089	302.049	2.13621	3.63306	5e-05	0.000256288	yes
XLOC_004602	AT1G07090	LSH6, Protein of unknown function (DUF640)	wt	hda	OK	2.93683	12.8965	2.13465	2.6033	5e-05	0.000256288	yes
XLOC_003154	AT1G61110	anac025, NAC025, NAC domain containing protein 25	wt	hda	OK	0.516777	2.26917	2.13455	1.78297	0.0025	0.00839166	yes
XLOC_008246	AT1G79410	5-Oct, AtOCT5, organic cation/carnitine transporter5	wt	hda	OK	2.35622	10.3341	2.13287	2.99971	5e-05	0.000256288	yes
XLOC_028844	AT5G60360	AALP, ALP, SAG2, aleurain-like protease	wt	hda	OK	96.6083	423.68	2.13276	3.56844	5e-05	0.000256288	yes
XLOC_001030	AT1G19150	LHCA2*1, LHCA6, photosystem I light harvesting complex gene 6	wt	hda	OK	29.9325	131.144	2.13137	4.34033	5e-05	0.000256288	yes
XLOC_010174	AT2G32430	Galactosyltransferase family protein	wt	hda	OK	0.888966	3.89461	2.13128	2.21745	0.001	0.00378471	yes
XLOC_021649	AT4G16990	RLM3, disease resistance protein (TIR-NBS class), putative	wt	hda	OK	6.04711	26.4893	2.13109	4.6284	5e-05	0.000256288	yes
XLOC_024827	AT4G28030	Acyl-CoA N-acyltransferases (NAT) superfamily protein	wt	hda	OK	24.8136	108.693	2.13105	4.38819	5e-05	0.000256288	yes
XLOC_031574	AT5G43450	2-oxoglutarate (2OG) and Fe(II)-dependent oxygenase superfamily protein	wt	hda	OK	8.73216	38.2421	2.13075	3.74758	5e-05	0.000256288	yes
XLOC_003708	AT1G70790	Calcium-dependent lipid-binding (CaLB domain) family protein	wt	hda	OK	17.0028	74.45	2.1305	4.38422	5e-05	0.000256288	yes
XLOC_016040	AT3G44890	RPL9, ribosomal protein L9	wt	hda	OK	121.124	530.255	2.1302	4.28605	5e-05	0.000256288	yes
XLOC_016909	AT3G60750	Transketolase	wt	hda	OK	205.242	898.196	2.1297	1.4581	0.03145	0.0729537	no
XLOC_022119	AT4G25170	Uncharacterised conserved protein (UCP012943)	wt	hda	OK	22.7564	99.5845	2.12965	3.59813	5e-05	0.000256288	yes
XLOC_031560	AT5G43285	Putative membrane lipoprotein	wt	hda	OK	0.622312	2.72231	2.12912	1.84749	0.2911	0.415801	no
XLOC_029011	AT5G63420	emb2746, RNA-metabolising metallo-beta-lactamase family protein	wt	hda	OK	10.1088	44.194	2.12824	4.64454	5e-05	0.000256288	yes
XLOC_012772	AT2G30250	ATWRKY25, WRKY25, WRKY DNA-binding protein 25	wt	hda	OK	1.0855	4.74394	2.12772	2.38197	0.00015	0.000702389	yes
XLOC_024962	AT4G30490	AFG1-like ATPase family protein	wt	hda	OK	9.07874	39.6673	2.12738	3.09958	5e-05	0.000256288	yes
XLOC_014019	AT3G05220	Heavy metal transport/detoxification superfamily protein	wt	hda	OK	21.7895	95.1875	2.12714	4.36449	5e-05	0.000256288	yes
XLOC_028914	AT5G61640	ATMSRA1, PMSR1, peptidemethionine sulfoxide reductase 1	wt	hda	OK	2.57967	11.2676	2.12693	2.56268	0.00015	0.000702389	yes
XLOC_018345	AT3G23170	unknown protein; BEST Arabidopsis thaliana protein match is: unknown protein (TAIR:AT4G14450.1); Has 74 Blast hits to 74 proteins in 6 species: Archae - 0; Bacteria - 0; Metazoa - 0; Fungi - 0; Plants - 74; Viruses - 0; Other Eukaryotes - 0 (source: NCBI BLink).	wt	hda	OK	57.7339	252.097	2.12649	4.73346	5e-05	0.000256288	yes
XLOC_017453	AT3G07250	nuclear transport factor 2 (NTF2) family protein / RNA recognition motif (RRM)-containing protein	wt	hda	OK	0.073599	0.321286	2.1261	1.29697	0.0246	0.0592884	no
XLOC_030403	AT5G23060	CaS, calcium sensing receptor	wt	hda	OK	63.1608	275.653	2.12575	4.14758	5e-05	0.000256288	yes
XLOC_003192	AT1G61795	PAK-box/P21-Rho-binding family protein	wt	hda	OK	1.51303	6.60306	2.1257	1.875	0.0072	0.0209818	yes
XLOC_011422	AT2G06520	PSBX, photosystem II subunit X	wt	hda	OK	745.971	3253.51	2.1248	3.00919	5e-05	0.000256288	yes
XLOC_022256	AT4G27654	unknown protein; FUNCTIONS IN: molecular_function unknown; INVOLVED IN: biological_process unknown; LOCATED IN: endomembrane system; EXPRESSED IN: 17 plant structures; EXPRESSED DURING: 9 growth stages; Has 30201 Blast hits to 17322 proteins in 780 species: Archae - 12; Bacteria - 1396; Metazoa - 17338; Fungi - 3422; Plants - 5037; Viruses - 0; Other Eukaryotes - 2996 (source: NCBI BLink).	wt	hda	OK	55.4367	241.755	2.12463	4.29874	5e-05	0.000256288	yes
XLOC_002358	AT1G45474	LHCA5, photosystem I light harvesting complex gene 5	wt	hda	OK	49.9529	217.774	2.12419	4.34573	5e-05	0.000256288	yes
XLOC_011244	AT2G03750	P-loop containing nucleoside triphosphate hydrolases superfamily protein	wt	hda	OK	6.31142	27.4984	2.12331	3.76082	5e-05	0.000256288	yes
XLOC_024789	AT4G27410	ANAC072, RD26, NAC (No Apical Meristem) domain transcriptional regulator superfamily protein	wt	hda	OK	13.3652	58.2152	2.12292	4.19676	5e-05	0.000256288	yes
XLOC_026762	AT5G25210	unknown protein; BEST Arabidopsis thaliana protein match is: unknown protein (TAIR:AT4G32030.1); Has 30201 Blast hits to 17322 proteins in 780 species: Archae - 12; Bacteria - 1396; Metazoa - 17338; Fungi - 3422; Plants - 5037; Viruses - 0; Other Eukaryotes - 2996 (source: NCBI BLink).	wt	hda	OK	2.96728	12.9241	2.12285	2.73026	5e-05	0.000256288	yes
[truncated: 17,786 more rows]

## Sheet: Prot.coding.only
gene_short_name	Annotation	sample_1	sample_2	status	value_1	value_2	log2_fold_change	test_stat	p_value	q_value	significant
AT1G02710	glycine-rich protein	wt	hda	OK	1.80339	0	#NAME?	NA	0.10215	0.189607	no
AT1G04610	YUC3, YUCCA 3	wt	hda	OK	0.608531	0	#NAME?	NA	5e-05	0.000256288	yes
AT1G05740	Eukaryotic protein of unknown function (DUF842)	wt	hda	OK	1.06363	0	#NAME?	NA	0.0589	0.121345	no
AT1G07175	unknown protein; FUNCTIONS IN: molecular_function unknown; INVOLVED IN: biological_process unknown; LOCATED IN: endomembrane system; BEST Arabidopsis thaliana protein match is: unknown protein (TAIR:AT2G29995.1); Has 30201 Blast hits to 17322 proteins in 780 species: Archae - 12; Bacteria - 1396; Metazoa - 17338; Fungi - 3422; Plants - 5037; Viruses - 0; Other Eukaryotes - 2996 (source: NCBI BLin…	wt	hda	OK	1.47632	0	#NAME?	NA	0.05675	0.117761	no
AT1G07476	unknown protein; FUNCTIONS IN: molecular_function unknown; INVOLVED IN: biological_process unknown; LOCATED IN: chloroplast; BEST Arabidopsis thaliana protein match is: unknown protein (TAIR:AT1G07473.1); Has 23 Blast hits to 23 proteins in 6 species: Archae - 0; Bacteria - 0; Metazoa - 0; Fungi - 0; Plants - 23; Viruses - 0; Other Eukaryotes - 0 (source: NCBI BLink).	wt	hda	OK	0.423361	0	#NAME?	NA	0.105	0.193397	no
AT1G13609	Defensin-like (DEFL) family protein	wt	hda	OK	11.1677	0	#NAME?	NA	5e-05	0.000256288	yes
AT1G15770	unknown protein; BEST Arabidopsis thaliana protein match is: unknown protein (TAIR:AT1G15780.1); Has 30201 Blast hits to 17322 proteins in 780 species: Archae - 12; Bacteria - 1396; Metazoa - 17338; Fungi - 3422; Plants - 5037; Viruses - 0; Other Eukaryotes - 2996 (source: NCBI BLink).	wt	hda	OK	0.753555	0	#NAME?	NA	5e-05	0.000256288	yes
AT1G23510	unknown protein; BEST Arabidopsis thaliana protein match is: Domain of unknown function (DUF220) (TAIR:AT1G23520.1); Has 133 Blast hits to 120 proteins in 9 species: Archae - 0; Bacteria - 0; Metazoa - 0; Fungi - 0; Plants - 133; Viruses - 0; Other Eukaryotes - 0 (source: NCBI BLink).	wt	hda	OK	0.890184	0	#NAME?	NA	5e-05	0.000256288	yes
AT1G27380	RIC2, ROP-interactive CRIB motif-containing protein 2	wt	hda	OK	0.40696	0	#NAME?	NA	5e-05	0.000256288	yes
AT1G33640	unknown protein; FUNCTIONS IN: molecular_function unknown; INVOLVED IN: biological_process unknown; LOCATED IN: endomembrane system; EXPRESSED IN: flower; EXPRESSED DURING: 4 anthesis; Has 1 Blast hits to 1 proteins in 1 species: Archae - 0; Bacteria - 0; Metazoa - 0; Fungi - 0; Plants - 1; Viruses - 0; Other Eukaryotes - 0 (source: NCBI BLink).	wt	hda	OK	4.15774	0	#NAME?	NA	0.05885	0.121304	no
AT1G34041	unknown protein; Has 30201 Blast hits to 17322 proteins in 780 species: Archae - 12; Bacteria - 1396; Metazoa - 17338; Fungi - 3422; Plants - 5037; Viruses - 0; Other Eukaryotes - 2996 (source: NCBI BLink).	wt	hda	OK	9.95127	0	#NAME?	NA	0.05765	0.11921	no
AT1G35625	RING/U-box superfamily protein	wt	hda	OK	0.445756	0	#NAME?	NA	0.09375	0.176693	no
AT1G43310	Nucleotide-sugar transporter family protein	wt	hda	OK	1.27131	0	#NAME?	NA	0.054	0.113176	no
AT1G47395	unknown protein; FUNCTIONS IN: molecular_function unknown; INVOLVED IN: biological_process unknown; LOCATED IN: endomembrane system; BEST Arabidopsis thaliana protein match is: unknown protein (TAIR:AT1G47400.1); Has 9 Blast hits to 9 proteins in 2 species: Archae - 0; Bacteria - 0; Metazoa - 0; Fungi - 0; Plants - 9; Viruses - 0; Other Eukaryotes - 0 (source: NCBI BLink).	wt	hda	OK	46.1636	0	#NAME?	NA	5e-05	0.000256288	yes
AT1G49938	unknown protein; FUNCTIONS IN: molecular_function unknown; INVOLVED IN: biological_process unknown; LOCATED IN: cellular_component unknown; Has 0 Blast hits to 0 proteins in 0 species (source: NCBI BLink).	wt	hda	OK	3.81384	0	#NAME?	NA	0.0584	0.120587	no
AT1G54070	Dormancy/auxin associated family protein	wt	hda	OK	0.540065	0	#NAME?	NA	0.00645	0.0191094	yes
AT1G64360	unknown protein; Has 6 Blast hits to 6 proteins in 2 species: Archae - 0; Bacteria - 0; Metazoa - 0; Fungi - 0; Plants - 6; Viruses - 0; Other Eukaryotes - 0 (source: NCBI BLink).	wt	hda	OK	3.96873	0	#NAME?	NA	5e-05	0.000256288	yes
AT1G70910	RING/U-box superfamily protein	wt	hda	OK	0.537621	0	#NAME?	NA	0.02625	0.0625969	no
AT1G72570	Integrase-type DNA-binding superfamily protein	wt	hda	OK	0.47186	0	#NAME?	NA	5e-05	0.000256288	yes
AT1G74500	ATBS1, BS1, TMO7, activation-tagged BRI1(brassinosteroid-insensitive 1)-suppressor 1	wt	hda	OK	0.396626	0	#NAME?	NA	0.10355	0.191463	no
AT2G02835	unknown protein; BEST Arabidopsis thaliana protein match is: unknown protein (TAIR:AT2G09840.1); Has 30201 Blast hits to 17322 proteins in 780 species: Archae - 12; Bacteria - 1396; Metazoa - 17338; Fungi - 3422; Plants - 5037; Viruses - 0; Other Eukaryotes - 2996 (source: NCBI BLink).	wt	hda	OK	0.334091	0	#NAME?	NA	5e-05	0.000256288	yes
AT2G03130	Ribosomal protein L12/ ATP-dependent Clp protease adaptor protein ClpS family protein	wt	hda	OK	2.52423	0	#NAME?	NA	5e-05	0.000256288	yes
AT2G05330	BTB/POZ domain-containing protein	wt	hda	OK	1.25738	0	#NAME?	NA	5e-05	0.000256288	yes
AT2G16955	unknown protein; Has 30201 Blast hits to 17322 proteins in 780 species: Archae - 12; Bacteria - 1396; Metazoa - 17338; Fungi - 3422; Plants - 5037; Viruses - 0; Other Eukaryotes - 2996 (source: NCBI BLink).	wt	hda	OK	1.13414	0	#NAME?	NA	0.0535	0.112316	no
AT2G22807	Defensin-like (DEFL) family protein	wt	hda	OK	1.42263	0	#NAME?	NA	0.10445	0.192666	no
AT2G24592	unknown protein; LOCATED IN: endomembrane system; Has 30201 Blast hits to 17322 proteins in 780 species: Archae - 12; Bacteria - 1396; Metazoa - 17338; Fungi - 3422; Plants - 5037; Viruses - 0; Other Eukaryotes - 2996 (source: NCBI BLink).	wt	hda	OK	22.363	0	#NAME?	NA	0.07335	0.145261	no
AT2G28460	Cysteine/Histidine-rich C1 domain family protein	wt	hda	OK	0.485169	0	#NAME?	NA	0.0845	0.162552	no
AT2G32270	ZIP3, zinc transporter 3 precursor	wt	hda	OK	1.827	0	#NAME?	NA	5e-05	0.000256288	yes
AT2G32870	TRAF-like family protein	wt	hda	OK	0.386539	0	#NAME?	NA	5e-05	0.000256288	yes
AT2G33130	RALF18, RALFL18, ralf-like 18	wt	hda	OK	1.63362	0	#NAME?	NA	0.09955	0.185656	no
AT2G34020	Calcium-binding EF-hand family protein	wt	hda	OK	0.366561	0	#NAME?	NA	5e-05	0.000256288	yes
AT2G43795	unknown protein; BEST Arabidopsis thaliana protein match is: unknown protein (TAIR:AT3G59800.1); Has 12382 Blast hits to 6798 proteins in 480 species: Archae - 2; Bacteria - 451; Metazoa - 6443; Fungi - 981; Plants - 703; Viruses - 41; Other Eukaryotes - 3761 (source: NCBI BLink).	wt	hda	OK	0.312165	0	#NAME?	NA	0.0463	0.0998825	no
AT3G01960	unknown protein; Has 13 Blast hits to 13 proteins in 5 species: Archae - 0; Bacteria - 0; Metazoa - 0; Fungi - 0; Plants - 13; Viruses - 0; Other Eukaryotes - 0 (source: NCBI BLink).	wt	hda	OK	1.60986	0	#NAME?	NA	5e-05	0.000256288	yes
AT3G05730	Encodes a defensin-like (DEFL) family protein.	wt	hda	OK	0.951747	0	#NAME?	NA	5e-05	0.000256288	yes
AT3G06280	F-box associated ubiquitination effector family protein	wt	hda	OK	0.439862	0	#NAME?	NA	5e-05	0.000256288	yes
AT3G12160	ATRABA4D, RABA4D, RAB GTPase homolog A4D	wt	hda	OK	0.580012	0	#NAME?	NA	5e-05	0.000256288	yes
AT3G12420	Polynucleotidyl transferase, ribonuclease H-like superfamily protein	wt	hda	OK	0.586777	0	#NAME?	NA	0.1005	0.187063	no
AT3G15578	unknown protein; Has 30201 Blast hits to 17322 proteins in 780 species: Archae - 12; Bacteria - 1396; Metazoa - 17338; Fungi - 3422; Plants - 5037; Viruses - 0; Other Eukaryotes - 2996 (source: NCBI BLink).	wt	hda	OK	4.02735	0	#NAME?	NA	0.0519	0.109713	no
AT3G15604	unknown protein; Has 30201 Blast hits to 17322 proteins in 780 species: Archae - 12; Bacteria - 1396; Metazoa - 17338; Fungi - 3422; Plants - 5037; Viruses - 0; Other Eukaryotes - 2996 (source: NCBI BLink).	wt	hda	OK	2.78754	0	#NAME?	NA	0.1023	0.189798	no
AT3G15860	FUNCTIONS IN: molecular_function unknown; INVOLVED IN: biological_process unknown; LOCATED IN: endomembrane system; EXPRESSED IN: pollen tube; CONTAINS InterPro DOMAIN/s: Plant self-incompatibility S1 (InterPro:IPR010264); BEST Arabidopsis thaliana protein match is: Plant self-incompatibility protein S1 family (TAIR:AT5G26090.1); Has 19 Blast hits to 16 proteins in 2 species: Archae - 0; Bacteria…	wt	hda	OK	0.814351	0	#NAME?	NA	5e-05	0.000256288	yes
AT3G16420	JAL30, PBP1, PYK10-binding protein 1	wt	hda	OK	5.71187	0	#NAME?	NA	5e-05	0.000256288	yes
AT3G18485	ILR2, iaa-leucine resistant 2	wt	hda	OK	0.3713	0	#NAME?	NA	5e-05	0.000256288	yes
AT3G26550	Cysteine/Histidine-rich C1 domain family protein	wt	hda	OK	0.322487	0	#NAME?	NA	5e-05	0.000256288	yes
AT3G27027	Protein of unknown function (DUF 3339)	wt	hda	OK	8.84945	0	#NAME?	NA	5e-05	0.000256288	yes
AT3G27910	Galactose oxidase/kelch repeat superfamily protein	wt	hda	OK	1.15123	0	#NAME?	NA	5e-05	0.000256288	yes
AT3G27970	Exonuclease family protein	wt	hda	OK	0.428235	0	#NAME?	NA	5e-05	0.000256288	yes
AT3G29300	unknown protein; FUNCTIONS IN: molecular_function unknown; INVOLVED IN: biological_process unknown; LOCATED IN: endomembrane system; EXPRESSED IN: 12 plant structures; EXPRESSED DURING: 6 growth stages; Has 451 Blast hits to 349 proteins in 91 species: Archae - 0; Bacteria - 85; Metazoa - 81; Fungi - 88; Plants - 18; Viruses - 1; Other Eukaryotes - 178 (source: NCBI BLink).	wt	hda	OK	0.55887	0	#NAME?	NA	0.0556	0.115769	no
AT3G46616	unknown protein; FUNCTIONS IN: molecular_function unknown; INVOLVED IN: biological_process unknown; LOCATED IN: cellular_component unknown; Has 0 Blast hits to 0 proteins in 0 species (source: NCBI BLink).	wt	hda	OK	6.45185	0	#NAME?	NA	0.0519	0.109713	no
AT3G52550	BEST Arabidopsis thaliana protein match is: ovate family protein 18 (TAIR:AT3G52540.1); Has 5496 Blast hits to 1338 proteins in 151 species: Archae - 0; Bacteria - 23; Metazoa - 3754; Fungi - 379; Plants - 301; Viruses - 154; Other Eukaryotes - 885 (source: NCBI BLink).	wt	hda	OK	0.337024	0	#NAME?	NA	5e-05	0.000256288	yes
AT3G52620	unknown protein; Has 11 Blast hits to 11 proteins in 5 species: Archae - 0; Bacteria - 0; Metazoa - 0; Fungi - 0; Plants - 11; Viruses - 0; Other Eukaryotes - 0 (source: NCBI BLink).	wt	hda	OK	0.617071	0	#NAME?	NA	0.09475	0.178226	no
AT3G56970	BHLH038, ORG2, basic helix-loop-helix (bHLH) DNA-binding superfamily protein	wt	hda	OK	23.6223	0	#NAME?	NA	5e-05	0.000256288	yes
AT3G60318	unknown protein; Has 30201 Blast hits to 17322 proteins in 780 species: Archae - 12; Bacteria - 1396; Metazoa - 17338; Fungi - 3422; Plants - 5037; Viruses - 0; Other Eukaryotes - 2996 (source: NCBI BLink).	wt	hda	OK	8.98369	0	#NAME?	NA	0.09165	0.173499	no
AT3G60760	unknown protein; Has 1 Blast hits to 1 proteins in 1 species: Archae - 0; Bacteria - 0; Metazoa - 0; Fungi - 0; Plants - 1; Viruses - 0; Other Eukaryotes - 0 (source: NCBI BLink).	wt	hda	OK	1.5863	0	#NAME?	NA	5e-05	0.000256288	yes
AT3G61035	Cytochrome P450 superfamily protein	wt	hda	OK	0.911918	0	#NAME?	NA	5e-05	0.000256288	yes
AT3G62960	Thioredoxin superfamily protein	wt	hda	OK	1.49826	0	#NAME?	NA	5e-05	0.000256288	yes
AT3G63040	unknown protein; FUNCTIONS IN: molecular_function unknown; INVOLVED IN: biological_process unknown; LOCATED IN: endomembrane system; Has 5 Blast hits to 5 proteins in 2 species: Archae - 0; Bacteria - 0; Metazoa - 0; Fungi - 0; Plants - 5; Viruses - 0; Other Eukaryotes - 0 (source: NCBI BLink).	wt	hda	OK	0.336084	0	#NAME?	NA	0.10235	0.189873	no
AT4G08869	Putative membrane lipoprotein	wt	hda	OK	1.43043	0	#NAME?	NA	0.05465	0.114205	no
AT4G09930	Avirulence induced gene (AIG1) family protein	wt	hda	OK	1.45713	0	#NAME?	NA	5e-05	0.000256288	yes
AT4G13600	Carbohydrate-binding X8 domain superfamily protein	wt	hda	OK	0.628862	0	#NAME?	NA	5e-05	0.000256288	yes
AT4G14315	unknown protein; FUNCTIONS IN: molecular_function unknown; INVOLVED IN: biological_process unknown; LOCATED IN: endomembrane system; Has 35333 Blast hits to 34131 proteins in 2444 species: Archae - 798; Bacteria - 22429; Metazoa - 974; Fungi - 991; Plants - 531; Viruses - 0; Other Eukaryotes - 9610 (source: NCBI BLink).	wt	hda	OK	2.32892	0	#NAME?	NA	5e-05	0.000256288	yes
AT4G15990	unknown protein; BEST Arabidopsis thaliana protein match is: unknown protein (TAIR:AT4G16024.1); Has 14 Blast hits to 14 proteins in 2 species: Archae - 0; Bacteria - 0; Metazoa - 0; Fungi - 0; Plants - 14; Viruses - 0; Other Eukaryotes - 0 (source: NCBI BLink).	wt	hda	OK	0.517973	0	#NAME?	NA	0.10355	0.191463	no
AT4G16855	unknown protein; LOCATED IN: endomembrane system; Has 30201 Blast hits to 17322 proteins in 780 species: Archae - 12; Bacteria - 1396; Metazoa - 17338; Fungi - 3422; Plants - 5037; Viruses - 0; Other Eukaryotes - 2996 (source: NCBI BLink).	wt	hda	OK	3.82749	0	#NAME?	NA	0.0627	0.127668	no
AT4G17030	AT-EXPR, ATEXLB1, ATEXPR1, ATHEXP BETA 3.1, EXLB1, EXPR, expansin-like B1	wt	hda	OK	0.449746	0	#NAME?	NA	5e-05	0.000256288	yes
AT4G22212	Arabidopsis defensin-like protein	wt	hda	OK	1.00549	0	#NAME?	NA	5e-05	0.000256288	yes
AT4G22520	Bifunctional inhibitor/lipid-transfer protein/seed storage 2S albumin superfamily protein	wt	hda	OK	0.997598	0	#NAME?	NA	0.06745	0.135609	no
AT4G24231	unknown protein; Has 30201 Blast hits to 17322 proteins in 780 species: Archae - 12; Bacteria - 1396; Metazoa - 17338; Fungi - 3422; Plants - 5037; Viruses - 0; Other Eukaryotes - 2996 (source: NCBI BLink).	wt	hda	OK	3.40269	0	#NAME?	NA	0.0627	0.127668	no
AT4G24980	nodulin MtN21 /EamA-like transporter family protein	wt	hda	OK	0.3574	0	#NAME?	NA	5e-05	0.000256288	yes
AT4G37445	BEST Arabidopsis thaliana protein match is: Calcium-binding EF hand family protein (TAIR:AT1G64850.1); Has 30201 Blast hits to 17322 proteins in 780 species: Archae - 12; Bacteria - 1396; Metazoa - 17338; Fungi - 3422; Plants - 5037; Viruses - 0; Other Eukaryotes - 2996 (source: NCBI BLink).	wt	hda	OK	0.421189	0	#NAME?	NA	0.10025	0.186719	no
AT5G03270	lysine decarboxylase family protein	wt	hda	OK	0.56807	0	#NAME?	NA	5e-05	0.000256288	yes
AT5G04150	BHLH101, basic helix-loop-helix (bHLH) DNA-binding superfamily protein	wt	hda	OK	5.6722	0	#NAME?	NA	5e-05	0.000256288	yes
AT5G05040	Cystatin/monellin superfamily protein	wt	hda	OK	2.23328	0	#NAME?	NA	5e-05	0.000256288	yes
AT5G06010	unknown protein; FUNCTIONS IN: molecular_function unknown; INVOLVED IN: N-terminal protein myristoylation; LOCATED IN: chloroplast; BEST Arabidopsis thaliana protein match is: unknown protein (TAIR:AT5G41761.1); Has 1807 Blast hits to 1807 proteins in 277 species: Archae - 0; Bacteria - 0; Metazoa - 736; Fungi - 347; Plants - 385; Viruses - 0; Other Eukaryotes - 339 (source: NCBI BLink).	wt	hda	OK	1.29122	0	#NAME?	NA	0.1038	0.191819	no
AT5G06380	unknown protein; BEST Arabidopsis thaliana protein match is: unknown protein (TAIR:AT3G11690.1); Has 1807 Blast hits to 1807 proteins in 277 species: Archae - 0; Bacteria - 0; Metazoa - 736; Fungi - 347; Plants - 385; Viruses - 0; Other Eukaryotes - 339 (source: NCBI BLink).	wt	hda	OK	0.535097	0	#NAME?	NA	5e-05	0.000256288	yes
AT5G10000	ATFD4, FD4, ferredoxin 4	wt	hda	OK	0.457659	0	#NAME?	NA	0.1034	0.191291	no
AT5G28000	Polyketide cyclase/dehydrase and lipid transport superfamily protein	wt	hda	OK	0.309388	0	#NAME?	NA	0.08745	0.167155	no
AT5G35090	unknown protein; Has 1807 Blast hits to 1807 proteins in 277 species: Archae - 0; Bacteria - 0; Metazoa - 736; Fungi - 347; Plants - 385; Viruses - 0; Other Eukaryotes - 339 (source: NCBI BLink).	wt	hda	OK	0.525954	0	#NAME?	NA	5e-05	0.000256288	yes
AT5G35338	MBD12, methyl-CPG-binding domain 12	wt	hda	OK	0.660561	0	#NAME?	NA	0.08415	0.161972	no
AT5G35760	Beta-galactosidase related protein	wt	hda	OK	0.755279	0	#NAME?	NA	0.04295	0.0940901	no
AT5G38770	AtGDU7, GDU7, glutamine dumper 7	wt	hda	OK	1.22791	0	#NAME?	NA	0.1029	0.19063	no
AT5G40855	unknown protein; Has 30201 Blast hits to 17322 proteins in 780 species: Archae - 12; Bacteria - 1396; Metazoa - 17338; Fungi - 3422; Plants - 5037; Viruses - 0; Other Eukaryotes - 2996 (source: NCBI BLink).	wt	hda	OK	5.55834	0	#NAME?	NA	0.043	0.0941894	no
AT5G40980	Protein of unknown function (DUF 3339)	wt	hda	OK	4.65492	0	#NAME?	NA	5e-05	0.000256288	yes
AT5G41071	unknown protein; Has 30201 Blast hits to 17322 proteins in 780 species: Archae - 12; Bacteria - 1396; Metazoa - 17338; Fungi - 3422; Plants - 5037; Viruses - 0; Other Eukaryotes - 2996 (source: NCBI BLink).	wt	hda	OK	3.65917	0	#NAME?	NA	0.10215	0.189607	no
AT5G43510	Putative membrane lipoprotein	wt	hda	OK	3.21546	0	#NAME?	NA	5e-05	0.000256288	yes
AT5G47175	LCR3, low-molecular-weight cysteine-rich 3	wt	hda	OK	1.36409	0	#NAME?	NA	0.0712	0.141744	no
AT5G48350	Polynucleotidyl transferase, ribonuclease H-like superfamily protein	wt	hda	OK	0.33023	0	#NAME?	NA	5e-05	0.000256288	yes
AT5G55340	MBOAT (membrane bound O-acyl transferase) family protein	wt	hda	OK	1.5536	0	#NAME?	NA	5e-05	0.000256288	yes
AT5G55590	QRT1, Pectin lyase-like superfamily protein	wt	hda	OK	0.330124	0	#NAME?	NA	0.0935	0.176321	no
AT5G56080	ATNAS2, NAS2, nicotianamine synthase 2	wt	hda	OK	1.73424	0	#NAME?	NA	5e-05	0.000256288	yes
AT5G57620	AtMYB36, MYB36, myb domain protein 36	wt	hda	OK	0.416143	0	#NAME?	NA	5e-05	0.000256288	yes
AT5G57920	AtENODL10, ENODL10, early nodulin-like protein 10	wt	hda	OK	0.533145	0	#NAME?	NA	5e-05	0.000256288	yes
AT5G62040	PEBP (phosphatidylethanolamine-binding protein) family protein	wt	hda	OK	0.52805	0	#NAME?	NA	5e-05	0.000256288	yes
AT5G62160	AtZIP12, ZIP12, zinc transporter 12 precursor	wt	hda	OK	0.872083	0	#NAME?	NA	5e-05	0.000256288	yes
AT5G66370	unknown protein; BEST Arabidopsis thaliana protein match is: unknown protein (TAIR:AT3G51020.1); Has 1807 Blast hits to 1807 proteins in 277 species: Archae - 0; Bacteria - 0; Metazoa - 736; Fungi - 347; Plants - 385; Viruses - 0; Other Eukaryotes - 339 (source: NCBI BLink).	wt	hda	OK	0.483973	0	#NAME?	NA	0.0835	0.160937	no
ATMG00050	ORF131, hypothetical protein	wt	hda	OK	0.765141	0	#NAME?	NA	0.15965	0.269771	no
ATMG01120	NAD1, NAD1B, NADH dehydrogenase 1B	wt	hda	OK	0.824388	0	#NAME?	NA	0.09315	0.17576	no
ATMG01350	ORF145C, hypothetical protein	wt	hda	OK	1.06868	0	#NAME?	NA	5e-05	0.000256288	yes
AT1G02360	Chitinase family protein	wt	hda	OK	0	0.66285	Inf	NA	5e-05	0.000256288	yes
AT1G02440	ARFD1A, ATARFD1A, ADP-ribosylation factor D1A	wt	hda	OK	0	0.37617	Inf	NA	5e-05	0.000256288	yes
AT1G06135	unknown protein; FUNCTIONS IN: molecular_function unknown; INVOLVED IN: biological_process unknown; LOCATED IN: endomembrane system; BEST Arabidopsis thaliana protein match is: unknown protein (TAIR:AT2G31345.1); Has 35333 Blast hits to 34131 proteins in 2444 species: Archae - 798; Bacteria - 22429; Metazoa - 974; Fungi - 991; Plants - 531; Viruses - 0; Other Eukaryotes - 9610 (source: NCBI BLink…	wt	hda	OK	0	2.25606	Inf	NA	5e-05	0.000256288	yes
AT1G06160	ORA59, octadecanoid-responsive Arabidopsis AP2/ERF 59	wt	hda	OK	0	1.31466	Inf	NA	5e-05	0.000256288	yes
AT1G07620	ATOBGM, GTP-binding protein Obg/CgtA	wt	hda	OK	0	0.425925	Inf	NA	5e-05	0.000256288	yes
AT1G09483	unknown protein; BEST Arabidopsis thaliana protein match is: unknown protein (TAIR:AT1G09470.1); Has 48 Blast hits to 48 proteins in 9 species: Archae - 0; Bacteria - 0; Metazoa - 0; Fungi - 0; Plants - 48; Viruses - 0; Other Eukaryotes - 0 (source: NCBI BLink).	wt	hda	OK	0	0.462784	Inf	NA	0.0444	0.0966868	no
AT1G15385	unknown protein; CONTAINS InterPro DOMAIN/s: Protein of unknown function DUF761, plant (InterPro:IPR008480); Has 6 Blast hits to 6 proteins in 3 species: Archae - 0; Bacteria - 0; Metazoa - 0; Fungi - 0; Plants - 6; Viruses - 0; Other Eukaryotes - 0 (source: NCBI BLink).	wt	hda	OK	0	0.337328	Inf	NA	0.0985	0.184074	no
AT1G19460	Galactose oxidase/kelch repeat superfamily protein	wt	hda	OK	0	0.333226	Inf	NA	5e-05	0.000256288	yes
AT1G22080	Cysteine proteinases superfamily protein	wt	hda	OK	0	0.488838	Inf	NA	0.0422	0.09272	no
AT1G24000	Polyketide cyclase/dehydrase and lipid transport superfamily protein	wt	hda	OK	0	0.428777	Inf	NA	0.06805	0.136583	no
AT1G30250	unknown protein; Has 5 Blast hits to 5 proteins in 2 species: Archae - 0; Bacteria - 0; Metazoa - 0; Fungi - 0; Plants - 5; Viruses - 0; Other Eukaryotes - 0 (source: NCBI BLink).	wt	hda	OK	0	1.22133	Inf	NA	5e-05	0.000256288	yes
AT1G30700	FAD-binding Berberine family protein	wt	hda	OK	0	0.323737	Inf	NA	5e-05	0.000256288	yes
AT1G32350	AOX1D, alternative oxidase 1D	wt	hda	OK	0	1.76778	Inf	NA	5e-05	0.000256288	yes
AT1G43000	PLATZ transcription factor family protein	wt	hda	OK	0	1.00049	Inf	NA	5e-05	0.000256288	yes
AT1G49150	unknown protein; Has 6 Blast hits to 6 proteins in 2 species: Archae - 0; Bacteria - 0; Metazoa - 0; Fungi - 0; Plants - 6; Viruses - 0; Other Eukaryotes - 0 (source: NCBI BLink).	wt	hda	OK	0	0.538933	Inf	NA	0.1039	0.191934	no
AT1G52470	alpha/beta-Hydrolases superfamily protein	wt	hda	OK	0	0.799228	Inf	NA	5e-05	0.000256288	yes
AT1G53080	Legume lectin family protein	wt	hda	OK	0	0.735214	Inf	NA	5e-05	0.000256288	yes
AT1G55790	Domain of unknown function (DUF2431)	wt	hda	OK	0	0.483304	Inf	NA	0.05785	0.119586	no
AT1G57630	Toll-Interleukin-Resistance (TIR) domain family protein	wt	hda	OK	0	0.643109	Inf	NA	0.07195	0.142883	no
AT1G59730	ATH7, TH7, thioredoxin H-type 7	wt	hda	OK	0	0.408903	Inf	NA	0.08915	0.169694	no
AT1G61070	LCR66, PDF2.4, low-molecular-weight cysteine-rich 66	wt	hda	OK	0	1.2701	Inf	NA	5e-05	0.000256288	yes
AT1G61575	unknown protein; Has 4 Blast hits to 4 proteins in 1 species: Archae - 0; Bacteria - 0; Metazoa - 0; Fungi - 0; Plants - 4; Viruses - 0; Other Eukaryotes - 0 (source: NCBI BLink).	wt	hda	OK	0	1.2896	Inf	NA	5e-05	0.000256288	yes
AT1G62800	ASP4, aspartate aminotransferase 4	wt	hda	OK	0	0.956356	Inf	NA	0.02265	0.0554467	no
AT1G66380	AtMYB114, MYB114, myb domain protein 114	wt	hda	OK	0	2.84182	Inf	NA	5e-05	0.000256288	yes
AT1G66550	ATWRKY67, WRKY67, WRKY DNA-binding protein 67	wt	hda	OK	0	2.16526	Inf	NA	5e-05	0.000256288	yes
AT1G67260	TCP1, TCP family transcription factor	wt	hda	OK	0	1.76091	Inf	NA	5e-05	0.000256288	yes
AT1G68350	unknown protein; FUNCTIONS IN: molecular_function unknown; INVOLVED IN: biological_process unknown; LOCATED IN: mitochondrion; Has 20 Blast hits to 20 proteins in 7 species: Archae - 0; Bacteria - 0; Metazoa - 0; Fungi - 0; Plants - 20; Viruses - 0; Other Eukaryotes - 0 (source: NCBI BLink).	wt	hda	OK	0	0.504303	Inf	NA	5e-05	0.000256288	yes
AT1G68765	IDA, Putative membrane lipoprotein	wt	hda	OK	0	0.769686	Inf	NA	5e-05	0.000256288	yes
AT1G68795	CLE12, CLAVATA3/ESR-RELATED 12	wt	hda	OK	0	1.34399	Inf	NA	5e-05	0.000256288	yes
AT1G75600	Histone superfamily protein	wt	hda	OK	0	0.602387	Inf	NA	5e-05	0.000256288	yes
AT1G76470	NAD(P)-binding Rossmann-fold superfamily protein	wt	hda	OK	0	0.710827	Inf	NA	5e-05	0.000256288	yes
AT1G76480	unknown protein; BEST Arabidopsis thaliana protein match is: unknown protein (TAIR:AT1G20890.1); Has 31 Blast hits to 31 proteins in 10 species: Archae - 0; Bacteria - 0; Metazoa - 0; Fungi - 0; Plants - 31; Viruses - 0; Other Eukaryotes - 0 (source: NCBI BLink).	wt	hda	OK	0	2.46279	Inf	NA	5e-05	0.000256288	yes
AT1G77950	AGL67, AGAMOUS-like 67	wt	hda	OK	0	4.69386	Inf	NA	5e-05	0.000256288	yes
AT1G78476	unknown protein.	wt	hda	OK	0	2.06592	Inf	NA	0.07915	0.154374	no
AT1G80090	Cystathionine beta-synthase (CBS) family protein	wt	hda	OK	0	0.99307	Inf	NA	5e-05	0.000256288	yes
AT1G80990	XH domain-containing protein	wt	hda	OK	0	0.309377	Inf	NA	0.075	0.147902	no
AT2G02061	Nucleotide-diphospho-sugar transferase family protein	wt	hda	OK	0	0.670337	Inf	NA	5e-05	0.000256288	yes
AT2G03170	ASK14, SK14, SKP1-like 14	wt	hda	OK	0	0.482378	Inf	NA	0.09675	0.181225	no
AT2G04495	unknown protein; FUNCTIONS IN: molecular_function unknown; INVOLVED IN: biological_process unknown; LOCATED IN: endomembrane system; BEST Arabidopsis thaliana protein match is: unknown protein (TAIR:AT2G04515.1); Has 30201 Blast hits to 17322 proteins in 780 species: Archae - 12; Bacteria - 1396; Metazoa - 17338; Fungi - 3422; Plants - 5037; Viruses - 0; Other Eukaryotes - 2996 (source: NCBI BLin…	wt	hda	OK	0	1.31165	Inf	NA	5e-05	0.000256288	yes
AT2G07000	unknown protein; Has 1 Blast hits to 1 proteins in 1 species: Archae - 0; Bacteria - 0; Metazoa - 0; Fungi - 0; Plants - 1; Viruses - 0; Other Eukaryotes - 0 (source: NCBI BLink).	wt	hda	OK	0	1.2086	Inf	NA	0.0955	0.179368	no
AT2G14210	AGL44, ANR1, AGAMOUS-like 44	wt	hda	OK	0	1.75216	Inf	NA	5e-05	0.000256288	yes
AT2G16360	Ribosomal protein S25 family protein	wt	hda	OK	0	0.60407	Inf	NA	0.17245	0.286414	no
AT2G17845	NAD(P)-binding Rossmann-fold superfamily protein	wt	hda	OK	0	0.746831	Inf	NA	5e-05	0.000256288	yes
AT2G17850	Rhodanese/Cell cycle control phosphatase superfamily protein	wt	hda	OK	0	0.992976	Inf	NA	5e-05	0.000256288	yes
AT2G17860	Pathogenesis-related thaumatin superfamily protein	wt	hda	OK	0	0.4939	Inf	NA	5e-05	0.000256288	yes
AT2G18150	Peroxidase superfamily protein	wt	hda	OK	0	0.454639	Inf	NA	5e-05	0.000256288	yes
AT2G22055	RALFL15, RALF-like 15	wt	hda	OK	0	1.74476	Inf	NA	0.0399	0.0885672	no
AT2G24692	unknown protein; BEST Arabidopsis thaliana protein match is: unknown protein (TAIR:AT3G50780.1); Has 46 Blast hits to 46 proteins in 10 species: Archae - 0; Bacteria - 0; Metazoa - 0; Fungi - 0; Plants - 46; Viruses - 0; Other Eukaryotes - 0 (source: NCBI BLink).	wt	hda	OK	0	3.82093	Inf	NA	5e-05	0.000256288	yes
AT2G28355	LCR5, low-molecular-weight cysteine-rich 5	wt	hda	OK	0	0.478444	Inf	NA	5e-05	0.000256288	yes
AT2G28690	Protein of unknown function (DUF1635)	wt	hda	OK	0	1.05136	Inf	NA	5e-05	0.000256288	yes
AT2G28710	C2H2-type zinc finger family protein	wt	hda	OK	0	1.64346	Inf	NA	5e-05	0.000256288	yes
AT2G29430	Family of unknown function (DUF572)	wt	hda	OK	0	1.0524	Inf	NA	5e-05	0.000256288	yes
AT2G29470	ATGSTU3, GST21, GSTU3, glutathione S-transferase tau 3	wt	hda	OK	0	0.960418	Inf	NA	5e-05	0.000256288	yes
AT2G30420	ETC2, Homeodomain-like superfamily protein	wt	hda	OK	0	0.571194	Inf	NA	5e-05	0.000256288	yes
AT2G32550	Cell differentiation, Rcd1-like protein	wt	hda	OK	0	0.5167	Inf	NA	5e-05	0.000256288	yes
AT2G32660	AtRLP22, RLP22, receptor like protein 22	wt	hda	OK	0	1.23936	Inf	NA	5e-05	0.000256288	yes
AT2G35730	Heavy metal transport/detoxification superfamily protein	wt	hda	OK	0	1.9541	Inf	NA	5e-05	0.000256288	yes
AT2G36690	2-oxoglutarate (2OG) and Fe(II)-dependent oxygenase superfamily protein	wt	hda	OK	0	0.355788	Inf	NA	5e-05	0.000256288	yes
AT2G41280	ATM10, M10, late embryogenesis abundant protein (M10) / LEA protein M10	wt	hda	OK	0	0.406829	Inf	NA	0.0791	0.154321	no
AT2G42610	LSH10, Protein of unknown function (DUF640)	wt	hda	OK	0	0.601578	Inf	NA	0.00755	0.0218371	yes
AT2G47150	NAD(P)-binding Rossmann-fold superfamily protein	wt	hda	OK	0	0.54169	Inf	NA	5e-05	0.000256288	yes
AT3G03620	MATE efflux family protein	wt	hda	OK	0	3.66652	Inf	NA	5e-05	0.000256288	yes
AT3G04420	anac048, NAC048, NAC domain containing protein 48	wt	hda	OK	0	0.445522	Inf	NA	0.09905	0.184947	no
AT3G06120	MUTE, basic helix-loop-helix (bHLH) DNA-binding superfamily protein	wt	hda	OK	0	0.361191	Inf	NA	0.0264	0.0628949	no
AT3G13433	unknown protein; FUNCTIONS IN: molecular_function unknown; INVOLVED IN: biological_process unknown; LOCATED IN: endomembrane system; Has 0 Blast hits to 0 proteins in 0 species (source: NCBI BLink).	wt	hda	OK	0	0.399854	Inf	NA	0.10175	0.189057	no
AT3G15534	unknown protein; FUNCTIONS IN: molecular_function unknown; INVOLVED IN: biological_process unknown; LOCATED IN: cellular_component unknown; BEST Arabidopsis thaliana protein match is: unknown protein (TAIR:AT1G52855.1); Has 30201 Blast hits to 17322 proteins in 780 species: Archae - 12; Bacteria - 1396; Metazoa - 17338; Fungi - 3422; Plants - 5037; Viruses - 0; Other Eukaryotes - 2996 (source: NC…	wt	hda	OK	0	1.69648	Inf	NA	0.0424	0.0930882	no
AT3G16590	F-box and associated interaction domains-containing protein	wt	hda	OK	0	0.431202	Inf	NA	5e-05	0.000256288	yes
AT3G18250	Putative membrane lipoprotein	wt	hda	OK	0	5.4053	Inf	NA	0.0842	0.162037	no
AT3G18320	F-box and associated interaction domains-containing protein	wt	hda	OK	0	0.555024	Inf	NA	5e-05	0.000256288	yes
AT3G20900	unknown protein; Has 2 Blast hits to 2 proteins in 1 species: Archae - 0; Bacteria - 0; Metazoa - 0; Fungi - 0; Plants - 2; Viruses - 0; Other Eukaryotes - 0 (source: NCBI BLink).	wt	hda	OK	0	14.261	Inf	NA	0.1035	0.191424	no
AT3G21520	AtDMP1, DMP1, DUF679 domain membrane protein 1	wt	hda	OK	0	0.561627	Inf	NA	0.1056	0.194235	no
AT3G21710	unknown protein; Has 42 Blast hits to 42 proteins in 10 species: Archae - 0; Bacteria - 0; Metazoa - 0; Fungi - 0; Plants - 42; Viruses - 0; Other Eukaryotes - 0 (source: NCBI BLink).	wt	hda	OK	0	0.690911	Inf	NA	0.00875	0.02478	yes
AT3G22570	Bifunctional inhibitor/lipid-transfer protein/seed storage 2S albumin superfamily protein	wt	hda	OK	0	0.739214	Inf	NA	5e-05	0.000256288	yes
AT3G23220	Integrase-type DNA-binding superfamily protein	wt	hda	OK	0	0.416405	Inf	NA	0.0866	0.165846	no
AT3G25880	NAD(P)-binding Rossmann-fold superfamily protein	wt	hda	OK	0	1.27815	Inf	NA	0.04415	0.0962572	no
AT3G26742	unknown protein; FUNCTIONS IN: molecular_function unknown; INVOLVED IN: biological_process unknown; LOCATED IN: endomembrane system; Has 30201 Blast hits to 17322 proteins in 780 species: Archae - 12; Bacteria - 1396; Metazoa - 17338; Fungi - 3422; Plants - 5037; Viruses - 0; Other Eukaryotes - 2996 (source: NCBI BLink).	wt	hda	OK	0	1.04203	Inf	NA	5e-05	0.000256288	yes
AT3G33528	unknown protein; FUNCTIONS IN: molecular_function unknown; INVOLVED IN: biological_process unknown; LOCATED IN: cellular_component unknown; BEST Arabidopsis thaliana protein match is: unknown protein (TAIR:AT4G07526.3); Has 57 Blast hits to 57 proteins in 2 species: Archae - 0; Bacteria - 0; Metazoa - 0; Fungi - 0; Plants - 57; Viruses - 0; Other Eukaryotes - 0 (source: NCBI BLink).	wt	hda	OK	0	0.36031	Inf	NA	0.06275	0.127757	no
AT3G43083	LCR33, low-molecular-weight cysteine-rich 33	wt	hda	OK	0	1.48495	Inf	NA	0.0568	0.11784	no
AT3G44805	TRAF-like superfamily protein	wt	hda	OK	0	0.603514	Inf	NA	5e-05	0.000256288	yes
AT3G48450	RPM1-interacting protein 4 (RIN4) family protein	wt	hda	OK	0	1.06205	Inf	NA	5e-05	0.000256288	yes
AT3G49300	proline-rich family protein	wt	hda	OK	0	0.394883	Inf	NA	0.09945	0.185487	no
AT3G50980	XERO1, dehydrin xero 1	wt	hda	OK	0	2.23575	Inf	NA	5e-05	0.000256288	yes
AT3G51810	AT3, ATEM1, EM1, GEA1, Stress induced protein	wt	hda	OK	0	0.460444	Inf	NA	5e-05	0.000256288	yes
AT3G53150	UGT73D1, UDP-glucosyl transferase 73D1	wt	hda	OK	0	0.577277	Inf	NA	5e-05	0.000256288	yes
AT3G54730	BEST Arabidopsis thaliana protein match is: ovate family protein 9 (TAIR:AT4G04030.1); Has 17 Blast hits to 16 proteins in 6 species: Archae - 0; Bacteria - 0; Metazoa - 4; Fungi - 0; Plants - 8; Viruses - 3; Other Eukaryotes - 2 (source: NCBI BLink).	wt	hda	OK	0	0.384571	Inf	NA	0.017	0.0434195	yes
AT3G59455	Bifunctional inhibitor/lipid-transfer protein/seed storage 2S albumin superfamily protein	wt	hda	OK	0	0.867923	Inf	NA	0.0847	0.162875	no
AT3G60710	F-box family protein	wt	hda	OK	0	0.535364	Inf	NA	5e-05	0.000256288	yes
AT3G61660	unknown protein; BEST Arabidopsis thaliana protein match is: unknown protein (TAIR:AT2G46375.1); Has 28 Blast hits to 28 proteins in 7 species: Archae - 0; Bacteria - 0; Metazoa - 0; Fungi - 0; Plants - 28; Viruses - 0; Other Eukaryotes - 0 (source: NCBI BLink).	wt	hda	OK	0	2.52707	Inf	NA	5e-05	0.000256288	yes
AT3G62280	GDSL-like Lipase/Acylhydrolase superfamily protein	wt	hda	OK	0	0.451301	Inf	NA	5e-05	0.000256288	yes
AT3G62740	BGLU7, beta glucosidase 7	wt	hda	OK	0	0.49983	Inf	NA	5e-05	0.000256288	yes
AT4G00305	RING/U-box superfamily protein	wt	hda	OK	0	2.26621	Inf	NA	5e-05	0.000256288	yes
AT4G05018	unknown protein; FUNCTIONS IN: molecular_function unknown; INVOLVED IN: biological_process unknown; LOCATED IN: endomembrane system; BEST Arabidopsis thaliana protein match is: unknown protein (TAIR:AT4G21500.1); Has 30201 Blast hits to 17322 proteins in 780 species: Archae - 12; Bacteria - 1396; Metazoa - 17338; Fungi - 3422; Plants - 5037; Viruses - 0; Other Eukaryotes - 2996 (source: NCBI BLin…	wt	hda	OK	0	0.461857	Inf	NA	5e-05	0.000256288	yes
AT4G05091	unknown protein; Has 30201 Blast hits to 17322 proteins in 780 species: Archae - 12; Bacteria - 1396; Metazoa - 17338; Fungi - 3422; Plants - 5037; Viruses - 0; Other Eukaryotes - 2996 (source: NCBI BLink).	wt	hda	OK	0	2.93737	Inf	NA	0.0498	0.106055	no
AT4G08875	Putative membrane lipoprotein	wt	hda	OK	0	2.74664	Inf	NA	0.07045	0.140571	no
AT4G13570	HTA4, histone H2A 4	wt	hda	OK	0	0.673557	Inf	NA	0.06925	0.138617	no
AT4G14450	unknown protein; LOCATED IN: chloroplast; BEST Arabidopsis thaliana protein match is: unknown protein (TAIR:AT3G23170.1); Has 74 Blast hits to 74 proteins in 6 species: Archae - 0; Bacteria - 0; Metazoa - 0; Fungi - 0; Plants - 74; Viruses - 0; Other Eukaryotes - 0 (source: NCBI BLink).	wt	hda	OK	0	1.14138	Inf	NA	5e-05	0.000256288	yes
AT4G15417	ATRTL1, RTL1, RNAse II-like 1	wt	hda	OK	0	0.497297	Inf	NA	5e-05	0.000256288	yes
AT4G16350	CBL6, SCABP2, calcineurin B-like protein 6	wt	hda	OK	0	0.362554	Inf	NA	5e-05	0.000256288	yes
AT4G16640	Matrixin family protein	wt	hda	OK	0	0.375517	Inf	NA	5e-05	0.000256288	yes
AT4G18080	unknown protein; FUNCTIONS IN: molecular_function unknown; INVOLVED IN: biological_process unknown; LOCATED IN: plant-type cell wall; EXPRESSED IN: stem; BEST Arabidopsis thaliana protein match is: Protein of unknown function (DUF1184) (TAIR:AT3G27900.1); Has 1807 Blast hits to 1807 proteins in 277 species: Archae - 0; Bacteria - 0; Metazoa - 736; Fungi - 347; Plants - 385; Viruses - 0; Other Euk…	wt	hda	OK	0	1.80944	Inf	NA	5e-05	0.000256288	yes
AT4G18422	unknown protein; FUNCTIONS IN: molecular_function unknown; INVOLVED IN: biological_process unknown; LOCATED IN: cellular_component unknown; Has 0 Blast hits to 0 proteins in 0 species (source: NCBI BLink).	wt	hda	OK	0	0.828702	Inf	NA	5e-05	0.000256288	yes
AT4G18510	CLE2, CLAVATA3/ESR-related 2	wt	hda	OK	0	0.465953	Inf	NA	0.0893	0.169915	no
AT4G19829	unknown protein; Has 30201 Blast hits to 17322 proteins in 780 species: Archae - 12; Bacteria - 1396; Metazoa - 17338; Fungi - 3422; Plants - 5037; Viruses - 0; Other Eukaryotes - 2996 (source: NCBI BLink).	wt	hda	OK	0	12.0448	Inf	NA	0.0498	0.106055	no
AT4G21920	unknown protein; FUNCTIONS IN: molecular_function unknown; INVOLVED IN: N-terminal protein myristoylation; LOCATED IN: cellular_component unknown; BEST Arabidopsis thaliana protein match is: unknown protein (TAIR:AT3G20340.1); Has 40 Blast hits to 40 proteins in 10 species: Archae - 0; Bacteria - 0; Metazoa - 0; Fungi - 0; Plants - 40; Viruses - 0; Other Eukaryotes - 0 (source: NCBI BLink).	wt	hda	OK	0	0.865607	Inf	NA	0.0899	0.170863	no
AT4G21926	unknown protein; FUNCTIONS IN: molecular_function unknown; INVOLVED IN: biological_process unknown; LOCATED IN: cellular_component unknown; Has 30201 Blast hits to 17322 proteins in 780 species: Archae - 12; Bacteria - 1396; Metazoa - 17338; Fungi - 3422; Plants - 5037; Viruses - 0; Other Eukaryotes - 2996 (source: NCBI BLink).	wt	hda	OK	0	0.623583	Inf	NA	0.13765	0.240004	no
AT4G23150	CRK7, cysteine-rich RLK (RECEPTOR-like protein kinase) 7	wt	hda	OK	0	0.352294	Inf	NA	5e-05	0.000256288	yes
AT4G28088	Low temperature and salt responsive protein family	wt	hda	OK	0	2.30948	Inf	NA	0.0439	0.0958265	no
AT4G31354	unknown protein; BEST Arabidopsis thaliana protein match is: unknown protein (TAIR:AT4G31351.1); Has 30201 Blast hits to 17322 proteins in 780 species: Archae - 12; Bacteria - 1396; Metazoa - 17338; Fungi - 3422; Plants - 5037; Viruses - 0; Other Eukaryotes - 2996 (source: NCBI BLink).	wt	hda	OK	0	1.76822	Inf	NA	0.06935	0.138762	no
AT4G36430	Peroxidase superfamily protein	wt	hda	OK	0	0.508379	Inf	NA	5e-05	0.000256288	yes
AT4G37010	CEN2, centrin 2	wt	hda	OK	0	0.739971	Inf	NA	0.003	0.00984468	yes
AT4G38410	Dehydrin family protein	wt	hda	OK	0	0.980817	Inf	NA	5e-05	0.000256288	yes
AT5G05420	FKBP-like peptidyl-prolyl cis-trans isomerase family protein	wt	hda	OK	0	2.57644	Inf	NA	5e-05	0.000256288	yes
AT5G15254	unknown protein; Has 30201 Blast hits to 17322 proteins in 780 species: Archae - 12; Bacteria - 1396; Metazoa - 17338; Fungi - 3422; Plants - 5037; Viruses - 0; Other Eukaryotes - 2996 (source: NCBI BLink).	wt	hda	OK	0	5.88651	Inf	NA	0.09945	0.185487	no
AT5G18407	Defensin-like (DEFL) family protein	wt	hda	OK	0	0.826456	Inf	NA	0.05845	0.120665	no
AT5G22380	anac090, NAC090, NAC domain containing protein 90	wt	hda	OK	0	0.625738	Inf	NA	5e-05	0.000256288	yes
AT5G23970	HXXXD-type acyl-transferase family protein	wt	hda	OK	0	0.409543	Inf	NA	5e-05	0.000256288	yes
AT5G24080	Protein kinase superfamily protein	wt	hda	OK	0	0.496188	Inf	NA	5e-05	0.000256288	yes
AT5G25250	SPFH/Band 7/PHB domain-containing membrane-associated protein family	wt	hda	OK	0	1.44334	Inf	NA	5e-05	0.000256288	yes
AT5G25990	FUNCTIONS IN: molecular_function unknown; INVOLVED IN: biological_process unknown; LOCATED IN: chloroplast; BEST Arabidopsis thaliana protein match is: Core-2/I-branching beta-1,6-N-acetylglucosaminyltransferase family protein (TAIR:AT5G25970.1); Has 1807 Blast hits to 1807 proteins in 277 species: Archae - 0; Bacteria - 0; Metazoa - 736; Fungi - 347; Plants - 385; Viruses - 0; Other Eukaryotes -…	wt	hda	OK	0	0.878993	Inf	NA	0.06195	0.126397	no
AT5G35945	unknown protein; BEST Arabidopsis thaliana protein match is: unknown protein (TAIR:AT3G43410.1); Has 30201 Blast hits to 17322 proteins in 780 species: Archae - 12; Bacteria - 1396; Metazoa - 17338; Fungi - 3422; Plants - 5037; Viruses - 0; Other Eukaryotes - 2996 (source: NCBI BLink).	wt	hda	OK	0	0.793031	Inf	NA	0.10325	0.191067	no
AT5G36280	BEST Arabidopsis thaliana protein match is: mitochondrial acyl carrier protein 2 (TAIR:AT1G65290.1); Has 1807 Blast hits to 1807 proteins in 277 species: Archae - 0; Bacteria - 0; Metazoa - 736; Fungi - 347; Plants - 385; Viruses - 0; Other Eukaryotes - 339 (source: NCBI BLink).	wt	hda	OK	0	3.4322	Inf	NA	0.09445	0.177812	no
AT5G40180	BEST Arabidopsis thaliana protein match is: TRICHOME BIREFRINGENCE-LIKE 22 (TAIR:AT3G28150.1); Has 117 Blast hits to 117 proteins in 14 species: Archae - 0; Bacteria - 0; Metazoa - 0; Fungi - 0; Plants - 117; Viruses - 0; Other Eukaryotes - 0 (source: NCBI BLink).	wt	hda	OK	0	4.48682	Inf	NA	0.06255	0.127415	no
AT5G40790	unknown protein; BEST Arabidopsis thaliana protein match is: unknown protein (TAIR:AT3G27250.1); Has 1807 Blast hits to 1807 proteins in 277 species: Archae - 0; Bacteria - 0; Metazoa - 736; Fungi - 347; Plants - 385; Viruses - 0; Other Eukaryotes - 339 (source: NCBI BLink).	wt	hda	OK	0	0.425754	Inf	NA	5e-05	0.000256288	yes
AT5G41090	anac095, NAC095, NAC domain containing protein 95	wt	hda	OK	0	0.54522	Inf	NA	5e-05	0.000256288	yes
AT5G44610	MAP18, PCAP2, microtubule-associated protein 18	wt	hda	OK	0	0.477631	Inf	NA	5e-05	0.000256288	yes
AT5G46950	Plant invertase/pectin methylesterase inhibitor superfamily protein	wt	hda	OK	0	0.667922	Inf	NA	0.07995	0.155512	no
AT5G53870	AtENODL1, ENODL1, early nodulin-like protein 1	wt	hda	OK	0	1.37654	Inf	NA	5e-05	0.000256288	yes
AT5G59040	COPT3, copper transporter 3	wt	hda	OK	0	0.448029	Inf	NA	0.10325	0.191067	no
AT5G59070	UDP-Glycosyltransferase superfamily protein	wt	hda	OK	0	0.842593	Inf	NA	5e-05	0.000256288	yes
AT5G66790	Protein kinase superfamily protein	wt	hda	OK	0	1.1496	Inf	NA	5e-05	0.000256288	yes
ATCG00050	RPS16, ribosomal protein S16	wt	hda	OK	0	2.5335	Inf	NA	0.09975	0.185943	no
ATCG00700	PSBN, photosystem II reaction center protein N	wt	hda	OK	0	29.9137	Inf	NA	5e-05	0.000256288	yes
ATCG00760	RPL36, ribosomal protein L36	wt	hda	OK	0	9.36064	Inf	NA	0.04415	0.0962572	no
ATMG00280	ORF110A, Ribulose bisphosphate carboxylase large chain, catalytic domain	wt	hda	OK	0	0.871881	Inf	NA	0.0498	0.106055	no
AT3G12910	NAC (No Apical Meristem) domain transcriptional regulator superfamily protein	wt	hda	OK	0.0146202	8.83158	9.23857	2.14763	0.23515	0.358107	no
AT5G58670	ATPLC, ATPLC1, PLC1, PLC1, phospholipase C1	wt	hda	OK	0.0185974	9.44717	8.98864	3.158	0.1742	0.288367	no
AT1G68500	unknown protein; BEST Arabidopsis thaliana protein match is: unknown protein (TAIR:AT1G25422.1); Has 16 Blast hits to 16 proteins in 6 species: Archae - 0; Bacteria - 0; Metazoa - 0; Fungi - 0; Plants - 16; Viruses - 0; Other Eukaryotes - 0 (source: NCBI BLink).	wt	hda	OK	0.0146023	4.89111	8.38782	1.43754	0.25185	0.374801	no
AT3G48340	Cysteine proteinases superfamily protein	wt	hda	OK	0.0122347	3.80358	8.28023	2.15013	0.25205	0.374838	no
AT5G66400	ATDI8, RAB18, Dehydrin family protein	wt	hda	OK	1.04115	317.794	8.25377	7.40579	5e-05	0.000256288	yes
AT3G17520	Late embryogenesis abundant protein (LEA) family protein	wt	hda	OK	0.0515612	12.4195	7.91211	3.14878	0.18655	0.303215	no
AT1G23300	MATE efflux family protein	wt	hda	OK	0.00531252	1.06962	7.65349	1.39468	0.25185	0.374801	no
AT5G66780	unknown protein; Has 1807 Blast hits to 1807 proteins in 277 species: Archae - 0; Bacteria - 0; Metazoa - 736; Fungi - 347; Plants - 385; Viruses - 0; Other Eukaryotes - 339 (source: NCBI BLink).	wt	hda	OK	0.124863	24.8802	7.63851	3.89149	0.23715	0.360116	no
AT2G04190	TRAF-like family protein	wt	hda	OK	0.00401365	0.772611	7.58868	1.12133	0.25185	0.374801	no
AT2G34655	unknown protein; FUNCTIONS IN: molecular_function unknown; INVOLVED IN: biological_process unknown; LOCATED IN: endomembrane system; EXPRESSED IN: stem, root, inflorescence, cultured cell, leaf; Has 35333 Blast hits to 34131 proteins in 2444 species: Archae - 798; Bacteria - 22429; Metazoa - 974; Fungi - 991; Plants - 531; Viruses - 0; Other Eukaryotes - 9610 (source: NCBI BLink).	wt	hda	OK	0.227921	42.2601	7.53462	5.26252	0.25305	0.375825	no
AT4G30250	P-loop containing nucleoside triphosphate hydrolases superfamily protein	wt	hda	OK	0.0162524	2.8971	7.47781	2.1676	0.1797	0.294776	no
AT3G44350	anac061, NAC061, NAC domain containing protein 61	wt	hda	OK	0.0391264	6.78916	7.43895	2.16109	0.25265	0.375369	no
AT2G01175	unknown protein; FUNCTIONS IN: molecular_function unknown; INVOLVED IN: biological_process unknown; LOCATED IN: endomembrane system; Has 35333 Blast hits to 34131 proteins in 2444 species: Archae - 798; Bacteria - 22429; Metazoa - 974; Fungi - 991; Plants - 531; Viruses - 0; Other Eukaryotes - 9610 (source: NCBI BLink).	wt	hda	OK	0.00864159	1.36748	7.30601	1.68059	0.25185	0.374801	no
AT4G11910	INVOLVED IN: biological_process unknown; LOCATED IN: chloroplast; BEST Arabidopsis thaliana protein match is: non-yellowing 1 (TAIR:AT4G22920.1); Has 206 Blast hits to 202 proteins in 67 species: Archae - 0; Bacteria - 86; Metazoa - 0; Fungi - 0; Plants - 118; Viruses - 0; Other Eukaryotes - 2 (source: NCBI BLink).	wt	hda	OK	0.0463516	6.66385	7.16759	2.93742	0.15035	0.257477	no
AT3G48850	PHT3;2, phosphate transporter 3;2	wt	hda	OK	0.00915189	1.18712	7.01919	1.80035	0.25095	0.374116	no
AT1G64110	P-loop containing nucleoside triphosphate hydrolases superfamily protein	wt	hda	OK	0.131757	16.9955	7.01113	4.62904	5e-05	0.000256288	yes
AT3G12000	S-locus related protein SLR1, putative (S1)	wt	hda	OK	0.00635661	0.815588	7.00344	1.3138	0.25185	0.374801	no
AT1G70170	MMP, matrix metalloproteinase	wt	hda	OK	0.0290262	3.63626	6.96895	2.7135	0.1742	0.288367	no
AT1G66390	ATMYB90, MYB90, PAP2, myb domain protein 90	wt	hda	OK	0.0796384	9.40247	6.88343	3.10648	0.18425	0.300327	no
AT4G05100	AtMYB74, MYB74, myb domain protein 74	wt	hda	OK	0.122444	13.3809	6.77191	3.93647	0.2513	0.37449	no
AT1G74650	ATMYB31, ATY13, MYB31, myb domain protein 31	wt	hda	OK	0.00556912	0.598432	6.74759	1.29914	0.25095	0.374116	no
AT4G12735	unknown protein; FUNCTIONS IN: molecular_function unknown; INVOLVED IN: biological_process unknown; LOCATED IN: plasma membrane; EXPRESSED IN: rosette leaf, cultured cell; BEST Arabidopsis thaliana protein match is: unknown protein (TAIR:AT4G12731.1); Has 35333 Blast hits to 34131 proteins in 2444 species: Archae - 798; Bacteria - 22429; Metazoa - 974; Fungi - 991; Plants - 531; Viruses - 0; Othe…	wt	hda	OK	0.0829232	8.63057	6.70154	2.59468	0.24835	0.371896	no
AT1G16850	unknown protein; FUNCTIONS IN: molecular_function unknown; INVOLVED IN: response to salt stress; LOCATED IN: endomembrane system; EXPRESSED IN: leaf apex, leaf whorl, male gametophyte, flower, leaf; EXPRESSED DURING: LP.06 six leaves visible, LP.04 four leaves visible, LP.10 ten leaves visible, petal differentiation and expansion stage, LP.08 eight leaves visible; BEST Arabidopsis thaliana protei…	wt	hda	OK	0.198242	20.4754	6.69049	3.93423	0.19385	0.312127	no
AT1G07160	Protein phosphatase 2C family protein	wt	hda	OK	0.0898813	9.28176	6.69023	3.74832	0.1944	0.312711	no
AT2G34610	unknown protein; BEST Arabidopsis thaliana protein match is: unknown protein (TAIR:AT1G30190.1); Has 342 Blast hits to 279 proteins in 74 species: Archae - 0; Bacteria - 7; Metazoa - 76; Fungi - 18; Plants - 51; Viruses - 0; Other Eukaryotes - 190 (source: NCBI BLink).	wt	hda	OK	0.00672548	0.666748	6.63136	1.14156	0.25185	0.374801	no
AT5G07820	Plant calmodulin-binding protein-related	wt	hda	OK	0.0254316	2.51029	6.62509	2.77056	0.209	0.329523	no
AT1G21326	VQ motif-containing protein	wt	hda	OK	0.183211	17.5846	6.58466	3.56768	0.21	0.330788	no
AT5G01550	LECRKA4.2, lectin receptor kinase a4.1	wt	hda	OK	0.0160025	1.47355	6.52486	2.09984	0.1742	0.288367	no
AT1G65690	Late embryogenesis abundant (LEA) hydroxyproline-rich glycoprotein family	wt	hda	OK	0.26301	22.7446	6.43426	4.12201	0.0003	0.00130587	yes
AT4G34580	COW1, SRH1, Sec14p-like phosphatidylinositol transfer family protein	wt	hda	OK	0.0418724	3.59773	6.42495	3.23649	0.15935	0.269491	no
AT5G52300	LTI65, RD29B, CAP160 protein	wt	hda	OK	0.253236	21.6897	6.42038	4.08857	0.2061	0.326307	no
AT1G71520	Integrase-type DNA-binding superfamily protein	wt	hda	OK	0.15136	12.8777	6.41075	3.01731	0.18425	0.300327	no
AT1G02390	ATGPAT2, GPAT2, glycerol-3-phosphate acyltransferase 2	wt	hda	OK	0.0216715	1.8369	6.40533	2.53977	0.21695	0.338419	no
AT4G36000	Pathogenesis-related thaumatin superfamily protein	wt	hda	OK	0.0460784	3.88036	6.39596	2.42407	0.15995	0.270028	no
AT4G37780	ATMYB87, MYB87, myb domain protein 87	wt	hda	OK	0.107694	8.78933	6.35074	3.46572	0.253	0.375806	no
AT3G59700	ATHLECRK, HLECRK, LECRK1, lectin-receptor kinase	wt	hda	OK	0.0226777	1.77265	6.28848	2.23789	0.1518	0.259452	no
AT5G53290	CRF3, cytokinin response factor 3	wt	hda	OK	0.0618042	4.5444	6.20024	3.08032	0.25065	0.373863	no
AT3G50970	LTI30, XERO2, dehydrin family protein	wt	hda	OK	0.102799	7.39439	6.16853	2.43079	0.15935	0.269491	no
AT5G18840	Major facilitator superfamily protein	wt	hda	OK	0.2203	15.7339	6.15827	4.89354	5e-05	0.000256288	yes
AT3G56350	Iron/manganese superoxide dismutase family protein	wt	hda	OK	0.0108458	0.751934	6.1154	1.30147	0.25105	0.37421	no
AT4G18170	ATWRKY28, WRKY28, WRKY DNA-binding protein 28	wt	hda	OK	0.465214	31.0261	6.05944	3.81678	0.0002	0.000907338	yes
AT2G28160	ATBHLH029, ATBHLH29, ATFIT1, BHLH029, FIT1, FRU, FER-like regulator of iron uptake	wt	hda	OK	0.00871253	0.535093	5.94055	1.21802	0.252	0.374838	no
AT4G14780	Protein kinase superfamily protein	wt	hda	OK	0.0529804	3.24129	5.93497	2.70575	0.17785	0.292553	no
AT5G67450	AZF1, ZF1, zinc-finger protein 1	wt	hda	OK	0.266875	15.8663	5.89365	3.90588	5e-05	0.000256288	yes
AT3G52450	PUB22, plant U-box 22	wt	hda	OK	0.143315	8.39457	5.8722	3.92735	0.0002	0.000907338	yes
AT4G35590	RWP-RK domain-containing protein	wt	hda	OK	0.0873111	5.00402	5.84078	3.0723	0.2397	0.362837	no
AT3G49690	ATMYB84, MYB84, RAX3, myb domain protein 84	wt	hda	OK	0.00820785	0.46944	5.83779	1.2103	0.2519	0.374801	no
AT2G23770	protein kinase family protein / peptidoglycan-binding LysM domain-containing protein	wt	hda	OK	0.0176948	1.00965	5.83438	2.15659	0.1928	0.310959	no
AT3G22235	BEST Arabidopsis thaliana protein match is: pathogen and circadian controlled 1 (TAIR:AT3G22231.1); Has 122 Blast hits to 122 proteins in 11 species: Archae - 0; Bacteria - 0; Metazoa - 0; Fungi - 0; Plants - 122; Viruses - 0; Other Eukaryotes - 0 (source: NCBI BLink).	wt	hda	OK	0.394067	21.7327	5.78528	2.74725	0.24855	0.371918	no
AT1G02310	MAN1, Glycosyl hydrolase superfamily protein	wt	hda	OK	0.148634	8.15414	5.77769	1.14304	0.07335	0.145261	no
AT3G04050	Pyruvate kinase family protein	wt	hda	OK	0.00707669	0.381851	5.75379	1.24128	0.25195	0.374801	no
AT1G25422	unknown protein; FUNCTIONS IN: molecular_function unknown; INVOLVED IN: biological_process unknown; LOCATED IN: cellular_component unknown; BEST Arabidopsis thaliana protein match is: unknown protein (TAIR:AT1G68500.1); Has 16 Blast hits to 16 proteins in 6 species: Archae - 0; Bacteria - 0; Metazoa - 0; Fungi - 0; Plants - 16; Viruses - 0; Other Eukaryotes - 0 (source: NCBI BLink).	wt	hda	OK	0.0309597	1.65257	5.73818	2.10798	0.23055	0.352894	no
AT3G57260	BG2, BGL2, PR-2, PR2, beta-1,3-glucanase 2	wt	hda	OK	0.0635746	3.36593	5.72641	2.35185	0.15075	0.25803	no
AT2G44810	DAD1, alpha/beta-Hydrolases superfamily protein	wt	hda	OK	0.0303561	1.59319	5.71379	1.97708	0.1797	0.294776	no
AT5G66690	UGT72E2, UDP-Glycosyltransferase superfamily protein	wt	hda	OK	0.0119978	0.626595	5.70669	1.73805	0.2167	0.338134	no
AT5G08240	unknown protein; BEST Arabidopsis thaliana protein match is: unknown protein (TAIR:AT5G23160.1); Has 69 Blast hits to 69 proteins in 10 species: Archae - 0; Bacteria - 1; Metazoa - 0; Fungi - 0; Plants - 68; Viruses - 0; Other Eukaryotes - 0 (source: NCBI BLink).	wt	hda	OK	0.237284	12.305	5.69649	3.94266	0.0002	0.000907338	yes
AT2G31210	basic helix-loop-helix (bHLH) DNA-binding superfamily protein	wt	hda	OK	0.0175222	0.907635	5.69486	1.88097	0.24835	0.371896	no
AT4G21440	ATM4, ATMYB102, MYB102, MYB102, MYB-like 102	wt	hda	OK	0.146114	7.30762	5.64424	3.20467	0.22615	0.348255	no
AT4G36670	Major facilitator superfamily protein	wt	hda	OK	0.00690048	0.339368	5.62001	1.37344	0.25095	0.374116	no
AT5G52390	PAR1 protein	wt	hda	OK	2.79753	136.132	5.60471	7.4154	5e-05	0.000256288	yes
AT2G31990	Exostosin family protein	wt	hda	OK	0.0187821	0.907548	5.59454	1.96718	0.1928	0.310959	no
AT1G19200	Protein of unknown function (DUF581)	wt	hda	OK	0.0768754	3.67294	5.57827	2.36185	0.1894	0.306583	no
AT2G42560	late embryogenesis abundant domain-containing protein / LEA domain-containing protein	wt	hda	OK	0.0394864	1.87762	5.5714	2.0074	0.24505	0.368575	no
AT2G31160	LSH3, Protein of unknown function (DUF640)	wt	hda	OK	0.0111055	0.52752	5.56988	1.21317	0.251	0.374163	no
AT1G32910	HXXXD-type acyl-transferase family protein	wt	hda	OK	0.413434	19.455	5.55634	3.64739	0.00045	0.0018643	yes
AT4G21120	AAT1, CAT1, amino acid transporter 1	wt	hda	OK	0.119989	5.62683	5.55135	3.77924	0.00015	0.000702389	yes
AT3G52520	unknown protein; BEST Arabidopsis thaliana protein match is: unknown protein (TAIR:AT5G06280.3); Has 24 Blast hits to 24 proteins in 7 species: Archae - 0; Bacteria - 0; Metazoa - 0; Fungi - 0; Plants - 24; Viruses - 0; Other Eukaryotes - 0 (source: NCBI BLink).	wt	hda	OK	0.154441	7.14775	5.53237	3.38665	0.1954	0.313893	no
AT2G37430	C2H2 and C2HC zinc fingers superfamily protein	wt	hda	OK	0.572967	26.1601	5.51278	4.64269	0.00015	0.000702389	yes
AT3G48360	ATBT2, BT2, BTB and TAZ domain protein 2	wt	hda	OK	0.704887	32.1695	5.51216	5.53822	5e-05	0.000256288	yes
AT1G61810	BGLU45, beta-glucosidase 45	wt	hda	OK	0.31209	14.1676	5.50449	4.35539	5e-05	0.000256288	yes
AT5G57010	calmodulin-binding family protein	wt	hda	OK	0.995994	44.5613	5.48351	6.88312	5e-05	0.000256288	yes
AT1G11210	Protein of unknown function (DUF761)	wt	hda	OK	1.53202	66.9439	5.44944	6.89774	5e-05	0.000256288	yes
AT5G46295	unknown protein; BEST Arabidopsis thaliana protein match is: unknown protein (TAIR:AT1G06475.1); Has 30201 Blast hits to 17322 proteins in 780 species: Archae - 12; Bacteria - 1396; Metazoa - 17338; Fungi - 3422; Plants - 5037; Viruses - 0; Other Eukaryotes - 2996 (source: NCBI BLink).	wt	hda	OK	0.482023	20.8273	5.43323	2.96697	0.2256	0.347568	no
AT4G28460	unknown protein; FUNCTIONS IN: molecular_function unknown; INVOLVED IN: biological_process unknown; LOCATED IN: endomembrane system; EXPRESSED IN: 10 plant structures; EXPRESSED DURING: LP.04 four leaves visible, 4 anthesis, petal differentiation and expansion stage; Has 8 Blast hits to 8 proteins in 3 species: Archae - 0; Bacteria - 0; Metazoa - 0; Fungi - 0; Plants - 8; Viruses - 0; Other Eukar…	wt	hda	OK	0.366242	15.7382	5.42533	3.29402	0.00045	0.0018643	yes
AT2G38790	unknown protein; Has 21 Blast hits to 21 proteins in 5 species: Archae - 0; Bacteria - 0; Metazoa - 0; Fungi - 0; Plants - 19; Viruses - 0; Other Eukaryotes - 2 (source: NCBI BLink).	wt	hda	OK	0.466215	19.9288	5.41771	2.42975	0.1749	0.289169	no
AT1G58225	unknown protein; FUNCTIONS IN: molecular_function unknown; INVOLVED IN: biological_process unknown; LOCATED IN: endomembrane system; Has 4 Blast hits to 4 proteins in 2 species: Archae - 0; Bacteria - 0; Metazoa - 0; Fungi - 0; Plants - 4; Viruses - 0; Other Eukaryotes - 0 (source: NCBI BLink).	wt	hda	OK	0.150865	6.41705	5.41057	2.82598	0.14745	0.25357	no
AT2G31345	unknown protein; FUNCTIONS IN: molecular_function unknown; INVOLVED IN: biological_process unknown; LOCATED IN: endomembrane system; BEST Arabidopsis thaliana protein match is: unknown protein (TAIR:AT1G06135.1); Has 35333 Blast hits to 34131 proteins in 2444 species: Archae - 798; Bacteria - 22429; Metazoa - 974; Fungi - 991; Plants - 531; Viruses - 0; Other Eukaryotes - 9610 (source: NCBI BLink…	wt	hda	OK	0.0629528	2.65422	5.39787	2.27707	0.23515	0.358107	no
AT5G50260	Cysteine proteinases superfamily protein	wt	hda	OK	0.18241	7.65086	5.39036	3.86631	0.0001	0.000487576	yes
AT4G34970	ADF9, actin depolymerizing factor 9	wt	hda	OK	0.42926	17.793	5.37332	3.92483	0.00045	0.0018643	yes
AT2G46990	IAA20, indole-3-acetic acid inducible 20	wt	hda	OK	0.0111385	0.461173	5.37169	0.893403	0.2522	0.375006	no
AT1G69930	ATGSTU11, GSTU11, glutathione S-transferase TAU 11	wt	hda	OK	0.536589	21.8662	5.34874	3.72295	5e-05	0.000256288	yes
AT3G22231	PCC1, pathogen and circadian controlled 1	wt	hda	OK	0.821749	33.3794	5.34412	3.57796	0.00015	0.000702389	yes
AT4G26200	ACS7, ATACS7, 1-amino-cyclopropane-1-carboxylate synthase 7	wt	hda	OK	0.158883	6.30212	5.3098	3.73057	0.0002	0.000907338	yes
AT3G14700	SART-1 family	wt	hda	OK	0.0282506	1.09625	5.27815	1.5098	0.1742	0.288367	no
AT1G78410	VQ motif-containing protein	wt	hda	OK	0.531674	20.2269	5.24959	4.08227	5e-05	0.000256288	yes
AT5G13080	ATWRKY75, WRKY75, WRKY DNA-binding protein 75	wt	hda	OK	0.230274	8.69443	5.23867	3.07751	0.19715	0.315946	no
AT5G59490	Haloacid dehalogenase-like hydrolase (HAD) superfamily protein	wt	hda	OK	0.406505	15.2677	5.23107	3.70286	0.0002	0.000907338	yes
AT3G24140	FMA, basic helix-loop-helix (bHLH) DNA-binding superfamily protein	wt	hda	OK	0.0184175	0.685607	5.21823	1.84125	0.22215	0.343914	no
AT4G04900	RIC10, ROP-interactive CRIB motif-containing protein 10	wt	hda	OK	0.0282167	1.04366	5.20896	1.29558	0.3177	0.443456	no
AT1G07050	CCT motif family protein	wt	hda	OK	0.548285	20.2188	5.20463	3.44508	0.0003	0.00130587	yes
AT5G56540	AGP14, ATAGP14, arabinogalactan protein 14	wt	hda	OK	0.663899	24.3995	5.19974	4.88908	0.1885	0.305693	no
AT5G60900	RLK1, receptor-like protein kinase 1	wt	hda	OK	0.0347485	1.27602	5.19855	2.47885	0.24685	0.370561	no
AT3G47480	Calcium-binding EF-hand family protein	wt	hda	OK	0.0495818	1.80754	5.18807	1.9634	0.2167	0.338134	no
AT5G18270	ANAC087, Arabidopsis NAC domain containing protein 87	wt	hda	OK	0.245601	8.92293	5.18313	4.01976	0.00035	0.00149852	yes
AT2G45650	AGL6, AGAMOUS-like 6	wt	hda	OK	1.25812	45.4703	5.17559	6.75626	5e-05	0.000256288	yes
AT2G14560	LURP1, Protein of unknown function (DUF567)	wt	hda	OK	0.308224	10.9131	5.14594	3.51236	0.0001	0.000487576	yes
AT5G42010	Transducin/WD40 repeat-like superfamily protein	wt	hda	OK	0.181262	6.26726	5.11169	3.41953	0.0001	0.000487576	yes
AT3G23340	ckl10, casein kinase I-like 10	wt	hda	OK	0.210524	7.16191	5.08829	3.81682	0.0006	0.00241164	yes
AT2G45220	Plant invertase/pectin methylesterase inhibitor superfamily	wt	hda	OK	0.114307	3.88035	5.0852	3.1373	0.2139	0.335014	no
AT5G52020	Integrase-type DNA-binding superfamily protein	wt	hda	OK	0.761977	25.2145	5.04836	4.76344	5e-05	0.000256288	yes
AT4G02280	ATSUS3, SUS3, sucrose synthase 3	wt	hda	OK	0.71653	23.6588	5.04521	6.21834	5e-05	0.000256288	yes
AT3G07195	RPM1-interacting protein 4 (RIN4) family protein	wt	hda	OK	0.460381	15.0409	5.02992	4.39512	5e-05	0.000256288	yes
AT2G39920	HAD superfamily, subfamily IIIB acid phosphatase	wt	hda	OK	0.342603	11.0561	5.01216	2.10162	0.0088	0.024904	yes
AT5G06760	LEA4-5, Late Embryogenesis Abundant 4-5	wt	hda	OK	2.18033	70.2362	5.00959	5.73361	5e-05	0.000256288	yes
AT2G18690	unknown protein; FUNCTIONS IN: molecular_function unknown; INVOLVED IN: biological_process unknown; LOCATED IN: membrane; EXPRESSED IN: 17 plant structures; EXPRESSED DURING: 9 growth stages; CONTAINS InterPro DOMAIN/s: Protein of unknown function DUF975 (InterPro:IPR010380); BEST Arabidopsis thaliana protein match is: unknown protein (TAIR:AT2G18680.1); Has 213 Blast hits to 211 proteins in 20 s…	wt	hda	OK	0.279208	8.89672	4.99386	4.07239	0.1198	0.214962	no
AT5G05340	Peroxidase superfamily protein	wt	hda	OK	0.0574374	1.80538	4.97417	2.29379	0.15035	0.257477	no
AT3G04060	anac046, NAC046, NAC domain containing protein 46	wt	hda	OK	0.0789955	2.47626	4.97025	2.74601	0.25205	0.374838	no
AT2G18050	HIS1-3, histone H1-3	wt	hda	OK	5.48497	171.416	4.96587	5.60186	5e-05	0.000256288	yes
AT2G31940	unknown protein; INVOLVED IN: biological_process unknown; LOCATED IN: endomembrane system; EXPRESSED IN: 16 plant structures; EXPRESSED DURING: 6 growth stages; BEST Arabidopsis thaliana protein match is: unknown protein (TAIR:AT5G19875.1); Has 227 Blast hits to 227 proteins in 13 species: Archae - 0; Bacteria - 0; Metazoa - 0; Fungi - 0; Plants - 227; Viruses - 0; Other Eukaryotes - 0 (source: N…	wt	hda	OK	0.331938	10.2608	4.95009	2.56341	0.24025	0.363395	no
AT5G54060	UF3GT, UDP-glucose:flavonoid 3-o-glucosyltransferase	wt	hda	OK	0.0350099	1.06977	4.93339	1.8644	0.15035	0.257477	no
AT4G23230	CRK15, cysteine-rich RLK (RECEPTOR-like protein kinase) 15	wt	hda	OK	0.0230133	0.702034	4.931	1.85406	0.15995	0.270028	no
AT4G26290	unknown protein; Has 9 Blast hits to 9 proteins in 5 species: Archae - 0; Bacteria - 0; Metazoa - 2; Fungi - 0; Plants - 3; Viruses - 0; Other Eukaryotes - 4 (source: NCBI BLink).	wt	hda	OK	0.186243	5.64385	4.92142	0.658951	0.3668	0.493777	no
AT3G14680	CYP72A14, cytochrome P450, family 72, subfamily A, polypeptide 14	wt	hda	OK	0.0605788	1.81086	4.90172	2.53211	0.25145	0.374584	no
AT5G53588	CPuORF50, conserved peptide upstream open reading frame 50	wt	hda	OK	3.97447	118.41	4.89689	6.55809	5e-05	0.000256288	yes
AT5G64750	ABR1, Integrase-type DNA-binding superfamily protein	wt	hda	OK	0.361586	10.3507	4.83925	1.94493	0.19085	0.308632	no
AT1G05575	unknown protein; FUNCTIONS IN: molecular_function unknown; INVOLVED IN: anaerobic respiration; LOCATED IN: endomembrane system; EXPRESSED IN: 17 plant structures; EXPRESSED DURING: 9 growth stages; BEST Arabidopsis thaliana protein match is: unknown protein (TAIR:AT2G31945.1); Has 63 Blast hits to 63 proteins in 10 species: Archae - 0; Bacteria - 0; Metazoa - 0; Fungi - 0; Plants - 63; Viruses - …	wt	hda	OK	11.3523	324.694	4.83802	6.74337	5e-05	0.000256288	yes
AT2G18550	ATHB21, HB-2, HB21, homeobox protein 21	wt	hda	OK	0.278267	7.95168	4.83672	2.89432	0.228	0.350272	no
AT5G01380	Homeodomain-like superfamily protein	wt	hda	OK	0.689903	19.6913	4.83502	5.32692	5e-05	0.000256288	yes
AT5G05300	unknown protein; FUNCTIONS IN: molecular_function unknown; INVOLVED IN: biological_process unknown; LOCATED IN: endomembrane system; EXPRESSED IN: 10 plant structures; EXPRESSED DURING: 8 growth stages; Has 1807 Blast hits to 1807 proteins in 277 species: Archae - 0; Bacteria - 0; Metazoa - 736; Fungi - 347; Plants - 385; Viruses - 0; Other Eukaryotes - 339 (source: NCBI BLink).	wt	hda	OK	2.32097	66.1817	4.83363	5.19794	0.24865	0.371957	no
AT1G52690	Late embryogenesis abundant protein (LEA) family protein	wt	hda	OK	9.4577	267.417	4.82146	5.54507	5e-05	0.000256288	yes
AT4G21200	ATGA2OX8, GA2OX8, gibberellin 2-oxidase 8	wt	hda	OK	0.242222	6.84129	4.81987	3.44466	5e-05	0.000256288	yes
AT4G19380	Long-chain fatty alcohol dehydrogenase family protein	wt	hda	OK	0.216311	6.10363	4.81849	4.4505	5e-05	0.000256288	yes
AT4G34790	SAUR-like auxin-responsive protein family	wt	hda	OK	0.0560972	1.53958	4.77846	1.91893	0.1928	0.310959	no
AT3G50260	ATERF#011, CEJ1, DEAR1, cooperatively regulated by ethylene and jasmonate 1	wt	hda	OK	1.22833	33.6512	4.77589	4.725	5e-05	0.000256288	yes
AT5G23240	DNAJ heat shock N-terminal domain-containing protein	wt	hda	OK	1.46377	39.8504	4.76683	4.92274	5e-05	0.000256288	yes
AT2G35300	LEA18, Late embryogenesis abundant protein, group 1 protein	wt	hda	OK	1.74404	47.3098	4.76163	4.04715	5e-05	0.000256288	yes
AT2G34850	MEE25, NAD(P)-binding Rossmann-fold superfamily protein	wt	hda	OK	0.351477	9.24821	4.71767	3.25203	0.0002	0.000907338	yes
AT1G76930	ATEXT1, ATEXT4, EXT1, EXT4, ORG5, extensin 4	wt	hda	OK	0.182343	4.79551	4.71696	2.57762	0.16225	0.272879	no
AT4G01335	FUNCTIONS IN: molecular_function unknown; INVOLVED IN: biological_process unknown; LOCATED IN: endomembrane system; BEST Arabidopsis thaliana protein match is: CHP-rich zinc finger protein-related (TAIR:AT4G01340.1); Has 13 Blast hits to 13 proteins in 2 species: Archae - 0; Bacteria - 0; Metazoa - 0; Fungi - 0; Plants - 13; Viruses - 0; Other Eukaryotes - 0 (source: NCBI BLink).	wt	hda	OK	0.0182042	0.475512	4.70714	1.01963	0.2512	0.374378	no
AT1G62300	ATWRKY6, WRKY6, WRKY family transcription factor	wt	hda	OK	0.975997	25.2575	4.69369	5.85305	5e-05	0.000256288	yes
AT4G30180	sequence-specific DNA binding transcription factors;transcription regulators	wt	hda	OK	0.197535	5.05308	4.67698	2.71055	0.16445	0.27591	no
AT5G11140	Arabidopsis phospholipase-like protein (PEARLI 4) family	wt	hda	OK	2.03373	52.0151	4.67673	4.51105	5e-05	0.000256288	yes
AT2G22470	AGP2, ATAGP2, arabinogalactan protein 2	wt	hda	OK	20.6037	507.589	4.62268	7.61202	5e-05	0.000256288	yes
AT3G16530	Legume lectin family protein	wt	hda	OK	0.0222209	0.546242	4.61955	1.49677	0.23525	0.358151	no
AT5G52160	Bifunctional inhibitor/lipid-transfer protein/seed storage 2S albumin superfamily protein	wt	hda	OK	0.142338	3.47465	4.60947	2.30598	0.1477	0.253848	no
AT1G08500	AtENODL18, ENODL18, early nodulin-like protein 18	wt	hda	OK	0.168939	4.1214	4.60856	2.74185	0.2515	0.37463	no
AT1G13635	DNA glycosylase superfamily protein	wt	hda	OK	0.0227162	0.547229	4.59036	1.29521	0.25515	0.37804	no
AT2G33830	Dormancy/auxin associated family protein	wt	hda	OK	8.97558	216.082	4.58943	7.35216	5e-05	0.000256288	yes
AT1G55450	S-adenosyl-L-methionine-dependent methyltransferases superfamily protein	wt	hda	OK	8.61739	206.876	4.58537	8.36686	5e-05	0.000256288	yes
AT2G25625	unknown protein; FUNCTIONS IN: molecular_function unknown; INVOLVED IN: biological_process unknown; LOCATED IN: chloroplast; EXPRESSED IN: 10 plant structures; EXPRESSED DURING: LP.06 six leaves visible, LP.04 four leaves visible, 4 anthesis, petal differentiation and expansion stage; Has 24 Blast hits to 24 proteins in 9 species: Archae - 0; Bacteria - 0; Metazoa - 0; Fungi - 0; Plants - 24; Vir…	wt	hda	OK	0.816617	19.5579	4.58195	4.59275	5e-05	0.000256288	yes
AT2G43570	CHI, chitinase, putative	wt	hda	OK	0.192744	4.61472	4.58149	2.82229	0.001	0.00378471	yes
AT1G14700	ATPAP3, PAP3, purple acid phosphatase 3	wt	hda	OK	0.223957	5.36112	4.58124	3.25003	0.02595	0.0619476	no
AT3G26500	PIRL2, plant intracellular ras group-related LRR 2	wt	hda	OK	0.0280169	0.666574	4.5724	1.59972	0.16325	0.274263	no
AT3G28857	basic helix-loop-helix (bHLH) DNA-binding family protein	wt	hda	OK	0.182385	4.30123	4.55969	2.57663	0.1848	0.301077	no
AT2G35980	ATNHL10, NHL10, YLS9, Late embryogenesis abundant (LEA) hydroxyproline-rich glycoprotein family	wt	hda	OK	0.256391	6.02688	4.55499	2.8798	0.1332	0.234032	no
AT4G36950	MAPKKK21, mitogen-activated protein kinase kinase kinase 21	wt	hda	OK	14.3614	337.306	4.55379	8.11594	5e-05	0.000256288	yes
AT5G48657	defense protein-related	wt	hda	OK	0.133266	3.10468	4.54206	2.73996	0.08955	0.170294	no
AT3G29590	AT5MAT, HXXXD-type acyl-transferase family protein	wt	hda	OK	0.0493284	1.14293	4.53417	1.8035	0.15415	0.262397	no
AT3G60420	Phosphoglycerate mutase family protein	wt	hda	OK	4.5291	104.907	4.53374	6.53763	5e-05	0.000256288	yes
AT1G64940	CYP89A6, cytochrome P450, family 87, subfamily A, polypeptide 6	wt	hda	OK	0.128609	2.96071	4.52487	2.92207	0.0005	0.00205031	yes
AT2G23680	Cold acclimation protein WCOR413 family	wt	hda	OK	0.860891	19.6947	4.51583	4.50373	5e-05	0.000256288	yes
AT1G80130	Tetratricopeptide repeat (TPR)-like superfamily protein	wt	hda	OK	3.59767	80.2604	4.47955	6.67467	5e-05	0.000256288	yes
AT5G01300	PEBP (phosphatidylethanolamine-binding protein) family protein	wt	hda	OK	0.748269	16.4933	4.46218	1.65138	0.0839	0.161553	no
AT2G47130	NAD(P)-binding Rossmann-fold superfamily protein	wt	hda	OK	0.271777	5.97201	4.45772	2.93074	0.00065	0.0025852	yes
AT1G02230	ANAC004, NAC004, NAC domain containing protein 4	wt	hda	OK	0.459998	10.0881	4.45488	2.92481	0.00095	0.00361864	yes
AT1G14860	atnudt18, NUDT18, nudix hydrolase homolog 18	wt	hda	OK	0.248599	5.44004	4.45173	2.86125	0.2174	0.338858	no
AT3G23230	Integrase-type DNA-binding superfamily protein	wt	hda	OK	0.19905	4.34869	4.44938	2.18667	0.21885	0.340537	no
AT5G44310	Late embryogenesis abundant protein (LEA) family protein	wt	hda	OK	0.11861	2.58971	4.4485	2.29942	0.1912	0.309048	no
AT3G61940	ATMTPA1, MTPA1, Cation efflux family protein	wt	hda	OK	0.0524685	1.13912	4.44033	1.71614	0.1491	0.255816	no
AT4G11521	Receptor-like protein kinase-related family protein	wt	hda	OK	0.0427689	0.91724	4.42266	1.80951	0.1742	0.288367	no
AT5G22470	NAD+ ADP-ribosyltransferases;NAD+ ADP-ribosyltransferases	wt	hda	OK	0.0312065	0.66828	4.42054	1.77419	0.16965	0.282769	no
AT1G68840	EDF2, RAP2.8, RAV2, TEM2, related to ABI3/VP1 2	wt	hda	OK	1.83112	39.1992	4.42003	5.28791	5e-05	0.000256288	yes
AT2G47770	ATTSPO, TSPO, TSPO(outer membrane tryptophan-rich sensory protein)-related	wt	hda	OK	0.495765	10.5718	4.41442	2.91295	0.00105	0.00393907	yes
AT3G53300	CYP71B31, cytochrome P450, family 71, subfamily B, polypeptide 31	wt	hda	OK	0.497175	10.5841	4.412	4.16791	5e-05	0.000256288	yes
AT1G78850	D-mannose binding lectin protein with Apple-like carbohydrate-binding domain	wt	hda	OK	0.656144	13.9094	4.4059	3.94606	5e-05	0.000256288	yes
AT3G13130	unknown protein; FUNCTIONS IN: molecular_function unknown; INVOLVED IN: biological_process unknown; LOCATED IN: endomembrane system; EXPRESSED IN: male gametophyte; Has 140 Blast hits to 132 proteins in 41 species: Archae - 2; Bacteria - 4; Metazoa - 29; Fungi - 20; Plants - 51; Viruses - 0; Other Eukaryotes - 34 (source: NCBI BLink).	wt	hda	OK	0.0871051	1.84326	4.40336	1.81177	0.14475	0.249718	no
AT5G27420	ATL31, CNI1, carbon/nitrogen insensitive 1	wt	hda	OK	6.75794	141.673	4.38984	8.00442	5e-05	0.000256288	yes
AT2G41470	unknown protein; FUNCTIONS IN: molecular_function unknown; INVOLVED IN: biological_process unknown; LOCATED IN: vacuole; BEST Arabidopsis thaliana protein match is: unknown protein (TAIR:AT2G41440.1); Has 1066 Blast hits to 825 proteins in 144 species: Archae - 7; Bacteria - 46; Metazoa - 465; Fungi - 36; Plants - 67; Viruses - 4; Other Eukaryotes - 441 (source: NCBI BLink).	wt	hda	OK	0.372205	7.75618	4.38117	3.796	5e-05	0.000256288	yes
[truncated: 18,786 more rows]
