# Supplementary material for: HISTONE DEACETYLASE19 Controls Ovule Number Determination and Transmitting Tract Differentiation
Source: Plant Physiol. 2023 Dec 7;194(4):2117–35. doi: 10.1093/plphys/kiad629 (PMC10980524; doi:10.1093/plphys/kiad629)
Supplement: kiad629_Supplementary_Data [file kiad629_supplementary_data.zip › Supplemental Dataset S2DESeq2.xlsx]

## Sheet: DESeq2
Supplemental Dataset S2: Results of RNA-seq analysis with DeSeq2
ID	baseMean	log2FoldChange	lfcSE	stat	pvalue	padj
AT1G36060	445.99	-8.63787	0.611388	-14.1283	2.54189e-45	1.05308e-42
AT3G14530	260.809	-7.59197	0.592848	-12.8059	1.51889e-37	4.02728e-35
AT1G47395	104.332	-7.24424	0.86313	-8.39299	4.73921e-17	1.64475e-15
AT3G29060	55.607	-6.79599	0.74249	-9.15297	5.53875e-20	2.85346e-18
AT3G09260	137.062	-6.57806	0.781051	-8.42205	3.69941e-17	1.30437e-15
AT2G32270	23.0559	-5.71575	0.899041	-6.35761	2.04917e-10	2.63582e-09
AT5G13670	308.815	-5.5558	0.542305	-10.2448	1.24898e-24	1.11879e-22
AT4G09930	19.135	-5.53258	0.903926	-6.12062	9.32138e-10	1.07209e-08
AT3G48230	39.0621	-5.44077	0.755882	-7.19791	6.11418e-13	1.1979e-11
AT1G15210	51.3082	-5.4333	0.719674	-7.54967	4.36362e-14	1.01668e-12
AT3G15950	346.072	-5.42477	0.564388	-9.61177	7.1311e-22	4.77472e-20
AT1G06080	3944.49	-5.38818	0.308732	-17.4526	3.28864e-68	4.35986e-65
AT5G04150	44.0534	-5.34443	0.969854	-5.51055	3.57721e-08	3.0649e-07
AT5G56080	18.3034	-5.23219	0.933608	-5.60427	2.09138e-08	1.88101e-07
AT1G72570	17.7224	-5.21016	0.933659	-5.58037	2.40001e-08	2.1297e-07
AT5G55340	16.0699	-5.20641	0.926478	-5.61957	1.91428e-08	1.73824e-07
AT1G68460	37.8967	-5.175	0.821032	-6.30304	2.91855e-10	3.66866e-09
AT1G04610	14.7726	-5.16346	0.924646	-5.58426	2.347e-08	2.09005e-07
AT1G64360	19.3442	-5.0747	0.952264	-5.32909	9.8707e-08	7.7137e-07
AT5G05040	14.4312	-5.07207	0.932916	-5.43679	5.42483e-08	4.45594e-07
AT4G34250	1598.54	-5.05937	0.537121	-9.41941	4.5362e-21	2.72529e-19
AT1G54010	124.491	-5.02863	0.579925	-8.67119	4.27644e-18	1.70766e-16
AT3G27910	13.2742	-5.01406	0.932659	-5.37609	7.61202e-08	6.08411e-07
AT4G14140	13.5593	-5.01384	0.934422	-5.36571	8.06325e-08	6.42154e-07
AT3G14550	450.121	-4.988	0.26995	-18.4775	3.13352e-76	6.23132e-73
AT1G23480	556.071	-4.91993	0.443913	-11.0831	1.51557e-28	1.84899e-26
AT4G36770	355.245	-4.91888	0.339049	-14.5079	1.08026e-47	5.23952e-45
AT5G17040	34.6477	-4.89418	0.798797	-6.12694	8.95872e-10	1.03457e-08
AT5G36110	148.055	-4.86302	0.669869	-7.25966	3.88071e-13	7.81883e-12
AT3G14540	667.038	-4.82701	0.480051	-10.0552	8.71494e-24	7.1319e-22
AT1G23510	15.9864	-4.79428	0.886947	-5.40537	6.4673e-08	5.23651e-07
AT4G26330	14.397	-4.75167	0.868175	-5.47318	4.42042e-08	3.72003e-07
AT5G62160	11.3397	-4.73004	0.951265	-4.97237	6.61401e-07	4.33507e-06
AT1G70550	497.85	-4.72634	0.5014	-9.4263	4.24806e-21	2.56155e-19
AT4G39000	68.0974	-4.72238	0.828238	-5.70172	1.18607e-08	1.11942e-07
AT2G42410	895.741	-4.72236	0.434075	-10.8791	1.44945e-27	1.59247e-25
AT3G61035	10.8714	-4.70626	0.950887	-4.94934	7.44654e-07	4.82824e-06
AT5G45850	490.612	-4.7057	0.376961	-12.4833	9.21386e-36	1.9916e-33
AT1G15580	23.0867	-4.70474	0.869945	-5.40809	6.37015e-08	5.16416e-07
AT3G24225	26.3307	-4.67244	0.773544	-6.04031	1.53819e-09	1.71172e-08
AT3G26550	9.76199	-4.61776	0.952515	-4.84797	1.2473e-06	7.72401e-06
AT5G15380	27.6447	-4.60782	0.746313	-6.17411	6.65358e-10	7.8711e-09
AT2G21650	723.303	-4.60096	0.429584	-10.7103	9.1089e-27	9.48375e-25
AT2G01500	47.8162	-4.59864	0.555912	-8.27224	1.31463e-16	4.26473e-15
AT1G22330	216.305	-4.52802	0.520143	-8.70532	3.16674e-18	1.28518e-16
AT3G53010	76.2949	-4.49141	0.554476	-8.10028	5.48342e-16	1.63975e-14
AT1G69320	42.276	-4.45081	0.749301	-5.93995	2.851e-09	3.03182e-08
AT1G15550	75.5428	-4.43633	0.685966	-6.46727	9.97865e-11	1.35915e-09
AT5G66870	421.902	-4.4144	0.351254	-12.5675	3.1844e-36	7.62951e-34
AT4G33600	119.408	-4.39948	0.683993	-6.43206	1.25889e-10	1.68354e-09
AT1G02810	736.969	-4.38348	0.380603	-11.5172	1.08055e-30	1.70538e-28
AT1G26680	8.26273	-4.35585	0.967769	-4.50092	6.76595e-06	3.53236e-05
AT3G12750	292.225	-4.35211	0.70241	-6.19597	5.79275e-10	6.90202e-09
AT2G03130	10.5237	-4.33476	0.982269	-4.413	1.01946e-05	5.12073e-05
AT4G25750	53.4647	-4.32672	0.751492	-5.7575	8.53679e-09	8.27303e-08
AT5G25490	22.5116	-4.31655	0.886088	-4.87147	1.10771e-06	6.92482e-06
AT5G02540	1746.91	-4.31276	0.565317	-7.62892	2.3673e-14	5.7062e-13
AT5G56490	649.631	-4.30111	0.577167	-7.4521	9.18655e-14	2.03661e-12
AT4G29920	46.9036	-4.29574	0.810918	-5.29738	1.17476e-07	9.02677e-07
AT2G32870	8.36001	-4.27505	0.975794	-4.38109	1.18085e-05	5.82834e-05
AT4G15480	1008.26	-4.26995	0.221507	-19.2768	8.41787e-83	3.34796e-79
AT2G02835	9.8994	-4.25235	0.985808	-4.31357	1.60639e-05	7.70307e-05
AT1G09880	61.7726	-4.2517	0.640783	-6.63516	3.24159e-11	4.79629e-10
AT1G62500	5066.32	-4.23477	0.297195	-14.2491	4.5389e-46	2.00579e-43
AT4G33020	856.516	-4.22632	0.55157	-7.66234	1.8257e-14	4.49108e-13
AT2G02850	4603.99	-4.22028	0.542023	-7.78617	6.90707e-15	1.79079e-13
AT3G49270	463.362	-4.21873	0.618153	-6.82473	8.80911e-12	1.42421e-10
AT3G15680	265.609	-4.20497	0.569924	-7.37813	1.60532e-13	3.41793e-12
AT4G10440	567.991	-4.1689	0.460649	-9.05006	1.42893e-19	6.91377e-18
AT3G01960	7.06223	-4.16443	0.976494	-4.26467	2.00196e-05	9.38717e-05
AT2G14900	1424.84	-4.15335	0.636462	-6.52569	6.76896e-11	9.5738e-10
AT5G45860	22.3849	-4.14905	0.742393	-5.58875	2.28707e-08	2.04224e-07
AT1G23420	271.314	-4.14083	0.588233	-7.03944	1.9301e-12	3.45277e-11
AT4G09960	5554.68	-4.12839	0.330209	-12.5023	7.24838e-36	1.61957e-33
AT2G34020	7.94249	-4.12716	0.985669	-4.18717	2.82457e-05	0.000127774
AT5G05810	490.148	-4.11677	0.268638	-15.3246	5.24021e-53	3.59334e-50
AT3G05820	89.5294	-4.11301	0.614397	-6.69439	2.16571e-11	3.31033e-10
AT4G14130	2817.9	-4.11023	0.25439	-16.1572	1.01058e-58	1.0577e-55
AT1G25330	3391.37	-4.09694	0.446257	-9.18067	4.28402e-20	2.23016e-18
AT3G59930	17.095	-4.06663	0.890404	-4.56718	4.94334e-06	2.6771e-05
AT5G09730	13154.3	-4.06598	0.508674	-7.99328	1.31393e-15	3.72737e-14
AT1G11600	823.249	-4.05828	0.322877	-12.5691	3.12135e-36	7.56966e-34
AT3G45940	1099.74	-4.05462	0.392917	-10.3193	5.76542e-25	5.23521e-23
AT2G27385	6010.13	-4.03423	0.319856	-12.6126	1.79857e-36	4.47081e-34
AT2G33880	9692.2	-4.02991	0.208947	-19.2867	6.94451e-83	3.34796e-79
AT5G01040	46.8906	-4.01956	0.65595	-6.12785	8.90763e-10	1.02987e-08
AT1G10460	8.50337	-3.97418	0.928463	-4.28038	1.86573e-05	8.83381e-05
AT5G57780	478.149	-3.9718	0.424834	-9.34908	8.84164e-21	5.18658e-19
AT5G57620	6.31707	-3.9669	0.987834	-4.01576	5.92551e-05	0.000247708
AT2G42840	22252.6	-3.96178	0.272973	-14.5134	9.96099e-48	4.95211e-45
AT1G28710	2630.76	-3.95776	0.350416	-11.2945	1.39735e-29	1.86495e-27
AT5G10280	161.812	-3.94039	0.605739	-6.5051	7.76421e-11	1.08502e-09
AT4G19030	68.7285	-3.9341	0.719953	-5.46438	4.64522e-08	3.88619e-07
AT1G64670	888.446	-3.93175	0.317675	-12.3766	3.49644e-35	7.31897e-33
AT1G29660	36.5365	-3.92911	0.672164	-5.84547	5.05138e-09	5.12277e-08
AT1G23000	781.649	-3.88487	0.314361	-12.358	4.40981e-35	9.04056e-33
AT1G20380	2017.96	-3.88418	0.517206	-7.50992	5.91636e-14	1.34768e-12
AT5G23350	152.33	-3.88203	0.490337	-7.91707	2.43178e-15	6.68856e-14
AT4G38690	396.497	-3.86934	0.321803	-12.0239	2.65979e-33	4.7651e-31
AT2G22170	571.565	-3.8651	0.541651	-7.13577	9.62456e-13	1.82977e-11
AT5G27010	8.67976	-3.8455	1.00748	-3.81695	0.000135111	0.000519509
AT1G71870	345.288	-3.83023	0.44861	-8.538	1.36559e-17	5.11415e-16
AT1G79360	1886.35	-3.82543	0.332219	-11.5148	1.11147e-30	1.72944e-28
AT1G05300	222.798	-3.8129	0.748385	-5.09484	3.49043e-07	2.4244e-06
AT2G40260	11.6635	-3.81054	0.921334	-4.13589	3.53584e-05	0.000155699
AT5G48800	374.264	-3.81025	0.297235	-12.819	1.28376e-37	3.44985e-35
AT1G23965	39.9058	-3.79289	0.646771	-5.86436	4.50881e-09	4.62176e-08
AT1G17060	97.8895	-3.78355	0.699177	-5.41143	6.25246e-08	5.07703e-07
AT2G12480	3449.16	-3.77669	0.52243	-7.22909	4.86233e-13	9.65957e-12
AT4G00460	209.103	-3.77537	0.398065	-9.48429	2.44029e-21	1.53568e-19
AT5G61480	343.036	-3.76752	0.536888	-7.01733	2.26148e-12	3.9975e-11
AT3G48185	31.4534	-3.76642	0.824484	-4.56821	4.91909e-06	2.66542e-05
AT1G29160	106.962	-3.76359	0.675331	-5.57295	2.50466e-08	2.21269e-07
AT4G20270	488.903	-3.76333	0.60381	-6.23264	4.58639e-10	5.56128e-09
AT5G04530	1049.23	-3.75079	0.355614	-10.5474	5.22427e-26	5.1945e-24
AT1G02530	69.5603	-3.73543	0.809897	-4.61222	3.98384e-06	2.20124e-05
AT1G10550	41.1015	-3.73298	0.616411	-6.05599	1.39557e-09	1.56439e-08
AT5G09990	429.176	-3.73241	0.603644	-6.18313	6.28415e-10	7.4607e-09
AT1G79760	7.46294	-3.72797	0.945139	-3.94436	8.00146e-05	0.000323935
AT1G51220	6.08918	-3.72234	1.0041	-3.70714	0.000209614	0.000771639
AT3G20110	8.04275	-3.71657	0.94649	-3.92668	8.61255e-05	0.000346223
AT3G50330	184.544	-3.70959	0.408847	-9.0733	1.15464e-19	5.64347e-18
AT1G13230	92.1395	-3.69664	0.681124	-5.42726	5.72256e-08	4.68501e-07
AT2G45970	1231.05	-3.68759	0.458837	-8.03681	9.22052e-16	2.68855e-14
AT5G23820	154.129	-3.68758	0.771907	-4.77724	1.7772e-06	1.06322e-05
AT4G34940	70.1688	-3.6824	0.84477	-4.35905	1.30626e-05	6.38904e-05
AT4G25160	150.195	-3.6677	0.402465	-9.1131	8.00629e-20	4.02053e-18
AT4G29030	8211.36	-3.6637	0.192345	-19.0475	6.88787e-81	1.95675e-77
AT3G11402	61.1481	-3.65747	0.463458	-7.8917	2.98092e-15	8.09818e-14
AT1G04280	527.032	-3.65561	0.190575	-19.182	5.23756e-82	1.7359e-78
AT5G09750	307.625	-3.64502	0.207453	-17.5704	4.15555e-69	6.88645e-66
AT1G24540	160.324	-3.6404	0.70245	-5.18242	2.1902e-07	1.58552e-06
AT2G32690	12129.5	-3.63588	0.485708	-7.48574	7.11469e-14	1.6023e-12
AT4G11610	4.94547	-3.62843	1.00302	-3.61749	0.000297468	0.0010569
AT2G15090	1369.02	-3.61335	0.39167	-9.22549	2.82258e-20	1.50482e-18
AT5G35732	34.067	-3.60191	0.817635	-4.40529	1.05645e-05	5.28782e-05
AT3G20395	18.1452	-3.59081	0.905557	-3.96531	7.3302e-05	0.000299811
AT5G50150	597.627	-3.58861	0.404307	-8.87597	6.93279e-19	3.05688e-17
AT1G17200	3396.82	-3.58809	0.30638	-11.7113	1.11608e-31	1.88087e-29
AT4G18970	1739.87	-3.58723	0.327065	-10.9679	5.44983e-28	6.19287e-26
AT5G06380	6.17742	-3.58499	1.01239	-3.54112	0.00039843	0.00137001
AT3G16300	623.965	-3.58243	0.398814	-8.9827	2.64196e-19	1.22753e-17
AT3G46770	557.455	-3.5596	0.232549	-15.3069	6.87921e-53	4.56e-50
AT5G60140	2215.32	-3.55134	0.384291	-9.24127	2.43582e-20	1.31627e-18
AT3G62960	6.659	-3.54953	1.01583	-3.49422	0.000475443	0.00160466
AT3G44326	4.86961	-3.53809	1.00839	-3.50866	0.000450378	0.00152889
AT1G11370	6.54004	-3.53491	0.957118	-3.69329	0.000221372	0.000808633
AT1G45201	12.4191	-3.52872	1.00544	-3.50962	0.000448739	0.00152384
AT3G51060	256.449	-3.52741	0.4765	-7.40274	1.33402e-13	2.88352e-12
AT1G04150	233.84	-3.52475	0.267131	-13.1949	9.39325e-40	2.96499e-37
AT2G19460	113.209	-3.52156	0.709085	-4.96635	6.82234e-07	4.4628e-06
AT5G42230	914.453	-3.49919	0.447686	-7.81619	5.44483e-15	1.43384e-13
AT1G22490	462.768	-3.4973	0.494653	-7.07021	1.54704e-12	2.8121e-11
AT1G65890	72.6191	-3.49699	0.556131	-6.28807	3.2143e-10	4.01005e-09
AT5G01890	1171.43	-3.49373	0.203497	-17.1685	4.57233e-66	5.68283e-63
AT5G57240	236.023	-3.49336	0.72127	-4.84334	1.27671e-06	7.87492e-06
AT2G41990	1140.84	-3.48563	0.421958	-8.26062	1.44921e-16	4.67083e-15
AT1G07860	6.30202	-3.47794	0.964977	-3.60417	0.000313151	0.00110667
AT4G35970	9.95862	-3.46637	0.872996	-3.97066	7.16749e-05	0.000293882
AT5G18720	22.4246	-3.46405	0.667409	-5.1903	2.0996e-07	1.52828e-06
AT3G63200	1465.07	-3.46339	0.248439	-13.9406	3.58956e-44	1.42764e-41
AT1G49475	84.2028	-3.4624	0.38031	-9.10414	8.69537e-20	4.35557e-18
AT3G58780	1419.3	-3.45842	0.42847	-8.07156	6.94042e-16	2.05996e-14
AT1G14440	1550.82	-3.45528	0.243843	-14.1701	1.40259e-45	5.93443e-43
AT3G52550	4.63428	-3.45443	1.01178	-3.41421	0.000639671	0.00208978
AT1G30795	5351.69	-3.4492	0.920781	-3.74595	0.000179711	0.000672258
AT1G62030	272.892	-3.4455	0.519422	-6.63333	3.28195e-11	4.8488e-10
AT5G04820	450.35	-3.44372	0.284627	-12.0991	1.0681e-33	1.98507e-31
AT3G05730	4.57878	-3.44354	1.01208	-3.40243	0.000667895	0.00216739
AT2G05330	5.65398	-3.43721	1.01743	-3.37832	0.00072929	0.00234443
AT1G23130	263.612	-3.43107	0.436037	-7.86876	3.58178e-15	9.63834e-14
AT4G02100	1037.65	-3.42782	0.143245	-23.9297	1.50214e-126	2.98716e-122
AT4G31020	98.6892	-3.42472	0.571677	-5.99067	2.08982e-09	2.27094e-08
AT1G60630	317.247	-3.42054	0.519379	-6.58583	4.52345e-11	6.5373e-10
AT5G11360	830.468	-3.40786	0.224236	-15.1977	3.6643e-52	2.35059e-49
AT3G54260	466.47	-3.40592	0.276286	-12.3275	6.43752e-35	1.2931e-32
AT5G57920	4.47807	-3.39847	1.014	-3.35155	0.000803597	0.00256054
AT4G37050	125.482	-3.392	0.6717	-5.04988	4.42089e-07	3.00252e-06
AT2G18500	95.7778	-3.38761	0.389082	-8.70667	3.12932e-18	1.27259e-16
AT5G57390	539.713	-3.38621	0.402308	-8.41697	3.86357e-17	1.35504e-15
AT3G52490	211.208	-3.38146	0.578977	-5.8404	5.20746e-09	5.27806e-08
AT5G37300	1207.23	-3.37785	0.624179	-5.41167	6.24399e-08	5.07429e-07
AT4G09820	130.693	-3.36798	0.382906	-8.79584	1.41978e-18	6.01998e-17
AT3G57670	1473.94	-3.36286	0.265461	-12.668	8.89224e-37	2.29651e-34
AT1G54200	253.806	-3.35416	0.459744	-7.29573	2.97044e-13	6.05847e-12
AT3G44960	35.2778	-3.34549	0.700683	-4.77461	1.80056e-06	1.07525e-05
AT2G28260	127.772	-3.33701	0.496374	-6.72277	1.78296e-11	2.76137e-10
AT5G02890	412.508	-3.32919	0.417537	-7.97341	1.54358e-15	4.33555e-14
AT1G02460	7.82196	-3.32812	0.948263	-3.5097	0.000448616	0.00152384
AT5G53950	296.663	-3.32015	0.381073	-8.71263	2.96893e-18	1.21482e-16
AT3G53040	4.94316	-3.31965	1.01981	-3.25517	0.00113324	0.00346861
AT5G47150	422.939	-3.31861	0.393237	-8.43922	3.19464e-17	1.14466e-15
AT3G12160	4.54444	-3.30172	1.01903	-3.24007	0.001195	0.00363472
AT4G22810	39.8473	-3.29856	0.840265	-3.92562	8.6508e-05	0.000347465
AT5G09805	103.968	-3.29254	0.511629	-6.43542	1.23135e-10	1.65227e-09
AT1G51460	3681.9	-3.28984	0.429471	-7.66022	1.85619e-14	4.54024e-13
AT3G28570	144.044	-3.28408	0.320987	-10.2312	1.43739e-24	1.26477e-22
AT5G57130	722.624	-3.28085	0.429736	-7.63459	2.26543e-14	5.48058e-13
AT2G47630	1760.62	-3.27979	0.389412	-8.42243	3.68766e-17	1.30254e-15
AT3G11000	3180.89	-3.276	0.37462	-8.74486	2.23289e-18	9.30887e-17
AT4G04890	5350.08	-3.27468	0.321735	-10.1782	2.48099e-24	2.11746e-22
AT1G05490	2083.8	-3.26915	0.487151	-6.71075	1.9362e-11	2.98244e-10
AT5G44460	7.17103	-3.26718	0.944587	-3.45884	0.000542505	0.00180466
AT3G04290	4176.74	-3.26465	0.260072	-12.5529	3.83386e-36	8.96943e-34
AT4G17905	4.33991	-3.262	1.01983	-3.19859	0.00138101	0.00413285
AT3G49630	9.35384	-3.26188	0.931935	-3.50012	0.000465054	0.00157487
AT4G14315	4.94627	-3.25859	1.02221	-3.1878	0.00143362	0.0042678
AT5G62100	366.69	-3.25456	0.272792	-11.9306	8.20088e-33	1.43055e-30
AT5G61120	923.6	-3.25111	0.335205	-9.69885	3.04918e-22	2.15021e-20
AT5G16340	79.6235	-3.24827	0.519463	-6.25313	4.02301e-10	4.93532e-09
AT5G44360	5.30111	-3.24644	1.02362	-3.17154	0.00151634	0.00447985
AT4G25430	5.08351	-3.24534	1.02308	-3.17213	0.00151328	0.00447373
AT3G13730	109.337	-3.23747	0.443221	-7.30443	2.78451e-13	5.71443e-12
AT1G28220	12.1653	-3.23678	0.880163	-3.67748	0.000235547	0.000855071
AT1G02800	1817.6	-3.23479	0.218928	-14.7756	2.10432e-49	1.13098e-46
AT3G58810	97.8035	-3.23217	0.346684	-9.32308	1.13014e-20	6.45801e-19
AT4G09965	28.8319	-3.23215	0.832163	-3.88403	0.000102739	0.000405049
AT3G52540	124.674	-3.23022	0.542582	-5.95342	2.62604e-09	2.80911e-08
AT1G10970	1557.55	-3.22605	0.499801	-6.45467	1.08454e-10	1.46915e-09
AT2G21450	500.931	-3.22117	0.183735	-17.5316	8.21699e-69	1.16716e-65
AT4G21850	18.0944	-3.221	0.86915	-3.70592	0.000210621	0.000774348
AT4G27980	707.157	-3.21771	0.348161	-9.24203	2.41855e-20	1.31212e-18
AT1G19890	7.12594	-3.2146	1.00106	-3.21119	0.00132189	0.00397626
AT1G51530	26.5558	-3.21436	0.830053	-3.87247	0.000107737	0.000422521
AT2G37590	131.279	-3.2131	0.70943	-4.52913	5.9226e-06	3.15248e-05
AT1G31310	600.245	-3.21306	0.289817	-11.0865	1.45818e-28	1.78996e-26
AT3G63430	274.711	-3.20753	0.328405	-9.76698	1.56038e-22	1.1408e-20
AT1G67770	28.233	-3.20455	0.709067	-4.51939	6.20178e-06	3.28351e-05
AT1G70560	1484.1	-3.2041	0.511924	-6.25893	3.87624e-10	4.76703e-09
AT1G75710	1694.21	-3.20099	0.351899	-9.09633	9.3434e-20	4.66841e-18
AT2G42830	1539.33	-3.19908	0.323661	-9.88405	4.88201e-23	3.7484e-21
AT4G34980	7920.64	-3.19851	0.207269	-15.4316	1.00277e-53	7.12183e-51
AT5G52860	1059.01	-3.18841	0.211959	-15.0425	3.86438e-51	2.26021e-48
AT4G21750	3225.27	-3.18678	0.456781	-6.9766	3.02399e-12	5.23707e-11
AT1G65620	90.3528	-3.18359	0.691886	-4.60132	4.19812e-06	2.30618e-05
AT4G18220	316.976	-3.18306	0.767278	-4.14851	3.34651e-05	0.000148249
AT1G05230	1136.49	-3.17963	0.417222	-7.62097	2.51783e-14	6.04704e-13
AT4G00400	879.3	-3.17829	0.253245	-12.5503	3.9618e-36	9.16097e-34
AT5G60880	10.9528	-3.17238	0.849778	-3.73318	0.000189076	0.000702927
AT4G37650	658.921	-3.16243	0.563249	-5.61462	1.96991e-08	1.78224e-07
AT2G32790	18.7627	-3.15901	0.869046	-3.63503	0.000277946	0.000992809
AT2G39430	3.60488	-3.15703	1.02067	-3.09311	0.00198073	0.00568709
AT3G01140	769.407	-3.1541	0.419802	-7.51331	5.76497e-14	1.32076e-12
AT5G65970	20.1695	-3.15118	0.965403	-3.26411	0.00109808	0.0033745
AT5G18090	504.394	-3.13959	0.446571	-7.03044	2.05882e-12	3.6752e-11
AT5G37620	12.8258	-3.13537	0.966563	-3.24384	0.00117931	0.0035947
AT1G56210	1075.1	-3.1346	0.33851	-9.26	2.04442e-20	1.1169e-18
AT1G62870	861.251	-3.13254	0.265417	-11.8023	3.79636e-32	6.45252e-30
AT1G22550	65.6358	-3.13091	0.731839	-4.27815	1.88455e-05	8.90804e-05
AT5G03860	6.65799	-3.13086	1.02828	-3.04475	0.00232871	0.00656953
AT5G39650	30.5143	-3.12585	0.751774	-4.15797	3.2109e-05	0.000142941
AT1G67750	3640.56	-3.12387	0.297487	-10.5009	8.55826e-26	8.26163e-24
AT3G61380	473.156	-3.12259	0.428243	-7.29163	3.06216e-13	6.23915e-12
AT1G75050	116.248	-3.12159	0.596496	-5.23322	1.66582e-07	1.24023e-06
AT1G77660	676.56	-3.11809	0.320229	-9.73707	2.09516e-22	1.50958e-20
AT3G12710	3911.27	-3.11803	0.436702	-7.13994	9.33716e-13	1.77907e-11
AT5G01870	60.7874	-3.11538	0.472881	-6.58808	4.45558e-11	6.45329e-10
AT4G19460	376.012	-3.11214	0.319732	-9.73362	2.16744e-22	1.55602e-20
AT1G16500	519.757	-3.10989	0.411763	-7.55263	4.26551e-14	9.9793e-13
AT3G26932	765.482	-3.10987	0.284555	-10.9289	8.38642e-28	9.36923e-26
AT2G16210	441.344	-3.10586	0.238177	-13.0401	7.23458e-39	2.08503e-36
AT5G14180	577.873	-3.10317	0.525449	-5.90576	3.51035e-09	3.68179e-08
AT4G32880	133.205	-3.09756	0.449656	-6.88873	5.6294e-12	9.34443e-11
AT5G45670	2906.99	-3.09432	0.281449	-10.9942	4.07412e-28	4.74376e-26
AT5G66350	384.089	-3.08149	0.35853	-8.59479	8.34182e-18	3.20861e-16
AT5G18690	191.54	-3.08091	0.491581	-6.26735	3.67254e-10	4.53334e-09
AT1G22250	429.638	-3.07935	0.199472	-15.4375	9.15599e-54	6.74355e-51
AT4G38000	223.332	-3.0758	0.521152	-5.90192	3.59305e-09	3.75862e-08
AT3G22540	18.3259	-3.07261	0.780489	-3.93678	8.25835e-05	0.000333218
AT3G16330	90.2412	-3.07003	0.605984	-5.06619	4.05856e-07	2.77826e-06
AT1G72970	11935	-3.06944	0.130916	-23.4458	1.45853e-121	1.45021e-117
AT1G78170	652.249	-3.0693	0.551064	-5.56977	2.55069e-08	2.24936e-07
AT3G23560	661.541	-3.06894	0.645288	-4.75591	1.97551e-06	1.16931e-05
AT2G28470	24070.9	-3.06738	0.151706	-20.2192	6.63335e-91	4.39702e-87
AT2G16630	267.453	-3.05733	0.736421	-4.1516	3.30154e-05	0.000146387
AT5G18000	735.666	-3.05336	0.355741	-8.5831	9.23469e-18	3.53836e-16
AT4G36250	4867.75	-3.05045	0.35674	-8.55092	1.22112e-17	4.59038e-16
AT4G37750	2335.74	-3.04247	0.231434	-13.1461	1.79068e-39	5.47839e-37
AT5G48350	3.50079	-3.03985	1.02459	-2.96689	0.00300825	0.00823316
AT3G25950	39.1135	-3.03836	0.68455	-4.43847	9.06008e-06	4.60084e-05
AT5G52547	150.295	-3.03701	0.350849	-8.65616	4.8792e-18	1.94056e-16
AT4G22560	144.537	-3.03683	0.474451	-6.40071	1.54651e-10	2.0313e-09
AT2G33350	19.1702	-3.02722	0.968224	-3.12657	0.00176861	0.0051434
AT1G65985	51.2799	-3.02572	0.440992	-6.86118	6.82956e-12	1.11872e-10
AT1G27045	1246.37	-3.02273	0.323724	-9.33739	9.87335e-21	5.72424e-19
AT1G43640	541.985	-3.02047	0.252231	-11.975	4.80487e-33	8.53122e-31
AT3G06280	3.84926	-3.01836	1.02638	-2.94078	0.0032739	0.00886986
AT5G10000	4.35748	-3.0175	1.02756	-2.93657	0.00331861	0.00897551
AT1G70895	123.247	-3.01228	0.631234	-4.77205	1.82362e-06	1.08739e-05
AT5G64667	260.505	-3.0078	0.541411	-5.55549	2.7684e-08	2.42735e-07
AT4G18210	143.252	-3.00004	0.614493	-4.88215	1.04938e-06	6.58917e-06
AT5G14410	663.306	-2.99503	0.390464	-7.67045	1.71399e-14	4.25524e-13
AT3G47010	151.072	-2.99228	0.333507	-8.97216	2.90751e-19	1.34776e-17
AT2G26440	3478.37	-2.99165	0.399539	-7.48777	7.0055e-14	1.57949e-12
AT5G53390	303.845	-2.98977	0.495581	-6.03285	1.61088e-09	1.78761e-08
AT4G14560	1181.88	-2.98444	0.328232	-9.09249	9.67974e-20	4.82434e-18
AT1G30800	84.4077	-2.98336	0.738628	-4.03905	5.36676e-05	0.000227216
AT5G17500	3.23691	-2.98068	1.02542	-2.90679	0.0036516	0.00975755
AT3G59420	1323.07	-2.97842	0.174636	-17.0551	3.20456e-65	3.74858e-62
AT5G20970	3.17975	-2.97825	1.02524	-2.90494	0.0036732	0.00981387
AT4G32780	3.75112	-2.97718	1.02716	-2.89846	0.00375001	0.00998922
AT3G43960	1867.44	-2.97512	0.458851	-6.48385	8.94098e-11	1.23387e-09
AT2G26450	47.6423	-2.97357	0.822457	-3.61547	0.0002998	0.00106423
AT3G10780	64.395	-2.97298	0.810777	-3.66682	0.000245581	0.000887288
AT5G22940	1701.62	-2.96683	0.187161	-15.8518	1.36665e-56	1.35886e-53
AT1G30530	2464.58	-2.96102	0.23622	-12.535	4.80159e-36	1.09752e-33
AT5G19810	4.68576	-2.9489	0.992659	-2.97071	0.00297111	0.00814831
AT1G31990	3.21398	-2.94873	1.02627	-2.87324	0.00406287	0.0107182
AT4G32630	22.7745	-2.94445	0.678403	-4.34027	1.4231e-05	6.90069e-05
AT3G24630	858.757	-2.94368	0.155696	-18.9066	1.00568e-79	2.49987e-76
AT5G01075	615.154	-2.94169	0.443424	-6.63403	3.26642e-11	4.82945e-10
AT5G07280	1503	-2.94056	0.259019	-11.3527	7.1928e-30	1.01444e-27
AT3G29020	39.6835	-2.93839	0.713817	-4.11645	3.84753e-05	0.000168011
AT1G50830	549.728	-2.92635	0.496228	-5.8972	3.69723e-09	3.85544e-08
AT3G21620	3.01481	-2.92542	1.02617	-2.85083	0.00436056	0.0114039
AT4G31110	16.5866	-2.91956	0.899832	-3.24456	0.00117634	0.00358618
AT2G41130	91.6632	-2.9157	0.769462	-3.78927	0.000151092	0.000574495
AT5G51750	3908.9	-2.91298	0.257199	-11.3258	9.78105e-30	1.33223e-27
AT5G41071	3.09875	-2.90982	1.02691	-2.83357	0.00460317	0.0119752
AT3G08770	39688.2	-2.90827	0.428663	-6.78453	1.16467e-11	1.84989e-10
AT1G27080	19.9403	-2.9062	0.960467	-3.02582	0.00247962	0.00695581
AT3G29639	7.04562	-2.90609	0.93706	-3.10129	0.00192682	0.00555234
AT1G25450	864.01	-2.90567	0.489087	-5.94101	2.83279e-09	3.01406e-08
AT4G30110	108.349	-2.90365	0.545622	-5.32172	1.0279e-07	8.00661e-07
AT3G61250	839.258	-2.89941	0.238513	-12.1562	5.31869e-34	1.00731e-31
AT3G21090	680.826	-2.89339	0.973292	-2.97278	0.00295111	0.00809907
AT1G55580	12.468	-2.88585	0.964293	-2.99271	0.00276516	0.0076521
AT1G13290	33.075	-2.8771	0.697089	-4.12731	3.67039e-05	0.000160947
AT4G16162	6.15141	-2.87703	0.978365	-2.94065	0.00327521	0.00887219
AT2G39330	1142.61	-2.87674	0.602283	-4.77639	1.78468e-06	1.06705e-05
AT3G52270	63.3948	-2.86976	0.476618	-6.02108	1.73261e-09	1.90885e-08
AT5G11160	343.542	-2.86829	0.263428	-10.8883	1.31047e-27	1.44777e-25
AT2G02020	9.09828	-2.86748	0.972634	-2.94816	0.00319676	0.00868453
AT1G12460	928.662	-2.86509	0.196067	-14.6128	2.32762e-48	1.18685e-45
AT4G31610	494.068	-2.86483	0.483286	-5.92781	3.07007e-09	3.25434e-08
AT3G48770	206.013	-2.86242	0.326768	-8.75979	1.95607e-18	8.2064e-17
AT3G60970	1191.49	-2.85596	0.470169	-6.07433	1.24509e-09	1.40841e-08
AT2G02780	1321.56	-2.85407	0.455759	-6.26225	3.7946e-10	4.6753e-09
AT4G30980	66.4538	-2.85334	0.662993	-4.30373	1.67943e-05	8.01083e-05
AT2G42800	2282.29	-2.85289	0.182571	-15.6262	4.829e-55	4.36498e-52
AT5G67060	141.73	-2.84498	0.377469	-7.53699	4.80954e-14	1.11342e-12
AT4G21640	27.6278	-2.84379	0.772135	-3.68302	0.000230488	0.000838697
AT1G61600	13.171	-2.84317	0.923872	-3.07744	0.00208784	0.00596616
AT1G03170	1054.32	-2.83963	0.462343	-6.14182	8.15812e-10	9.48173e-09
AT1G02190	5549.39	-2.83596	0.418193	-6.78146	1.18965e-11	1.88505e-10
AT5G57720	144.098	-2.8326	0.297456	-9.52277	1.6862e-21	1.08167e-19
AT1G12330	2381.76	-2.83223	0.186442	-15.1909	4.06209e-52	2.52433e-49
AT3G56100	777.903	-2.83208	0.232397	-12.1864	3.67487e-34	7.095e-32
AT3G63300	376.218	-2.83142	0.331651	-8.53736	1.37321e-17	5.13301e-16
AT1G68810	47.5639	-2.82456	0.64272	-4.3947	1.10925e-05	5.52152e-05
AT4G36380	2705.1	-2.82183	0.298586	-9.45065	3.36746e-21	2.07323e-19
AT5G62230	2291.73	-2.82078	0.347232	-8.12362	4.52477e-16	1.36955e-14
AT3G24340	292.749	-2.81732	0.589656	-4.77791	1.77122e-06	1.0606e-05
AT5G66590	2711.16	-2.81702	0.428653	-6.5718	4.97114e-11	7.12734e-10
AT3G05600	687.689	-2.81518	0.381424	-7.3807	1.57462e-13	3.35975e-12
AT5G61100	41.0586	-2.81459	0.724734	-3.88361	0.000102915	0.000405503
AT3G19270	156.108	-2.81107	0.418366	-6.71918	1.82755e-11	2.82823e-10
AT2G34870	13711.4	-2.80902	0.94369	-2.97663	0.00291432	0.00801689
AT5G07180	2101.77	-2.80678	0.148919	-18.8477	3.06799e-79	6.77889e-76
AT3G05830	548.588	-2.79967	0.348354	-8.03685	9.21752e-16	2.68855e-14
AT2G40330	186.482	-2.79956	0.256078	-10.9325	8.06106e-28	9.05662e-26
AT3G16370	5209.06	-2.7966	0.552115	-5.06525	4.07868e-07	2.79108e-06
AT1G08590	6.6138	-2.79123	1.02209	-2.7309	0.00631623	0.0158002
AT3G05110	135.965	-2.79031	0.605506	-4.60823	4.06114e-06	2.23588e-05
AT2G21060	3674.2	-2.78995	0.373336	-7.47302	7.83725e-14	1.75311e-12
AT5G21150	11445.4	-2.78954	0.316885	-8.80301	1.33199e-18	5.65982e-17
AT5G51670	19.5648	-2.78813	0.752407	-3.70562	0.000210878	0.000775141
AT5G22930	18.9204	-2.78417	0.890844	-3.12531	0.00177617	0.00515935
AT4G30400	440.283	-2.78115	0.402255	-6.9139	4.71503e-12	7.90582e-11
AT1G06360	248.607	-2.77825	0.439089	-6.3273	2.49483e-10	3.16387e-09
AT4G36470	223.063	-2.77702	0.256599	-10.8224	2.69581e-27	2.89778e-25
AT1G71890	102.593	-2.77451	0.647487	-4.28505	1.82701e-05	8.66284e-05
AT1G03720	156.631	-2.77201	0.384639	-7.20678	5.72924e-13	1.12804e-11
AT1G23720	3.765	-2.76812	1.00223	-2.76196	0.00574555	0.0145679
AT5G58050	148.555	-2.76598	0.489059	-5.65571	1.55199e-08	1.43816e-07
AT5G55430	16.6247	-2.76464	0.769476	-3.59289	0.000327033	0.00114982
AT2G41800	397.448	-2.76354	0.703876	-3.92618	8.63068e-05	0.000346867
AT1G64370	216.544	-2.76353	0.463962	-5.95636	2.57911e-09	2.76189e-08
AT2G16270	728.895	-2.75883	0.19194	-14.3734	7.60289e-47	3.59979e-44
AT3G47110	54.6162	-2.75762	0.492439	-5.59993	2.14437e-08	1.92345e-07
AT3G53100	26.1824	-2.7565	0.660235	-4.17502	2.97953e-05	0.000133749
AT4G27730	492.104	-2.75187	0.441853	-6.22803	4.72348e-10	5.72402e-09
AT5G03545	26.1218	-2.75062	0.919579	-2.99117	0.00277907	0.00768844
AT1G55020	4533.9	-2.74892	0.611135	-4.49806	6.85767e-06	3.57837e-05
AT2G03210	14.6393	-2.74775	0.766632	-3.58419	0.000338126	0.00118338
AT5G24800	270.379	-2.74596	0.603426	-4.55062	5.34875e-06	2.87396e-05
AT3G51030	22.9715	-2.7435	0.896653	-3.05971	0.00221553	0.00629221
AT3G57500	77.2628	-2.74134	0.579643	-4.72936	2.25232e-06	1.31386e-05
AT2G45120	165.056	-2.74099	0.28781	-9.52361	1.67273e-21	1.0765e-19
AT3G12970	166.264	-2.73897	0.710561	-3.85466	0.000115892	0.000452066
AT5G51920	14.8736	-2.73849	0.944289	-2.90005	0.00373101	0.00994303
AT2G42955	11.905	-2.73662	0.923615	-2.96294	0.00304713	0.00832721
AT3G23140	24.3656	-2.73641	0.786722	-3.47824	0.000504721	0.00169165
AT5G55240	2.76528	-2.73287	1.02941	-2.65479	0.00793588	NA
AT1G23760	51.2819	-2.72572	0.833228	-3.27128	0.00107063	0.00330188
AT5G24330	117.128	-2.72568	0.266635	-10.2225	1.57172e-24	1.36486e-22
AT5G02220	32.6745	-2.7208	0.822142	-3.3094	0.000934954	0.00292519
AT5G46880	991.999	-2.7172	0.445265	-6.10243	1.04465e-09	1.19528e-08
AT5G03890	17.4672	-2.71599	0.837517	-3.2429	0.0011832	0.00360378
AT1G35180	464.538	-2.71546	0.695781	-3.90275	9.51048e-05	0.000378267
AT1G14600	47.5796	-2.71492	0.809623	-3.35331	0.000798515	0.00254516
AT3G26140	1428.07	-2.71285	0.689205	-3.9362	8.27828e-05	0.000333851
AT5G18930	18.6659	-2.7128	0.699875	-3.87612	0.000106136	0.000417119
AT5G05160	69.8214	-2.71265	0.519556	-5.22109	1.77873e-07	1.31739e-06
AT4G27860	288.197	-2.71074	0.753311	-3.59843	0.000320142	0.00112778
AT3G09620	4.23321	-2.69989	1.01305	-2.6651	0.00769663	0.0188086
AT5G03270	11.1938	-2.69928	0.988628	-2.73034	0.006327	0.0158223
AT5G41840	3.77593	-2.69172	1.0024	-2.68527	0.0072471	0.0178472
AT5G02640	4.49468	-2.69055	1.01868	-2.64121	0.00826115	0.0199929
AT4G06744	22.0225	-2.69003	0.729762	-3.68617	0.000227654	0.000829051
AT3G46616	2.64876	-2.68939	1.02971	-2.61179	0.00900685	NA
AT4G28720	54.0101	-2.68843	0.565852	-4.75112	2.02289e-06	1.19466e-05
AT2G19780	220.652	-2.68472	0.321303	-8.35573	6.50307e-17	2.2076e-15
AT1G72260	4312.92	-2.68317	0.631148	-4.25126	2.12568e-05	9.8811e-05
AT3G54060	74.3211	-2.68211	0.461028	-5.81768	5.967e-09	5.98386e-08
AT1G72810	1505.88	-2.67917	0.15233	-17.5879	3.05179e-69	5.51708e-66
AT4G16000	7.29278	-2.67705	0.983336	-2.72242	0.00648066	0.0161366
AT2G02540	308.122	-2.67503	0.353223	-7.57321	3.64123e-14	8.56916e-13
AT1G06830	9.64	-2.67349	0.929438	-2.87646	0.00402158	0.010615
AT3G62820	122.718	-2.67196	0.560351	-4.76836	1.85728e-06	1.10547e-05
AT1G27660	121.047	-2.6685	0.778179	-3.42916	0.000605447	0.00199139
AT5G47600	336.937	-2.66544	0.37741	-7.06246	1.63581e-12	2.96805e-11
AT2G03980	610.144	-2.66317	0.303024	-8.78863	1.51395e-18	6.40561e-17
AT5G09610	33.3325	-2.66277	0.80247	-3.31822	0.00090593	0.00284692
AT1G34640	340.896	-2.6627	0.513014	-5.1903	2.09952e-07	1.52828e-06
AT2G46970	521.531	-2.66095	0.427919	-6.21835	5.02418e-10	6.0773e-09
AT5G63650	952.736	-2.66038	0.431055	-6.17178	6.75246e-10	7.97384e-09
AT3G50070	2692.61	-2.65834	0.177923	-14.941	1.7831e-50	1.01311e-47
AT1G30420	545.865	-2.65788	0.306701	-8.66602	4.47469e-18	1.78324e-16
AT1G65180	19.9396	-2.65713	0.882299	-3.0116	0.00259878	0.00725325
AT5G12330	86.9368	-2.65529	0.603958	-4.39649	1.10018e-05	5.48397e-05
AT1G71695	3400.47	-2.65462	0.295954	-8.96973	2.97237e-19	1.37462e-17
AT2G37210	523.817	-2.65272	0.492132	-5.39026	7.03575e-08	5.65305e-07
AT3G45430	33.4148	-2.65221	0.540316	-4.90863	9.17157e-07	5.83634e-06
AT1G17190	659.487	-2.64973	0.403298	-6.57014	5.02678e-11	7.19673e-10
AT2G32880	33.8251	-2.64317	0.988389	-2.67422	0.00749041	0.0183602
AT3G56810	206.214	-2.63347	0.502323	-5.24258	1.5835e-07	1.18604e-06
AT5G66560	974.236	-2.633	0.226272	-11.6364	2.69089e-31	4.42241e-29
AT3G05620	2.47959	-2.62818	1.02998	-2.55168	0.0107204	NA
AT3G20830	99.4817	-2.6259	0.398995	-6.58127	4.66436e-11	6.72629e-10
AT5G50200	233.965	-2.62408	0.333903	-7.85882	3.87766e-15	1.04064e-13
AT1G20530	42.1598	-2.62314	0.754047	-3.47875	0.000503752	0.00168874
AT5G62750	28.5894	-2.62215	0.6132	-4.27617	1.90134e-05	8.9725e-05
AT5G17980	136.085	-2.61766	0.729336	-3.5891	0.000331824	0.00116502
AT5G38970	104.09	-2.6174	0.747332	-3.50232	0.000461217	0.00156258
AT3G61230	4.03687	-2.61524	1.01329	-2.58093	0.00985332	0.0233432
AT3G53640	2.6344	-2.61433	1.03011	-2.53792	0.0111513	NA
AT1G14120	28.6581	-2.61294	0.881877	-2.96293	0.00304722	0.00832721
AT2G29940	143.395	-2.6108	0.533801	-4.89097	1.0034e-06	6.33049e-06
AT4G32290	461.511	-2.61077	0.357487	-7.30313	2.81154e-13	5.76395e-12
AT2G47460	405.786	-2.61034	0.435421	-5.995	2.03489e-09	2.2173e-08
AT5G35770	5.53852	-2.6101	1.00101	-2.60746	0.00912164	0.0218309
AT2G36570	938.919	-2.6082	0.303949	-8.58103	9.40263e-18	3.59578e-16
AT3G18930	676.966	-2.60777	0.276466	-9.43252	4.00351e-21	2.42867e-19
AT5G27220	1819.13	-2.60663	0.355146	-7.3396	2.14235e-13	4.4657e-12
AT1G53860	203.775	-2.60561	0.323954	-8.04316	8.75535e-16	2.57177e-14
AT3G60840	653.397	-2.59991	0.277646	-9.36409	7.671e-21	4.54005e-19
AT3G15605	296.643	-2.59879	0.39985	-6.4994	8.06431e-11	1.12459e-09
AT2G46590	1075.21	-2.59781	0.389257	-6.67377	2.4931e-11	3.76732e-10
AT2G42885	505.091	-2.59447	0.594556	-4.36371	1.27874e-05	6.26487e-05
AT2G46140	244.018	-2.59294	0.569881	-4.54997	5.36537e-06	2.88133e-05
AT3G54410	32.4987	-2.58772	0.73633	-3.51435	0.000440828	0.00150057
AT1G68640	598.19	-2.58714	0.228896	-11.3027	1.27268e-29	1.71004e-27
AT3G28880	77.9852	-2.58474	0.702603	-3.67881	0.000234327	0.000851352
AT2G47560	145.016	-2.58289	0.765761	-3.37297	0.000743615	0.00238598
AT5G02190	1086.98	-2.57756	0.437185	-5.8958	3.72878e-09	3.88426e-08
AT4G16050	49.6154	-2.57657	0.435012	-5.92299	3.16137e-09	3.34577e-08
AT4G28310	328.216	-2.57535	0.30647	-8.40326	4.34267e-17	1.50976e-15
AT3G02000	2.56225	-2.57175	1.03009	-2.49661	0.0125386	NA
AT5G50820	13.8212	-2.56923	0.912392	-2.81592	0.00486372	0.0125692
AT1G48640	2.35322	-2.56069	1.03012	-2.48583	0.012925	NA
AT3G59030	50.001	-2.55957	0.843873	-3.03312	0.00242043	0.00680802
AT1G06420	924.513	-2.55632	0.223653	-11.4299	2.96567e-30	4.21253e-28
AT3G50700	187.236	-2.55626	0.348874	-7.32719	2.35034e-13	4.86358e-12
AT3G60220	38.8841	-2.55536	0.734974	-3.47681	0.000507422	0.00169933
AT1G17710	5.25433	-2.55464	0.950806	-2.68681	0.00721369	0.0177715
AT1G26570	758.972	-2.55276	0.228758	-11.1592	6.45649e-29	8.28347e-27
AT1G11540	20.1659	-2.55191	0.774754	-3.29384	0.000988299	0.00307564
AT5G66330	399.13	-2.55129	0.393368	-6.48575	8.82905e-11	1.21927e-09
AT3G62570	1273.13	-2.54985	0.22184	-11.4941	1.41294e-30	2.14486e-28
AT1G75580	816.45	-2.54775	0.204055	-12.4856	8.94565e-36	1.95487e-33
AT5G58660	111.403	-2.54771	0.680406	-3.7444	0.000180823	0.000675912
AT3G24110	11.7824	-2.54704	0.956299	-2.66344	0.00773469	0.0188866
AT1G14688	2.87022	-2.54266	1.02972	-2.46928	0.0135386	0.0306011
AT1G05550	432.985	-2.54191	0.22828	-11.1351	8.46817e-29	1.07947e-26
AT3G02110	2853.55	-2.53834	0.193256	-13.1346	2.08624e-39	6.28591e-37
AT1G02070	47.4817	-2.53806	0.846411	-2.99861	0.00271211	0.00752414
AT4G01740	52.6043	-2.53645	0.533196	-4.75708	1.96414e-06	1.16385e-05
AT4G12880	547.224	-2.53542	0.592428	-4.27972	1.8713e-05	8.85619e-05
AT3G17380	2.35257	-2.53472	1.03008	-2.46071	0.0138664	NA
AT1G68800	17.9341	-2.53337	0.953465	-2.65702	0.00788356	0.0191982
AT1G49200	12.863	-2.53287	0.918597	-2.75733	0.00582763	0.0147497
AT2G34238	3.17686	-2.53261	1.01268	-2.50091	0.0123876	0.0283801
AT3G05740	235.793	-2.52955	0.34322	-7.37007	1.70542e-13	3.6117e-12
AT2G02950	2.60891	-2.5291	1.02986	-2.45578	0.0140578	NA
AT5G23940	8351.89	-2.52739	0.396945	-6.3671	1.92632e-10	2.49051e-09
AT5G63820	90.967	-2.52623	0.395138	-6.39327	1.62375e-10	2.12154e-09
AT3G42670	80.9607	-2.52524	0.638471	-3.95514	7.64901e-05	0.000311314
AT5G41070	782.591	-2.52479	0.306667	-8.23299	1.8259e-16	5.80031e-15
AT3G52770	47.3063	-2.51679	0.737535	-3.41244	0.000643843	0.00209893
AT1G53130	230.478	-2.51237	0.811332	-3.0966	0.00195756	0.00563182
AT1G31320	46.8864	-2.5072	0.460126	-5.44894	5.06701e-08	4.19844e-07
AT2G25160	2.30158	-2.5058	1.02998	-2.43286	0.01498	NA
AT1G11580	131.368	-2.5033	0.573929	-4.36169	1.29062e-05	6.31685e-05
AT4G33610	5.07904	-2.50275	1.00507	-2.49012	0.01277	0.029122
AT5G47920	32.4335	-2.49957	0.853229	-2.92955	0.00339458	0.00915192
AT1G63140	6.31711	-2.49654	0.946932	-2.63645	0.00837785	0.0202408
AT2G43610	291.472	-2.49312	0.759983	-3.2805	0.00103623	0.00321025
AT2G47880	58.9138	-2.49016	0.834927	-2.98249	0.00285911	0.00788246
AT4G29020	489.583	-2.48524	0.337989	-7.35303	1.93769e-13	4.07325e-12
AT2G44230	164.498	-2.48482	0.745856	-3.3315	0.000863797	0.00273222
AT2G33050	191.214	-2.48119	0.362914	-6.83685	8.09528e-12	1.31415e-10
AT4G29700	1558.34	-2.47999	0.441009	-5.62345	1.87181e-08	1.70356e-07
AT4G19590	73.3139	-2.47946	0.629693	-3.93756	8.23127e-05	0.000332359
AT2G46480	23.2093	-2.47589	0.70064	-3.53376	0.000409691	0.00140419
AT4G29980	10.5082	-2.47588	0.986442	-2.50991	0.0120761	0.027769
AT1G71150	9.28445	-2.47532	0.947151	-2.61344	0.00896363	0.0214941
AT5G02110	23.5035	-2.47382	0.963618	-2.56722	0.0102516	0.0241374
AT5G42655	4.32861	-2.47285	0.99912	-2.47503	0.0133227	0.0301851
AT5G44620	4867.96	-2.46612	0.637441	-3.86878	0.00010938	0.000428427
AT1G17840	5656.18	-2.46588	0.284072	-8.68045	3.94196e-18	1.58363e-16
AT2G01210	218.053	-2.4624	0.352352	-6.98847	2.77909e-12	4.85633e-11
AT2G46310	241.559	-2.46028	0.377486	-6.51752	7.14778e-11	1.00453e-09
AT5G43530	79.7277	-2.45811	0.702833	-3.49744	0.000469751	0.00158949
AT3G20210	170.494	-2.45063	0.791706	-3.09538	0.00196564	0.00565029
AT3G53190	3361.9	-2.45054	0.262098	-9.34974	8.78615e-21	5.16927e-19
AT3G14570	378.165	-2.44828	0.415058	-5.89865	3.66494e-09	3.82778e-08
AT4G20920	196.884	-2.4436	0.293126	-8.33635	7.66205e-17	2.57813e-15
AT5G40100	20.5874	-2.43516	0.923866	-2.63584	0.00839294	0.0202674
AT5G06270	129.037	-2.43499	0.431756	-5.63974	1.70307e-08	1.55783e-07
AT4G37250	863.655	-2.43378	0.184819	-13.1685	1.33294e-39	4.1417e-37
AT2G01950	56.0343	-2.43197	0.549014	-4.4297	9.43621e-06	4.77113e-05
AT1G77932	5.32941	-2.4311	1.00311	-2.42356	0.015369	0.0341752
AT3G60900	868.399	-2.42902	0.414589	-5.85886	4.66052e-09	4.76499e-08
AT4G08910	79.4804	-2.42837	0.759641	-3.19673	0.00138995	0.00415459
AT4G29760	51.3367	-2.42662	0.475774	-5.10036	3.39e-07	2.36104e-06
AT1G73590	538.45	-2.4261	0.381699	-6.35607	2.06984e-10	2.66069e-09
AT5G02440	20.7166	-2.42556	0.906743	-2.67503	0.00747228	0.01832
AT1G14630	43.6965	-2.42374	0.918207	-2.63964	0.00829931	0.0200705
AT1G07640	129.907	-2.41847	0.468154	-5.16597	2.39194e-07	1.71348e-06
AT5G67200	1097.27	-2.41651	0.261562	-9.23876	2.49361e-20	1.34385e-18
AT3G50870	171.079	-2.4048	0.55503	-4.33273	1.4727e-05	7.12038e-05
AT1G69820	12.9866	-2.40168	0.820792	-2.92605	0.00343301	0.009243
AT5G48090	141.782	-2.39706	0.277696	-8.63194	6.03196e-18	2.37058e-16
AT1G78260	122.233	-2.39561	0.652242	-3.67289	0.000239819	0.000868677
AT3G60890	11.9648	-2.39552	0.745277	-3.21427	0.00130778	0.0039392
AT5G19730	1327.62	-2.39347	0.25913	-9.23657	2.54521e-20	1.36795e-18
AT4G22250	83.8361	-2.39281	0.339136	-7.05562	1.71836e-12	3.10509e-11
AT4G17030	5.62168	-2.38666	1.02263	-2.33385	0.0196037	0.0421904
AT1G17920	452.855	-2.38603	0.230678	-10.3436	4.47624e-25	4.08324e-23
AT2G33205	16.8979	-2.3825	0.947786	-2.51376	0.0119453	0.027519
AT3G25590	99.6418	-2.3797	0.375072	-6.34465	2.22932e-10	2.84546e-09
AT1G22500	9.71222	-2.37798	0.881719	-2.69699	0.00699703	0.0172913
AT5G20330	907.763	-2.37758	0.876325	-2.71313	0.00666517	0.0165514
AT5G23400	267.053	-2.37682	0.324395	-7.32694	2.35468e-13	4.86748e-12
AT2G24700	198.913	-2.37624	0.55362	-4.29219	1.76919e-05	8.4067e-05
AT2G42280	59.8408	-2.37217	0.822305	-2.88478	0.00391692	0.0103814
AT5G36260	9.18941	-2.37186	0.995406	-2.38281	0.0171811	0.0376199
AT5G01840	127.612	-2.37134	0.394158	-6.01621	1.78543e-09	1.96269e-08
AT5G65350	475.967	-2.36518	0.242643	-9.74758	1.88913e-22	1.37107e-20
AT3G60580	32.9446	-2.36487	0.801122	-2.95195	0.00315776	0.00859384
AT1G54300	9.88012	-2.36446	0.99441	-2.37775	0.0174185	0.0380557
AT2G42005	92.1451	-2.36384	0.476572	-4.96009	7.04617e-07	4.5926e-06
AT3G13510	5592.94	-2.36112	0.244285	-9.66542	4.22887e-22	2.91998e-20
AT3G49900	293.482	-2.35727	0.331287	-7.11549	1.11517e-12	2.0862e-11
AT4G21620	1915.21	-2.35416	0.520961	-4.51888	6.21674e-06	3.2888e-05
AT4G13330	220.757	-2.35249	0.276285	-8.51472	1.66994e-17	6.1956e-16
AT3G49055	20.284	-2.3521	0.760114	-3.09441	0.00197206	0.00566547
AT5G22960	20.2291	-2.35126	0.915438	-2.56845	0.0102154	0.0240685
AT5G56880	17.0467	-2.35073	0.791972	-2.9682	0.00299548	0.00820497
AT3G56220	285.217	-2.34903	0.373251	-6.29343	3.10518e-10	3.88362e-09
AT5G25640	6.07693	-2.34856	0.994626	-2.36125	0.0182136	0.0395509
AT5G14920	2401.26	-2.34734	0.235352	-9.97374	1.98613e-23	1.57985e-21
AT2G29660	610.074	-2.34414	0.204747	-11.4489	2.38078e-30	3.45578e-28
AT2G40390	1.97603	-2.34392	1.02859	-2.27876	0.0226812	NA
AT2G07680	100.248	-2.34171	0.852394	-2.74721	0.00601042	0.0151485
AT1G70470	70.2585	-2.34063	0.797692	-2.93425	0.0033435	0.00903013
AT5G40230	17.4627	-2.33988	0.6854	-3.41388	0.000640438	0.0020916
AT1G31760	328.998	-2.33915	0.315637	-7.41089	1.25456e-13	2.72062e-12
AT4G39720	16.8691	-2.33812	0.908174	-2.57453	0.0100376	0.0237007
AT5G06300	29.4218	-2.33765	0.923738	-2.53065	0.0113853	0.0264094
AT3G27970	5.33101	-2.33651	1.02121	-2.28798	0.0221386	0.0468748
AT1G70130	49.2294	-2.33069	0.909466	-2.5627	0.0103863	0.024414
AT2G46225	1508.83	-2.32669	0.180266	-12.907	4.11132e-38	1.13552e-35
AT2G39030	20.0688	-2.32353	0.896464	-2.59189	0.00954511	0.0226915
AT5G04660	150.304	-2.32124	0.337537	-6.87701	6.11227e-12	1.00954e-10
AT1G12380	2851.49	-2.31874	0.204555	-11.3355	8.7527e-30	1.21718e-27
AT5G48500	1269.27	-2.31725	0.299964	-7.7251	1.11766e-14	2.82053e-13
AT5G50160	747.654	-2.31714	0.343871	-6.73838	1.60163e-11	2.49118e-10
AT2G37380	54.9662	-2.31666	0.499841	-4.63478	3.57311e-06	1.99986e-05
AT4G01910	17.9967	-2.3165	0.738715	-3.13586	0.00171352	0.00500147
AT1G05320	842.464	-2.31504	0.307711	-7.52343	5.33562e-14	1.22806e-12
AT5G46590	32.4143	-2.3144	0.775693	-2.98365	0.00284834	0.00785908
AT4G39330	8380.26	-2.31425	0.440481	-5.25392	1.48894e-07	1.11901e-06
AT2G36050	485.023	-2.31114	0.38824	-5.95286	2.63493e-09	2.81711e-08
AT1G48220	9.24558	-2.31041	0.993278	-2.32604	0.0200162	0.0429572
AT5G60142	223.789	-2.30964	0.397869	-5.80502	6.43592e-09	6.41528e-08
AT1G69780	1369.29	-2.30542	0.176579	-13.056	5.87324e-39	1.71758e-36
AT4G39550	145.284	-2.30508	0.494431	-4.66209	3.13019e-06	1.77849e-05
AT5G22980	48.2667	-2.30393	0.621776	-3.7054	0.000211057	0.000775513
AT1G18870	251.767	-2.30264	0.386341	-5.96013	2.52036e-09	2.70334e-08
AT4G09940	6.34681	-2.3023	1.02955	-2.23622	0.0253374	0.052606
AT4G26420	13.3512	-2.30078	0.997214	-2.3072	0.0210434	0.044852
AT5G06470	17.8199	-2.29687	0.885162	-2.59486	0.00946296	0.022515
AT5G15720	69.5118	-2.29538	0.783664	-2.92904	0.00340015	0.00916569
AT1G62440	15.0044	-2.28833	0.976461	-2.3435	0.019104	0.0412175
AT2G21840	6.34138	-2.2876	1.01822	-2.24667	0.024661	0.0514301
AT5G02750	58.3349	-2.28625	0.547967	-4.17225	3.01609e-05	0.000135116
AT1G16630	770.468	-2.28545	0.185702	-12.3071	8.29316e-35	1.64918e-32
AT2G28790	5284.54	-2.28405	0.214201	-10.6631	1.5144e-26	1.5365e-24
AT2G23530	135.361	-2.28334	0.412802	-5.53133	3.17821e-08	2.75389e-07
AT3G11325	1.87773	-2.27772	1.02745	-2.21687	0.0266322	NA
AT4G22212	5.05341	-2.27526	1.01918	-2.23244	0.0255861	0.0530021
AT3G56370	3374.63	-2.27289	0.216352	-10.5055	8.14775e-26	7.90371e-24
AT1G63440	33.3108	-2.27199	0.720416	-3.15372	0.00161204	0.00473867
AT3G23740	277.003	-2.26956	0.330497	-6.8671	6.55182e-12	1.07945e-10
AT1G53700	76.5312	-2.26802	0.68995	-3.28723	0.00101179	0.00314137
AT3G19184	73.3147	-2.26546	0.738307	-3.06846	0.00215169	0.00612751
AT5G52070	431.359	-2.26417	0.239859	-9.43958	3.74275e-21	2.29717e-19
AT1G18250	1928.78	-2.26262	0.242973	-9.31225	1.25158e-20	7.0507e-19
AT1G26360	7.32983	-2.25889	0.995848	-2.2683	0.0233107	0.0489588
AT4G02290	4321.75	-2.25717	0.255405	-8.83763	9.77697e-19	4.21746e-17
AT3G11600	82.8077	-2.25696	0.759608	-2.97122	0.00296623	0.00813718
AT1G51538	80.0297	-2.25187	0.518475	-4.34326	1.40385e-05	6.81899e-05
AT1G12880	397.181	-2.2517	0.385718	-5.83769	5.29295e-09	5.35924e-08
AT1G65240	122.945	-2.25068	0.42058	-5.35138	8.72863e-08	6.90169e-07
AT5G18460	634.651	-2.24862	0.415407	-5.41304	6.1962e-08	5.03958e-07
AT2G34140	26.3984	-2.24676	0.764746	-2.93792	0.00330418	0.00894458
AT4G09890	289.668	-2.2466	0.540332	-4.15781	3.21308e-05	0.000143007
AT3G48260	5.54589	-2.24598	1.02906	-2.18255	0.0290691	0.0591193
AT5G56810	72.934	-2.24488	0.616523	-3.64119	0.000271376	0.000972181
AT5G12270	127.165	-2.24451	0.533664	-4.20586	2.60096e-05	0.000118657
AT3G60160	5443.23	-2.24378	0.234909	-9.55169	1.27602e-21	8.29243e-20
AT4G32170	18.0495	-2.24367	0.782764	-2.86635	0.00415238	0.0109297
AT3G06640	5.69911	-2.24305	1.02844	-2.18103	0.0291812	0.0592746
AT1G70910	1.89209	-2.2391	1.02628	-2.18177	0.0291266	NA
AT1G64625	74.8011	-2.23786	0.629416	-3.55545	0.000377327	0.00130496
AT2G41550	1626.18	-2.23748	0.224029	-9.9875	1.72889e-23	1.38075e-21
AT1G15330	14.8066	-2.23365	0.881693	-2.53336	0.0112974	0.0262299
AT2G13820	13.2166	-2.23325	1.01533	-2.19953	0.02784	0.0569808
AT3G10120	17.176	-2.22978	0.759368	-2.93636	0.00332084	0.00897991
AT3G26120	28.4871	-2.2258	0.656137	-3.39229	0.000693122	0.00223938
AT3G63350	107.65	-2.22486	0.327736	-6.78858	1.13245e-11	1.80448e-10
AT5G06250	180.839	-2.22452	0.35311	-6.29979	2.98049e-10	3.73944e-09
AT1G52140	23.9116	-2.22441	0.958524	-2.32066	0.0203053	0.0434839
AT1G21810	288.411	-2.22415	0.264105	-8.42146	3.71809e-17	1.30864e-15
AT3G14780	18.9847	-2.2232	0.74257	-2.99393	0.00275412	0.00762368
AT3G10040	657.684	-2.21947	0.39167	-5.66668	1.45591e-08	1.35323e-07
AT5G19530	146.975	-2.21842	0.769675	-2.88228	0.00394812	0.0104558
AT1G06800	214.92	-2.21806	0.355649	-6.23666	4.4702e-10	5.4237e-09
AT4G33420	41.689	-2.21625	0.9218	-2.40426	0.016205	0.0358099
AT5G23000	5.85397	-2.21397	1.02044	-2.16962	0.0300358	0.0608303
AT3G55370	70.9371	-2.21232	0.777842	-2.84418	0.00445261	0.0116216
AT4G14305	49.5365	-2.21228	0.519448	-4.25891	2.05422e-05	9.60504e-05
AT2G38620	336.926	-2.21225	0.24273	-9.11402	7.93822e-20	4.00098e-18
AT5G49760	1332.72	-2.212	0.360931	-6.12859	8.86598e-10	1.02565e-08
AT2G12462	103.878	-2.21189	0.727696	-3.03958	0.00236911	0.00667499
AT3G23890	4935.48	-2.21131	0.206991	-10.6831	1.2209e-26	1.24506e-24
AT5G47160	182.001	-2.21083	0.388203	-5.69503	1.23349e-08	1.15922e-07
AT4G14730	204.041	-2.21047	0.611489	-3.61489	0.000300471	0.00106642
AT1G54450	99.9735	-2.20862	0.40044	-5.51549	3.47807e-08	2.9864e-07
AT4G28680	158.267	-2.20662	0.694832	-3.17576	0.00149442	0.0044276
AT5G49920	4.19431	-2.20601	1.02209	-2.15833	0.030902	0.0622801
AT3G15240	5.39678	-2.20414	0.976662	-2.25681	0.0240198	0.0502374
AT1G75090	671.289	-2.20357	0.22062	-9.98808	1.71887e-23	1.37828e-21
AT4G37810	140.112	-2.20202	0.394873	-5.57653	2.45361e-08	2.17338e-07
AT3G28560	45.8311	-2.2003	0.59049	-3.72624	0.000194361	0.000720825
AT1G50750	112.965	-2.19944	0.409937	-5.36532	8.08071e-08	6.43287e-07
AT1G73120	17.1563	-2.19858	0.919002	-2.39236	0.0167404	0.0368007
AT5G02400	14.1662	-2.1975	0.855226	-2.56949	0.0101848	0.0240026
AT5G23170	7.31251	-2.19729	1.0196	-2.15504	0.0311584	0.0627177
AT4G14120	142.125	-2.19667	0.453115	-4.84793	1.24759e-06	7.72401e-06
AT5G10570	44.7557	-2.19567	0.748313	-2.93416	0.00334457	0.00903179
AT2G04440	2.14906	-2.19365	1.02334	-2.14361	0.0320645	NA
AT3G10190	782.462	-2.19178	0.306611	-7.14842	8.77809e-13	1.68009e-11
AT5G43020	2146.11	-2.1904	0.177038	-12.3725	3.68262e-35	7.62839e-33
AT2G20835	113.784	-2.18972	0.421909	-5.19003	2.10257e-07	1.52959e-06
AT5G63540	92.5408	-2.18923	0.432297	-5.06418	4.10155e-07	2.80479e-06
AT1G16400	1.83916	-2.18772	1.02476	-2.13485	0.0327732	NA
AT4G15730	214.501	-2.18496	0.663918	-3.291	0.00099831	0.00310339
AT5G04470	262.476	-2.18209	0.486886	-4.48173	7.40401e-06	3.82829e-05
AT5G62740	4204.2	-2.18193	0.146374	-14.9065	2.99043e-50	1.65188e-47
AT4G11550	36.8479	-2.18111	0.615068	-3.54612	0.000390945	0.00134814
AT3G51570	1.9058	-2.18043	1.02415	-2.12902	0.0332525	NA
AT4G35700	11.3972	-2.17712	0.907828	-2.39816	0.0164775	0.036303
AT5G56320	20.3409	-2.17646	0.806492	-2.69868	0.00696153	0.0172121
AT2G24070	23.0947	-2.17629	0.905625	-2.40309	0.0162573	0.0358896
AT1G14900	3747.98	-2.17607	0.16051	-13.5573	7.17521e-42	2.46011e-39
AT4G22540	2364.77	-2.17438	0.228838	-9.50181	2.06268e-21	1.30218e-19
AT5G66280	32.7381	-2.17233	0.6516	-3.33384	0.000856545	0.00271187
AT5G47380	132.425	-2.17082	0.470675	-4.61214	3.98551e-06	2.20155e-05
AT4G38660	1950.9	-2.17072	0.212162	-10.2315	1.43342e-24	1.26477e-22
AT1G21210	9.13568	-2.17055	0.958123	-2.26542	0.0234871	0.0492683
AT1G24470	148.9	-2.16962	0.854284	-2.53969	0.0110949	0.0258293
AT3G18010	165.883	-2.16953	0.389991	-5.56301	2.65153e-08	2.33002e-07
AT1G80370	529.754	-2.16535	0.389359	-5.56131	2.67759e-08	2.35188e-07
AT1G33080	25.0231	-2.16226	0.564758	-3.82865	0.000128846	0.000498684
AT1G08160	12.1193	-2.16091	1.02446	-2.10933	0.0349162	0.0689997
AT1G01370	444.865	-2.15805	0.190416	-11.3333	8.97322e-30	1.23181e-27
AT1G20350	93.3005	-2.15722	0.51966	-4.15122	3.30712e-05	0.000146601
AT3G53830	657.856	-2.1564	0.3027	-7.12388	1.04933e-12	1.97417e-11
AT2G33230	11.6082	-2.15599	1.01896	-2.11588	0.0343548	0.0680593
AT4G16447	206.005	-2.15596	0.449366	-4.79778	1.60436e-06	9.68852e-06
AT1G53640	10.084	-2.1558	0.955145	-2.25704	0.0240057	0.0502185
AT2G20720	223.491	-2.15558	0.217745	-9.89958	4.1801e-23	3.24709e-21
AT1G52190	2048.95	-2.15453	0.253106	-8.51236	1.70427e-17	6.31118e-16
AT2G21800	215.078	-2.15395	0.240974	-8.93852	3.94423e-19	1.8031e-17
AT1G27950	3625.69	-2.15263	0.344576	-6.24719	4.17912e-10	5.10793e-09
AT5G39970	11.864	-2.15187	1.00082	-2.1501	0.0315475	0.0633562
AT4G17800	14.5255	-2.15143	0.832888	-2.5831	0.00979162	0.0232164
AT4G36620	9.88283	-2.14741	0.904449	-2.37428	0.0175834	0.0383908
AT5G38320	24.1333	-2.14372	0.909589	-2.3568	0.018433	0.0399649
AT4G31100	23.7965	-2.14065	0.855212	-2.50306	0.0123124	0.0282277
AT2G19240	57.7985	-2.13868	0.742073	-2.88203	0.00395119	0.0104625
AT1G60960	1721.03	-2.1378	0.554996	-3.85193	0.000117191	0.000456864
AT1G12890	60.679	-2.13499	0.763268	-2.79717	0.00515525	0.0132469
AT1G31140	6.90259	-2.13446	0.95921	-2.22523	0.0260659	0.053899
AT1G11000	1199.9	-2.13291	0.407557	-5.23339	1.66428e-07	1.23954e-06
AT2G37290	63.7184	-2.13252	0.864288	-2.46737	0.013611	0.0307367
AT3G04980	534.992	-2.12933	0.240248	-8.86304	7.78609e-19	3.40295e-17
AT1G11730	128.181	-2.12832	0.410394	-5.18604	2.1481e-07	1.55845e-06
AT1G18410	28.6145	-2.12756	0.657061	-3.238	0.0012037	0.0036567
AT5G14150	129.448	-2.12631	1.02409	-2.07629	0.037867	0.0739709
AT3G06840	485.477	-2.12563	0.240824	-8.82649	1.08014e-18	4.62923e-17
AT5G26731	123.325	-2.12534	0.740354	-2.87071	0.00409545	0.0107942
AT5G51080	359.078	-2.12471	0.313196	-6.78398	1.16909e-11	1.85394e-10
AT4G14010	67.6758	-2.12121	0.466595	-4.54615	5.46359e-06	2.92696e-05
AT1G48480	3680.63	-2.11945	0.234313	-9.04538	1.49145e-19	7.19876e-18
AT1G69440	905.241	-2.11613	0.24996	-8.46586	2.54264e-17	9.22682e-16
AT4G00020	691.688	-2.11579	0.206837	-10.2292	1.46663e-24	1.28482e-22
AT5G51810	226.189	-2.11391	0.504934	-4.1865	2.83292e-05	0.000128064
AT4G19690	536.046	-2.11366	0.994675	-2.12497	0.0335889	0.0668009
AT4G10630	176.307	-2.11291	0.40247	-5.24986	1.52212e-07	1.14222e-06
AT1G11125	251.35	-2.11082	0.34267	-6.1599	7.27903e-10	8.53483e-09
AT3G48100	789.02	-2.1107	0.228532	-9.23593	2.56061e-20	1.37251e-18
AT2G46535	239.85	-2.11059	0.290998	-7.25293	4.07838e-13	8.19219e-12
AT1G50190	4.58473	-2.10862	1.01206	-2.08348	0.0372072	0.0728608
AT1G35183	1.63999	-2.10693	1.02278	-2.06001	0.0393978	NA
AT3G62070	120.198	-2.10547	0.761846	-2.76365	0.00571595	0.0145021
AT2G26700	51.6584	-2.10288	0.949765	-2.2141	0.0268218	0.0552037
AT5G07620	48.095	-2.10277	0.473333	-4.44248	8.89282e-06	4.5263e-05
AT4G05190	1233.21	-2.10274	0.214581	-9.79931	1.13359e-22	8.50665e-21
AT5G01580	4.48572	-2.10274	1.01172	-2.07838	0.0376747	0.0736458
AT5G40980	10.1668	-2.10037	0.999413	-2.1016	0.0355883	0.0701256
AT1G74055	7.41448	-2.09979	1.00541	-2.08848	0.0367541	0.0720801
AT1G29170	1583.73	-2.09758	0.167659	-12.511	6.49692e-36	1.46816e-33
AT2G23050	15.026	-2.09311	0.941641	-2.22283	0.0262275	0.0541799
AT1G71140	74.1707	-2.09298	0.610692	-3.42722	0.00060979	0.00200401
AT2G45450	75.9409	-2.09291	0.613626	-3.41073	0.000647887	0.00210934
AT4G31380	38.5113	-2.09176	0.787124	-2.65747	0.00787289	0.0191769
AT5G07380	221.836	-2.0915	0.253217	-8.25971	1.46024e-16	4.69877e-15
AT4G14550	167.513	-2.09092	0.541311	-3.8627	0.000112141	0.000438209
AT4G24040	1003.81	-2.08982	0.43177	-4.84013	1.29752e-06	7.98097e-06
AT4G33220	577.2	-2.08968	0.492339	-4.24439	2.19188e-05	0.000101556
AT1G64583	44.8555	-2.08964	0.634864	-3.29148	0.000996624	0.00309863
AT3G12145	31758.9	-2.08945	0.268598	-7.77913	7.30258e-15	1.88046e-13
AT1G19330	2401.94	-2.08875	0.300952	-6.94048	3.90758e-12	6.64723e-11
AT3G52630	261.963	-2.08654	0.416502	-5.00968	5.45214e-07	3.64196e-06
AT2G18650	63.9921	-2.08635	0.659298	-3.16451	0.00155345	0.00458134
AT5G18740	26.5845	-2.08463	0.561219	-3.71447	0.000203631	0.000751699
AT2G02820	205.279	-2.0842	0.529778	-3.93411	8.35054e-05	0.000336492
AT5G21950	458.978	-2.08298	0.289469	-7.19584	6.20757e-13	1.2138e-11
AT2G43800	1549.33	-2.08042	0.251739	-8.2642	1.40634e-16	4.54001e-15
AT5G49180	204.362	-2.07974	0.8177	-2.5434	0.010978	0.025593
AT2G38530	3920.77	-2.0788	0.60163	-3.45528	0.000549717	0.00182651
AT2G28590	95.4156	-2.07568	0.502819	-4.12808	3.65805e-05	0.000160512
AT1G35730	47.4085	-2.07283	0.45179	-4.58803	4.47445e-06	2.44447e-05
AT2G28680	3.44677	-2.07275	1.01644	-2.03923	0.0414274	0.0798863
AT5G22880	6397.54	-2.06847	0.1507	-13.7257	7.11993e-43	2.57431e-40
AT4G31820	731.613	-2.06781	0.285283	-7.24829	4.2207e-13	8.45067e-12
AT2G26760	767.132	-2.06756	0.232365	-8.8979	5.69158e-19	2.5607e-17
AT1G04220	758.736	-2.06698	0.524897	-3.93787	8.22064e-05	0.000331998
AT1G03010	112.492	-2.06562	0.442265	-4.67056	3.00382e-06	1.71216e-05
AT1G70340	151.286	-2.06542	0.379491	-5.4426	5.25076e-08	4.32951e-07
AT5G06839	113.377	-2.06358	0.404529	-5.10118	3.37534e-07	2.35269e-06
AT4G01930	16.1459	-2.06276	0.782332	-2.63669	0.00837204	0.0202317
AT5G46690	316.053	-2.06144	0.28556	-7.21894	5.23956e-13	1.0347e-11
AT5G10250	4.27707	-2.05949	1.00964	-2.03982	0.0413684	0.0797993
AT1G62240	6.55129	-2.05819	1.00618	-2.04556	0.0408	0.0788023
AT5G51210	22.1314	-2.05736	0.874731	-2.35199	0.0186731	0.0404327
AT3G54820	1002.1	-2.0569	0.435617	-4.72181	2.3375e-06	1.35797e-05
AT1G15760	212.339	-2.05258	0.470891	-4.35892	1.30706e-05	6.38904e-05
AT2G45310	358.676	-2.05146	0.28655	-7.15915	8.11779e-13	1.56122e-11
AT2G24300	107.047	-2.05073	0.306185	-6.69767	2.11769e-11	3.24441e-10
AT3G20520	780.6	-2.04881	0.620321	-3.30283	0.00095714	0.00298896
AT3G54720	1123.5	-2.04728	0.212347	-9.64118	5.3567e-22	3.67322e-20
AT5G60200	299.907	-2.04678	0.387021	-5.28856	1.23281e-07	9.42907e-07
AT3G06740	577.517	-2.04633	0.227038	-9.01317	2.00176e-19	9.45535e-18
AT1G64620	158.153	-2.0459	0.544227	-3.75928	0.000170403	0.000639752
AT1G67720	1123.94	-2.04497	0.24557	-8.32743	8.26139e-17	2.76111e-15
AT2G28630	1228.93	-2.0445	0.501013	-4.08073	4.48945e-05	0.000193
AT2G37880	36.4635	-2.04391	0.740561	-2.75995	0.005781	0.0146484
AT5G56530	901.471	-2.04385	0.152463	-13.4056	5.61053e-41	1.89103e-38
AT1G06320	14.3945	-2.04294	0.830685	-2.45935	0.0139189	0.0313149
AT3G18280	56.5116	-2.04193	0.876813	-2.3288	0.0198694	0.0426883
AT4G20190	3.9353	-2.04148	1.00925	-2.02276	0.0430981	0.082607
AT4G26020	39.2818	-2.03792	0.476182	-4.2797	1.87148e-05	8.85619e-05
AT1G26540	924.079	-2.03607	0.256948	-7.92406	2.29871e-15	6.3401e-14
AT1G16390	3.82007	-2.03192	1.00893	-2.01393	0.0440169	0.0841249
AT1G75150	357.54	-2.03145	0.260568	-7.79623	6.3786e-15	1.6581e-13
AT1G22910	463.41	-2.02976	0.248054	-8.18271	2.7752e-16	8.5962e-15
AT4G38070	651.115	-2.02876	0.210039	-9.65897	4.50381e-22	3.09906e-20
AT3G30580	1.81173	-2.0284	1.01738	-1.99375	0.0461794	NA
AT3G06630	177.848	-2.02829	0.498113	-4.07195	4.6622e-05	0.000199854
AT3G56780	3.62358	-2.02762	1.02593	-1.97638	0.0481123	0.0906969
AT3G27920	4.15269	-2.02427	1.01199	-2.00029	0.0454693	0.0863942
AT1G70830	1213.85	-2.02222	0.683893	-2.95692	0.00310727	0.00847617
AT1G59540	669.169	-2.02193	0.202741	-9.97293	2.00231e-23	1.58637e-21
AT3G55560	214.274	-2.019	0.69984	-2.88494	0.0039149	0.0103775
AT4G37890	479.534	-2.01621	0.26138	-7.7137	1.22224e-14	3.06887e-13
AT1G17480	245.593	-2.01565	0.301204	-6.69199	2.20155e-11	3.35737e-10
AT5G03390	786.541	-2.01409	0.274149	-7.3467	2.03167e-13	4.24835e-12
AT5G16850	76.3079	-2.01216	0.562359	-3.57808	0.000346132	0.00120842
AT4G29240	326.456	-2.01187	0.279651	-7.19422	6.28201e-13	1.22715e-11
AT1G10750	38.9558	-2.01166	0.940904	-2.13801	0.0325161	0.0649799
AT3G03130	658.519	-2.01159	0.215743	-9.32404	1.1199e-20	6.41796e-19
AT3G12410	142.21	-2.0114	0.35763	-5.62427	1.86299e-08	1.69631e-07
AT5G08260	7929.34	-2.01125	0.27278	-7.37317	1.66616e-13	3.53611e-12
AT5G47740	95.6426	-2.01022	0.588315	-3.41692	0.000633337	0.00207249
AT1G51670	575.829	-2.00964	0.292041	-6.88137	5.92808e-12	9.80747e-11
AT1G07720	752.387	-2.00844	0.474473	-4.23299	2.30601e-05	0.000106323
AT5G09980	508	-2.00785	0.611539	-3.28327	0.00102609	0.0031803
AT3G16020	8.25125	-2.00784	0.91959	-2.1834	0.0290061	0.0590153
AT1G26760	336.708	-2.00702	0.334631	-5.99771	2.00114e-09	2.18532e-08
AT1G05440	332.498	-2.00506	0.248571	-8.06636	7.24253e-16	2.14642e-14
AT2G16440	1577	-2.00248	0.217862	-9.19152	3.87327e-20	2.02162e-18
AT3G06830	3.78804	-2.00232	1.00714	-1.98812	0.0467979	0.0885865
AT5G51420	14.5097	-1.99953	0.937126	-2.13369	0.0328683	0.0655519
AT5G45320	12.1823	-1.99721	0.935254	-2.13548	0.032722	0.0652805
AT4G23690	237.16	-1.99657	0.761826	-2.62077	0.00877304	0.0210727
AT4G25240	292.014	-1.99557	0.243265	-8.20327	2.33927e-16	7.33733e-15
AT2G28670	138.804	-1.99532	0.401175	-4.9737	6.56874e-07	4.30824e-06
AT2G20815	131.091	-1.99476	0.359192	-5.55346	2.80065e-08	2.45131e-07
AT1G72250	1531.04	-1.99375	0.190243	-10.48	1.06705e-25	1.01528e-23
AT2G47780	268.574	-1.99309	0.289571	-6.88291	5.86401e-12	9.71764e-11
AT1G11220	257.227	-1.99253	0.337474	-5.90424	3.5428e-09	3.71388e-08
AT5G10520	5.931	-1.99055	1.01659	-1.95807	0.0502223	0.0941027
AT5G52220	74.3581	-1.98932	0.442681	-4.49381	6.99605e-06	3.64102e-05
AT2G42870	129.859	-1.98875	0.40094	-4.96023	7.04112e-07	4.59081e-06
AT2G22000	85.1541	-1.98874	0.756096	-2.63028	0.00853149	0.0205595
AT5G40090	21.7621	-1.98812	0.781222	-2.54488	0.0109315	0.0254967
AT3G47750	13.8149	-1.9875	0.813972	-2.44173	0.0146172	0.0327046
AT2G24310	81.992	-1.98675	0.338904	-5.86227	4.56587e-09	4.67303e-08
AT5G08640	8300.86	-1.98565	0.287461	-6.90754	4.93142e-12	8.23395e-11
AT2G19000	1.50119	-1.98542	1.01758	-1.95111	0.0510435	NA
AT4G26170	47.617	-1.98533	0.662605	-2.99624	0.0027333	0.00757448
AT4G12540	177.931	-1.98322	0.342479	-5.79078	7.00614e-09	6.92033e-08
AT3G08630	456.131	-1.98268	0.229185	-8.65101	5.10446e-18	2.02206e-16
AT5G13060	398.749	-1.98159	0.237154	-8.35569	6.50536e-17	2.2076e-15
AT3G28910	1630.47	-1.97942	0.292926	-6.75742	1.40469e-11	2.20471e-10
AT5G43030	8.80474	-1.97857	1.01828	-1.94304	0.0520112	0.0969349
AT2G38160	443.156	-1.97699	0.334075	-5.91779	3.26298e-09	3.4478e-08
AT3G61550	257.262	-1.97691	0.25229	-7.83587	4.65613e-15	1.23456e-13
AT1G19830	141.992	-1.97685	0.470231	-4.204	2.62239e-05	0.000119443
AT2G47860	38.9829	-1.97614	0.757107	-2.61012	0.00905092	0.0216799
AT5G37010	593.148	-1.97352	0.250054	-7.89236	2.96515e-15	8.06633e-14
AT2G30933	23.2588	-1.97163	0.815688	-2.41713	0.0156433	0.0347228
AT3G14870	1319.53	-1.9708	0.258367	-7.62792	2.3857e-14	5.7436e-13
AT5G51850	306.108	-1.97075	0.214039	-9.20746	3.33928e-20	1.75615e-18
AT1G30900	158.463	-1.96896	0.561902	-3.50411	0.000458143	0.00155286
AT4G21480	394.2	-1.96831	0.400842	-4.91044	9.08742e-07	5.78835e-06
AT4G38700	35.2875	-1.96742	0.572584	-3.43603	0.000590296	0.00194541
AT4G12840	213.191	-1.96684	0.282281	-6.96767	3.22243e-12	5.54335e-11
AT3G60950	3.59282	-1.96665	1.00523	-1.95643	0.050415	0.0943668
AT5G44060	821.251	-1.96476	0.316303	-6.21164	5.24349e-10	6.33103e-09
AT1G68430	30.6392	-1.9637	0.665009	-2.95288	0.0031482	0.00857136
AT5G42700	337.191	-1.95966	0.234505	-8.35657	6.4567e-17	2.1986e-15
AT2G05530	1.52862	-1.95849	1.01566	-1.9283	0.0538175	NA
AT5G44635	1022	-1.9583	0.250661	-7.81257	5.6035e-15	1.47007e-13
AT1G13400	4.30866	-1.95729	1.00142	-1.95452	0.0506392	0.0947118
AT4G00820	1313.18	-1.95651	0.168225	-11.6304	2.88879e-31	4.70873e-29
AT5G41620	222.809	-1.95449	0.27765	-7.0394	1.93075e-12	3.45277e-11
AT3G61090	33.9516	-1.95235	0.92788	-2.1041	0.0353699	0.0697594
AT5G25580	605.475	-1.95061	0.181495	-10.7475	6.09173e-27	6.40954e-25
AT2G21830	52.8096	-1.94895	0.772076	-2.5243	0.0115928	0.0268312
AT3G27027	3.78787	-1.94622	1.00332	-1.93978	0.0524063	0.0975888
AT3G22961	46.0555	-1.94536	0.55481	-3.50635	0.000454301	0.00154089
AT4G27590	11.8957	-1.94397	0.938283	-2.07184	0.0382807	0.074669
AT2G03880	52.0434	-1.9438	0.669244	-2.90447	0.00367871	0.00982338
AT5G42340	3.62808	-1.94315	1.00351	-1.93635	0.052825	0.0982673
AT1G72670	659.92	-1.94235	0.316314	-6.14056	8.22315e-10	9.54615e-09
AT3G11210	777.033	-1.94099	0.362289	-5.35756	8.43546e-08	6.70186e-07
AT3G01620	37.3938	-1.93924	0.474309	-4.08856	4.34063e-05	0.000187226
AT5G38750	29.0086	-1.93919	0.760983	-2.54827	0.0108258	0.0253005
AT3G10560	11.2913	-1.93886	1.0086	-1.92233	0.0545648	0.100965
AT3G14370	64.2184	-1.93864	0.792248	-2.44701	0.0144048	0.0323093
AT3G53940	430.271	-1.93649	0.360322	-5.37434	7.68648e-08	6.14115e-07
AT5G61090	289.939	-1.93644	0.263931	-7.33692	2.1856e-13	4.54157e-12
AT5G01210	457.223	-1.93557	0.328168	-5.89811	3.67691e-09	3.83827e-08
AT1G77380	13.1834	-1.93553	0.862059	-2.24524	0.0247528	0.0515807
AT1G62930	70.8076	-1.93423	0.668729	-2.8924	0.00382316	0.01016
AT5G24420	4075.27	-1.9317	0.352051	-5.48701	4.08802e-08	3.4608e-07
AT1G05950	859.101	-1.93166	0.152371	-12.6774	7.89555e-37	2.06593e-34
AT1G78210	1809.46	-1.93002	0.351176	-5.49588	3.88769e-08	3.30529e-07
AT2G32280	254.04	-1.92951	0.403157	-4.786	1.70141e-06	1.02249e-05
AT5G23420	1100.24	-1.9279	0.161487	-11.9384	7.4669e-33	1.31404e-30
AT1G45130	1094.9	-1.92701	0.323389	-5.95878	2.54123e-09	2.72278e-08
AT5G59390	1019.84	-1.92647	0.198239	-9.71793	2.52873e-22	1.79594e-20
AT2G26790	101.183	-1.92352	0.359371	-5.35246	8.67668e-08	6.86608e-07
AT1G53140	816.165	-1.92325	0.224176	-8.57923	9.5514e-18	3.64566e-16
AT5G63920	810.632	-1.92026	0.22633	-8.48437	2.16896e-17	7.94326e-16
AT1G18880	23.6036	-1.9199	0.934715	-2.05399	0.0399762	0.0774897
AT1G06660	338.977	-1.91763	0.220412	-8.70021	3.31268e-18	1.34167e-16
AT4G22390	240.039	-1.91759	0.324227	-5.91436	3.33164e-09	3.50916e-08
AT3G12090	7.46592	-1.91631	0.975171	-1.9651	0.0494029	0.0927955
AT5G53210	17.8786	-1.91569	0.788291	-2.43019	0.015091	0.0336209
AT2G38810	865.14	-1.91421	0.199013	-9.61854	6.67693e-22	4.48573e-20
AT1G23340	20.9102	-1.91303	0.754691	-2.53486	0.0112493	0.0261489
AT4G14310	983.617	-1.91105	0.166809	-11.4565	2.18074e-30	3.21231e-28
AT3G06450	5708.21	-1.90877	0.258259	-7.39091	1.45824e-13	3.12822e-12
AT5G64700	25.2905	-1.90681	0.723656	-2.63497	0.00841438	0.0203143
AT1G52855	111.751	-1.90675	0.57445	-3.31927	0.000902537	0.00283671
AT5G51590	834.871	-1.90647	0.165583	-11.5137	1.12511e-30	1.73441e-28
AT2G05580	1.50248	-1.90646	1.01236	-1.88319	0.0596753	NA
AT2G40475	235.888	-1.90437	0.515789	-3.69215	0.000222368	0.000811676
AT5G13400	742.213	-1.90366	0.421534	-4.51604	6.30072e-06	3.3288e-05
AT2G38090	659.532	-1.89938	0.319857	-5.93822	2.8814e-09	3.06251e-08
AT1G62981	4.79344	-1.89916	1.01401	-1.87292	0.0610794	0.111006
AT1G09720	3.78306	-1.89868	0.999801	-1.89906	0.0575566	0.105588
AT5G05510	152.271	-1.8982	0.407634	-4.65662	3.21442e-06	1.81906e-05
AT1G54590	39.8553	-1.89817	0.516279	-3.67663	0.000236334	0.000857459
AT1G72140	6.83456	-1.89667	1.0115	-1.8751	0.0607791	0.110551
AT4G10640	36.6856	-1.89647	0.487294	-3.89184	9.94873e-05	0.000393203
AT3G06600	74.6636	-1.89513	0.44642	-4.24517	2.18424e-05	0.000101273
AT2G27970	1005.06	-1.89448	0.197618	-9.58655	9.10771e-22	5.97743e-20
AT1G62590	63.2316	-1.89305	0.327927	-5.77279	7.79689e-09	7.63036e-08
AT1G62670	112.757	-1.89235	0.350201	-5.4036	6.53151e-08	5.28635e-07
AT3G09930	13.1553	-1.89081	0.933048	-2.02649	0.0427149	0.0819753
AT5G63950	1478.53	-1.88982	0.190769	-9.90634	3.90706e-23	3.04689e-21
AT5G66750	1224.4	-1.88731	0.20939	-9.01338	1.99804e-19	9.45535e-18
AT5G05940	163.081	-1.88655	0.499427	-3.77744	0.000158452	0.000599614
AT4G24026	18.0098	-1.88621	0.751732	-2.50915	0.0121023	0.0278162
AT1G05730	88.7805	-1.88556	0.492977	-3.82484	0.000130855	0.000505788
AT2G39700	1148.89	-1.88449	0.292926	-6.43334	1.24832e-10	1.67278e-09
AT3G44050	1118.73	-1.88129	0.204167	-9.21446	3.12841e-20	1.65898e-18
AT1G03780	1901.64	-1.87741	0.141881	-13.2323	5.71237e-40	1.86223e-37
AT3G13960	327.766	-1.8773	0.224409	-8.36554	5.98426e-17	2.04122e-15
AT2G40240	111.061	-1.87686	0.468306	-4.00776	6.12965e-05	0.000255436
AT1G53070	887.047	-1.8761	0.233726	-8.02688	9.99791e-16	2.88561e-14
AT4G36350	9.73182	-1.87596	0.965777	-1.94244	0.0520839	0.0970522
AT1G01610	1554.07	-1.87498	0.404771	-4.6322	3.61797e-06	2.02299e-05
AT1G16750	498.288	-1.8749	0.508576	-3.68656	0.000227305	0.000828023
AT5G48600	1506.02	-1.87474	0.257378	-7.28401	3.24046e-13	6.56878e-12
AT3G26050	384.608	-1.87364	0.278027	-6.73906	1.59419e-11	2.48254e-10
AT1G76780	87.2192	-1.87319	0.439744	-4.25972	2.04681e-05	9.57938e-05
AT3G16180	1462.31	-1.87174	0.297666	-6.28807	3.21433e-10	4.01005e-09
AT2G37060	228.489	-1.87019	0.352437	-5.30644	1.11786e-07	8.62958e-07
AT4G39600	112.434	-1.86961	0.315206	-5.9314	3.00363e-09	3.18561e-08
AT3G55210	9.92951	-1.86925	0.954409	-1.95854	0.0501667	0.094017
AT2G33640	211.753	-1.86737	0.333077	-5.6064	2.06574e-08	1.86217e-07
AT1G62910	26.6214	-1.86543	0.752178	-2.48003	0.013137	0.0298459
AT2G26250	7638.23	-1.8644	0.302563	-6.16203	7.18204e-10	8.43105e-09
AT2G23060	82.9164	-1.86343	0.427503	-4.35888	1.3073e-05	6.38904e-05
AT4G09060	459.841	-1.8629	0.242974	-7.66709	1.75937e-14	4.35701e-13
AT4G23800	6492.04	-1.8615	0.171361	-10.863	1.72935e-27	1.86901e-25
AT4G25960	1810.39	-1.86084	0.48472	-3.83901	0.000123531	0.000479605
AT4G23780	14.308	-1.86022	0.76368	-2.43586	0.0148563	0.0331723
AT4G13370	677.989	-1.85886	0.181883	-10.2201	1.61185e-24	1.39362e-22
AT3G03240	12.9897	-1.85713	0.965755	-1.92299	0.0544817	0.100831
AT1G54840	262.601	-1.85675	0.470143	-3.94934	7.83665e-05	0.000318112
AT1G32375	29.9642	-1.85476	0.562677	-3.29632	0.000979599	0.00305238
AT4G14330	1444.98	-1.85447	0.192415	-9.63785	5.53357e-22	3.77885e-20
AT3G21560	762.694	-1.85411	0.306464	-6.05	1.44848e-09	1.61732e-08
AT4G11130	536.278	-1.85409	0.240109	-7.72183	1.14668e-14	2.88645e-13
AT4G16008	19.2333	-1.85313	0.886538	-2.0903	0.036591	0.0718239
AT3G28620	15.8676	-1.85267	0.872853	-2.12255	0.0337915	0.0671239
AT5G48820	168.604	-1.8522	0.301251	-6.14836	7.82876e-10	9.11491e-09
AT4G01600	7.25446	-1.85118	0.989844	-1.87017	0.06146	0.111595
AT3G57060	1217.81	-1.84743	0.213809	-8.64059	5.59216e-18	2.21085e-16
AT3G54770	4.79446	-1.84735	1.0195	-1.81202	0.0699834	0.124425
AT1G74790	765.95	-1.847	0.226772	-8.14474	3.80111e-16	1.15934e-14
AT3G05430	437.213	-1.84696	0.208914	-8.84076	9.50722e-19	4.11001e-17
AT4G21270	1214	-1.84552	0.24961	-7.39364	1.4286e-13	3.07125e-12
AT3G09190	148.583	-1.84306	0.378114	-4.87435	1.09168e-06	6.83105e-06
AT1G62333	8.86734	-1.84283	0.956239	-1.92717	0.0539584	0.100002
AT1G12300	165.275	-1.84184	0.2801	-6.57567	4.84346e-11	6.95932e-10
AT5G07660	706.035	-1.84162	0.26468	-6.95793	3.45318e-12	5.91982e-11
AT5G44005	89.1399	-1.84001	0.544285	-3.3806	0.000723281	0.002327
AT5G07530	3.18896	-1.83986	0.996827	-1.84571	0.0649342	0.116752
AT2G07690	1613.67	-1.8395	0.25988	-7.07825	1.45983e-12	2.67661e-11
AT5G01170	281.413	-1.83908	0.334493	-5.49812	3.83866e-08	3.26919e-07
AT3G14740	251.42	-1.83889	0.332375	-5.53257	3.15571e-08	2.73679e-07
AT1G79060	358.657	-1.83788	0.228951	-8.02739	9.95681e-16	2.87792e-14
AT1G67760	36.4171	-1.83737	0.772023	-2.37995	0.0173152	0.0378711
AT4G20940	1921.16	-1.83652	0.145445	-12.6269	1.50079e-36	3.82625e-34
AT3G54080	1566.77	-1.83583	0.286456	-6.40877	1.46698e-10	1.93066e-09
AT2G18000	93.6563	-1.8358	0.392348	-4.67901	2.88261e-06	1.64843e-05
AT1G65150	880.759	-1.83559	0.329702	-5.56743	2.58529e-08	2.27684e-07
AT3G59680	35.3132	-1.83496	0.787674	-2.32959	0.0198279	0.0426038
AT5G10400	2410.93	-1.83318	0.165008	-11.1097	1.12563e-28	1.41672e-26
AT1G02690	1166.35	-1.83228	0.219396	-8.35144	6.74332e-17	2.28446e-15
AT1G63150	65.8457	-1.83198	0.53672	-3.41329	0.000641834	0.00209444
AT4G02660	242.128	-1.83176	0.406734	-4.50359	6.68164e-06	3.49661e-05
AT1G06310	79.7414	-1.83176	0.777737	-2.35524	0.0185106	0.0401069
AT3G51720	1457.62	-1.82934	0.201453	-9.08074	1.07839e-19	5.32129e-18
AT2G19090	442.73	-1.82786	0.168023	-10.8786	1.45803e-27	1.59309e-25
AT3G54270	184.214	-1.82591	0.3839	-4.75621	1.97262e-06	1.16818e-05
AT3G44770	98.2459	-1.82589	0.41545	-4.39497	1.1079e-05	5.5176e-05
AT2G46040	471.174	-1.82438	0.329982	-5.52871	3.22589e-08	2.79156e-07
AT1G28110	682.346	-1.82431	0.206566	-8.83162	1.03173e-18	4.44091e-17
AT5G11780	225.963	-1.82416	0.489138	-3.72933	0.000191986	0.000713216
AT1G78172	99.9084	-1.82203	0.565554	-3.22167	0.00127445	0.00384752
AT1G18550	617.833	-1.82118	0.161	-11.3117	1.14861e-29	1.55382e-27
AT1G78570	7734.8	-1.82106	0.313324	-5.81206	6.17089e-09	6.17897e-08
AT4G02060	1835.73	-1.82072	0.306231	-5.94557	2.75495e-09	2.93753e-08
AT5G01180	300.908	-1.81775	0.456493	-3.98198	6.83435e-05	0.000281558
AT2G33060	182.379	-1.81629	0.613303	-2.96149	0.00306152	0.00836397
AT1G06520	2121.35	-1.81561	0.86116	-2.10833	0.0350027	0.0691431
AT1G10850	1901.51	-1.8149	0.123934	-14.6442	1.46779e-48	7.68118e-46
AT3G21270	335.962	-1.81438	0.43747	-4.14744	3.36215e-05	0.000148808
AT4G17350	119.101	-1.81316	0.445871	-4.06657	4.77107e-05	0.000204081
AT3G48160	240.135	-1.81093	0.302541	-5.98573	2.15424e-09	2.33711e-08
AT4G18670	2716.7	-1.81037	0.236244	-7.66311	1.81478e-14	4.47197e-13
AT5G06150	2057.54	-1.81013	0.164737	-10.988	4.36403e-28	5.04552e-26
AT2G36200	1742.77	-1.8087	0.219135	-8.25381	1.53424e-16	4.90512e-15
AT3G25980	1285.54	-1.807	0.203062	-8.89875	5.64771e-19	2.54672e-17
AT3G55660	923.094	-1.80674	0.265497	-6.80512	1.00964e-11	1.61917e-10
AT3G09520	37.9791	-1.80186	0.837771	-2.15078	0.0314936	0.0632608
AT2G47570	5.42081	-1.80142	0.985172	-1.82853	0.0674698	0.120581
AT3G25130	117.501	-1.80103	0.55614	-3.23844	0.00120187	0.0036528
AT5G36250	2550.27	-1.80063	0.184117	-9.77986	1.37403e-22	1.01576e-20
AT5G15120	647.352	-1.80016	0.400901	-4.49029	7.11257e-06	3.69393e-05
AT1G69325	1.27652	-1.8	1.00686	-1.78774	0.0738176	NA
AT3G03370	96.3108	-1.7995	0.467047	-3.85292	0.000116715	0.000455188
AT1G56100	31.7162	-1.79843	0.968015	-1.85786	0.0631895	0.114163
AT2G44470	48.8907	-1.79792	0.735989	-2.44287	0.0145711	0.0326086
AT1G29500	112.751	-1.79775	0.576318	-3.11938	0.00181234	0.00525522
AT5G41380	50.7187	-1.79599	0.799422	-2.24661	0.024665	0.0514301
AT2G21080	85.6827	-1.79545	0.443012	-4.05282	5.06046e-05	0.000215164
AT3G25100	226.947	-1.79488	0.338514	-5.30223	1.14394e-07	8.81721e-07
AT1G67780	202.456	-1.7941	0.390272	-4.59706	4.28501e-06	2.35067e-05
AT3G44570	13.1952	-1.79307	0.782553	-2.29131	0.0219457	0.0465208
AT5G38000	8.70772	-1.79212	1.02953	-1.74072	0.0817335	0.141298
AT1G76550	1422.64	-1.79188	0.375042	-4.77781	1.77213e-06	1.06082e-05
AT4G01895	92.4642	-1.79186	0.43978	-4.07445	4.61224e-05	0.000197883
AT4G30130	1547.8	-1.79002	0.194415	-9.20721	3.34698e-20	1.75615e-18
AT1G79160	319.049	-1.78975	0.404831	-4.42099	9.82518e-06	4.94893e-05
AT2G43990	174.457	-1.78936	0.356369	-5.02108	5.13824e-07	3.44618e-06
AT3G29680	3.46554	-1.78927	0.991631	-1.80437	0.0711735	0.126191
AT2G46160	213.693	-1.78908	0.422382	-4.23568	2.27857e-05	0.000105278
AT3G12430	10.6664	-1.78757	0.946669	-1.88827	0.0589892	0.107788
AT4G29990	175.807	-1.78757	0.266634	-6.7042	2.02506e-11	3.11208e-10
AT3G10880	98.4288	-1.78751	0.31932	-5.59788	2.16992e-08	1.94374e-07
AT1G23530	3.37715	-1.7855	0.991514	-1.80078	0.0717369	0.127048
AT5G63180	83.7306	-1.78366	0.447769	-3.98343	6.79278e-05	0.000280019
AT4G27810	3.69992	-1.78294	1.02011	-1.74779	0.0805006	0.139591
AT2G03505	381.835	-1.78216	0.26639	-6.69004	2.23115e-11	3.39729e-10
AT2G24260	115.711	-1.78148	0.366198	-4.86481	1.14566e-06	7.1419e-06
AT3G22240	69.7894	-1.78049	0.795203	-2.23904	0.0251534	0.0522895
AT2G25150	9.24776	-1.78028	0.934219	-1.90563	0.0566976	0.104262
AT1G75430	51.2623	-1.77906	0.467234	-3.80765	0.000140293	0.000538273
AT3G46950	200.362	-1.77902	0.310738	-5.72514	1.03347e-08	9.84275e-08
AT2G22340	4.14333	-1.77866	1.0209	-1.74225	0.0814648	0.140954
AT3G58650	619.026	-1.77866	0.223678	-7.95188	1.83708e-15	5.10941e-14
AT5G23780	178.331	-1.77783	0.296606	-5.9939	2.04866e-09	2.22986e-08
AT1G76540	1982.08	-1.77707	0.197727	-8.98751	2.52888e-19	1.18328e-17
AT5G60930	1493.24	-1.77706	0.214223	-8.29537	1.08244e-16	3.55205e-15
AT2G32940	239.263	-1.77649	0.346039	-5.13379	2.83965e-07	2.00388e-06
AT4G19865	207.176	-1.77604	0.286145	-6.2068	5.40753e-10	6.50933e-09
AT3G28420	7.8731	-1.77584	0.940758	-1.88767	0.0590709	0.107918
AT3G44220	7.46268	-1.77466	1.00999	-1.75711	0.0788998	0.137273
AT5G08020	484.386	-1.77321	0.292442	-6.06345	1.3323e-09	1.49769e-08
AT4G21630	451.81	-1.77231	0.978013	-1.81215	0.0699624	0.12441
AT5G03870	488.17	-1.77215	0.226283	-7.83159	4.81721e-15	1.27557e-13
AT1G07370	799.093	-1.77153	0.212551	-8.33462	7.7745e-17	2.61155e-15
AT1G21510	3.01979	-1.77087	0.991391	-1.78625	0.0740591	0.130446
AT1G14250	41.0261	-1.77028	0.654316	-2.70553	0.00681948	0.0168966
AT5G46540	235.736	-1.76884	0.481062	-3.67694	0.000236052	0.000856595
AT4G33270	3661.48	-1.76882	0.161781	-10.9334	7.97823e-28	9.01449e-26
AT3G61310	2288.52	-1.76712	0.252001	-7.01236	2.34338e-12	4.13125e-11
AT4G35190	1516.08	-1.76644	0.855502	-2.06479	0.0389424	0.0757813
AT3G62860	324.316	-1.76306	0.395671	-4.45587	8.35553e-06	4.28906e-05
AT4G29690	89.7982	-1.76293	0.821172	-2.14684	0.0318058	0.0637912
AT3G28580	83.3075	-1.76274	0.516866	-3.41044	0.000648581	0.00211091
AT2G19440	9.43278	-1.76218	0.806528	-2.1849	0.0288964	0.0588281
AT4G25780	44.2751	-1.76057	0.54798	-3.21283	0.00131433	0.00395653
AT5G60150	593.25	-1.76047	0.217807	-8.08271	6.33432e-16	1.89136e-14
AT1G15720	184.043	-1.75892	0.304072	-5.78454	7.27102e-09	7.16864e-08
AT1G67630	707.975	-1.75872	0.262547	-6.69868	2.10308e-11	3.2245e-10
AT5G09780	37.7183	-1.75797	0.661163	-2.6589	0.00783966	0.0191077
AT5G28640	1915.08	-1.75736	0.192822	-9.1139	7.94723e-20	4.00098e-18
AT3G43110	7.50157	-1.75584	0.973563	-1.80352	0.0713064	0.126381
AT1G21740	586.336	-1.75441	0.2992	-5.86367	4.52755e-09	4.6362e-08
AT1G52800	2.87299	-1.75435	1.02803	-1.70651	0.0879126	0.150243
AT4G12870	998.376	-1.75383	0.675376	-2.59682	0.00940921	0.0224193
AT3G54180	534.369	-1.7518	0.219466	-7.98207	1.43896e-15	4.05888e-14
AT5G39240	8.5239	-1.75161	0.937432	-1.86852	0.0616893	0.11195
AT3G04800	5.24692	-1.75002	0.98338	-1.77959	0.0751423	0.131945
AT5G07400	129.133	-1.74937	0.320842	-5.45243	4.96867e-08	4.12728e-07
AT1G32570	28.4778	-1.74874	0.734738	-2.38008	0.0173087	0.0378628
AT5G52990	79.4514	-1.74863	0.426363	-4.10128	4.1087e-05	0.000178475
AT5G25170	312.633	-1.74835	0.320382	-5.45709	4.84006e-08	4.03561e-07
AT4G13345	26.8842	-1.74794	0.561703	-3.11186	0.00185915	0.00537994
AT3G54630	377.574	-1.74784	0.286768	-6.09495	1.09474e-09	1.25043e-08
AT2G29570	949.984	-1.74755	0.203082	-8.60513	7.62277e-18	2.94915e-16
AT4G38680	7853.18	-1.74712	0.253107	-6.90269	5.10274e-12	8.5057e-11
AT3G48900	267.389	-1.74649	0.263032	-6.63984	3.14019e-11	4.66014e-10
AT1G04110	35.2074	-1.74294	0.776566	-2.24442	0.0248054	0.0516795
AT4G16563	73.7315	-1.74234	0.388545	-4.48427	7.31656e-06	3.78849e-05
AT1G67035	91.9486	-1.74215	0.387926	-4.49093	7.09113e-06	3.68568e-05
AT2G37960	122.795	-1.74185	0.419043	-4.15673	3.22835e-05	0.00014359
AT1G20720	417.919	-1.74114	0.297431	-5.85392	4.80126e-09	4.89379e-08
AT5G43990	1282.55	-1.73902	0.166816	-10.4248	1.91009e-25	1.7667e-23
AT1G28670	245.401	-1.73881	0.494633	-3.51536	0.000439165	0.00149618
AT5G06920	2.80872	-1.73833	0.989108	-1.75748	0.0788366	0.137205
AT1G56720	905.381	-1.73741	0.329997	-5.26494	1.40239e-07	1.06037e-06
AT5G62260	97.4281	-1.73739	0.29853	-5.81981	5.89138e-09	5.91772e-08
AT3G54310	2.99466	-1.73725	0.988301	-1.75781	0.0787797	0.137133
AT1G34355	543.996	-1.73687	0.213065	-8.15182	3.58493e-16	1.09677e-14
AT1G67180	247.1	-1.73644	0.267555	-6.49002	8.58274e-11	1.18938e-09
AT5G40030	155.213	-1.73626	0.795754	-2.1819	0.0291167	0.0591753
AT3G29300	2.89985	-1.73623	0.988583	-1.75629	0.0790395	0.137453
AT1G56320	13.5127	-1.73361	0.950267	-1.82434	0.0681008	0.121501
AT1G73360	307.264	-1.73313	0.266319	-6.50773	7.62948e-11	1.0692e-09
AT5G59360	37.2823	-1.73299	0.592854	-2.92314	0.00346523	0.00932092
AT2G39870	2075.67	-1.73289	0.2962	-5.85041	4.9035e-09	4.98777e-08
AT1G51520	284.131	-1.73279	0.475326	-3.64548	0.00026689	0.00095749
AT4G01730	720.686	-1.73257	0.195866	-8.84571	9.09481e-19	3.94029e-17
AT5G23370	14.9153	-1.73247	0.971475	-1.78334	0.0745316	0.131113
AT3G20460	10.5842	-1.73187	0.856944	-2.02099	0.043281	0.0829178
AT5G61270	53.4353	-1.73181	0.809778	-2.13863	0.0324657	0.0649054
AT4G16480	201.208	-1.73174	0.394622	-4.38834	1.14217e-05	5.66978e-05
AT5G48480	7554.79	-1.73073	0.311562	-5.555	2.77604e-08	2.43191e-07
AT1G19050	717.586	-1.72998	0.326369	-5.30068	1.15372e-07	8.87882e-07
AT5G25310	2.90777	-1.72979	0.987929	-1.75092	0.0799597	0.138859
AT1G18320	74.0543	-1.72961	0.349695	-4.94607	7.57282e-07	4.89574e-06
AT3G53650	293.15	-1.72881	0.340825	-5.07244	3.9275e-07	2.70344e-06
AT2G29550	8441.53	-1.72831	0.190262	-9.08386	1.04791e-19	5.1967e-18
AT4G29190	909.76	-1.72569	0.543041	-3.17783	0.0014838	0.00440218
AT5G07150	28.8018	-1.72507	0.607817	-2.83814	0.00453771	0.0118173
AT3G48480	129.695	-1.72429	0.326968	-5.27358	1.33788e-07	1.01546e-06
AT5G04770	693.139	-1.7239	0.345908	-4.9837	6.23782e-07	4.11427e-06
AT5G58790	215.971	-1.72369	0.405373	-4.25212	2.11757e-05	9.85029e-05
AT2G37890	172.53	-1.72314	0.35767	-4.81768	1.45238e-06	8.85678e-06
AT1G63250	255.117	-1.72268	0.295236	-5.83494	5.38114e-09	5.44163e-08
AT5G09360	2.92599	-1.72259	0.98716	-1.745	0.0809855	0.140285
AT1G29460	19.6641	-1.72238	0.672951	-2.55945	0.0104838	0.0245994
AT1G05810	85.2845	-1.72237	0.351027	-4.90666	9.26401e-07	5.88576e-06
AT2G43040	486.056	-1.72174	0.377695	-4.55853	5.15122e-06	2.77457e-05
AT5G09840	298.464	-1.72155	0.425796	-4.04315	5.27389e-05	0.000223522
AT2G22330	34.6069	-1.72152	0.793275	-2.17015	0.0299957	0.0607551
AT5G35753	297.932	-1.72109	0.232849	-7.39143	1.45254e-13	3.11935e-12
AT1G52030	18150.2	-1.72056	0.354922	-4.84772	1.24891e-06	7.725e-06
AT1G09560	3048.69	-1.72024	0.364806	-4.7155	2.41123e-06	1.39673e-05
AT1G65060	1744.02	-1.71879	0.390205	-4.40483	1.05866e-05	5.2949e-05
AT4G26760	4427.67	-1.71661	0.203514	-8.43488	3.31542e-17	1.18367e-15
AT5G13840	2595.54	-1.71489	0.163741	-10.4732	1.14718e-25	1.08118e-23
AT2G31730	554.226	-1.71173	0.163677	-10.458	1.34639e-25	1.25114e-23
AT3G45440	19.3257	-1.71149	0.85284	-2.00681	0.0447694	0.0852599
AT3G45930	939.259	-1.71041	0.219364	-7.79714	6.33263e-15	1.64831e-13
AT2G27040	5970.24	-1.71028	0.110394	-15.4925	3.89869e-54	2.9819e-51
AT2G07170	680.404	-1.70836	0.242401	-7.04767	1.81934e-12	3.26824e-11
AT3G45060	3.39886	-1.70798	1.03008	-1.6581	0.0972967	0.163438
AT4G00940	12.5526	-1.70734	0.797166	-2.14176	0.0322129	0.0644647
AT5G39320	1135.03	-1.70725	0.248992	-6.85666	7.04896e-12	1.15276e-10
AT3G45610	60.1887	-1.70522	0.760663	-2.24176	0.0249771	0.0519772
AT2G16250	783.007	-1.70451	0.21465	-7.9409	2.00727e-15	5.55168e-14
AT1G04600	87.7396	-1.70441	0.420065	-4.0575	4.96013e-05	0.000211169
AT3G46320	924.917	-1.70409	0.228409	-7.46069	8.60699e-14	1.91239e-12
AT2G41440	1036.9	-1.70322	0.224465	-7.58789	3.25164e-14	7.69786e-13
AT3G27640	158.772	-1.70251	0.332879	-5.11451	3.14554e-07	2.20254e-06
AT3G52115	111.62	-1.70164	0.354621	-4.79848	1.59875e-06	9.66049e-06
AT4G15830	895.122	-1.70147	0.231547	-7.34826	2.00799e-13	4.20325e-12
AT3G27360	781.21	-1.70098	0.277701	-6.12523	9.05518e-10	1.04389e-08
AT2G33560	453.685	-1.69997	0.251667	-6.75484	1.42989e-11	2.23896e-10
AT3G06130	2692.22	-1.69896	0.219026	-7.75685	8.70653e-15	2.23116e-13
AT3G53680	557.978	-1.69874	0.222042	-7.65053	2.00159e-14	4.87193e-13
AT1G50790	189.562	-1.69828	0.454706	-3.73489	0.000187797	0.000698957
AT4G27870	1205.24	-1.69809	0.37146	-4.57138	4.84525e-06	2.62684e-05
AT3G24130	2.69735	-1.69662	0.985447	-1.72168	0.0851275	NA
AT2G16050	6.20043	-1.6955	1.02081	-1.66093	0.0967272	0.162719
AT3G58770	113.38	-1.69479	0.493947	-3.43111	0.000601117	0.00197878
AT5G15210	1212.38	-1.69321	0.317495	-5.33303	9.65865e-08	7.57305e-07
AT1G21050	63.6067	-1.69242	0.590158	-2.86774	0.00413413	0.0108889
AT4G01180	35.7023	-1.69219	0.610041	-2.77389	0.00553897	0.0141071
AT5G56370	112.914	-1.69098	0.497174	-3.40119	0.000670935	0.00217512
AT1G14170	432.428	-1.69037	0.366696	-4.60973	4.03195e-06	2.22535e-05
AT2G35700	19.4478	-1.69015	0.77903	-2.16956	0.0300402	0.0608329
AT1G48180	9.58438	-1.68927	0.973004	-1.73614	0.0825396	0.142431
AT4G31840	3867.78	-1.68919	0.134321	-12.5758	2.86972e-36	7.04534e-34
AT2G42290	159.648	-1.68875	0.310243	-5.44332	5.22958e-08	4.31874e-07
AT4G21500	33.026	-1.68869	0.811638	-2.08059	0.0374711	0.0732911
AT1G79960	4.44476	-1.68854	0.991796	-1.70251	0.0886594	0.151218
AT2G35120	917.619	-1.68767	0.306273	-5.51036	3.58109e-08	3.06691e-07
AT1G06090	2.80026	-1.68708	0.984082	-1.71437	0.0864607	0.148208
AT5G66580	189.025	-1.68666	0.412426	-4.08962	4.32083e-05	0.000186589
AT4G37490	779.629	-1.6852	0.17063	-9.87629	5.27472e-23	4.03435e-21
AT1G03980	40.6178	-1.68499	0.506279	-3.32818	0.000874142	0.0027588
AT3G09070	427.925	-1.68489	0.410174	-4.10775	3.99524e-05	0.000173964
AT3G12170	281.209	-1.68436	0.402054	-4.18938	2.79718e-05	0.000126752
AT3G05050	888.228	-1.68388	0.193303	-8.71109	3.00975e-18	1.22899e-16
AT3G28470	2.69864	-1.68351	0.984095	-1.71072	0.0871331	NA
AT5G60210	2498.43	-1.68313	0.141458	-11.8984	1.20598e-32	2.0854e-30
AT4G25540	167.289	-1.68229	0.417431	-4.0301	5.57524e-05	0.000235042
AT5G06650	1.95934	-1.68196	1.02833	-1.63562	0.101919	NA
AT3G27630	1.24909	-1.68177	0.995931	-1.68864	0.0912882	NA
AT2G10931	188.49	-1.68071	0.325646	-5.16116	2.45424e-07	1.75242e-06
AT5G48375	2.77649	-1.67979	1.0269	-1.63579	0.101884	0.169687
AT1G28290	11506.7	-1.67975	0.227616	-7.37976	1.58577e-13	3.37992e-12
AT5G60690	2075.65	-1.67963	0.224633	-7.47721	7.59168e-14	1.70009e-12
AT3G57200	47.5274	-1.67939	0.546114	-3.07516	0.00210391	0.00600866
AT2G29890	876.562	-1.67914	0.21847	-7.68591	1.5191e-14	3.78556e-13
AT5G44040	725.309	-1.67825	0.199006	-8.43314	3.36509e-17	1.1971e-15
AT3G61850	108.135	-1.67792	0.493363	-3.40098	0.000671448	0.00217643
AT5G01910	168.298	-1.6774	0.436061	-3.8467	0.000119718	0.000465986
AT5G57500	20.641	-1.67552	0.948473	-1.76655	0.0773041	0.134978
AT2G46790	129.375	-1.67527	0.565869	-2.96053	0.00307109	0.00838437
AT4G31360	1330.13	-1.67508	0.340339	-4.92178	8.57586e-07	5.48006e-06
AT2G16060	17.0073	-1.67491	0.785578	-2.13208	0.0330006	0.0657696
AT1G64690	104.341	-1.67294	0.452834	-3.69438	0.000220423	0.000805761
AT5G64060	442.912	-1.66994	0.392775	-4.25164	2.12215e-05	9.86696e-05
AT2G47240	9763.59	-1.66978	0.244003	-6.8433	7.73919e-12	1.25839e-10
AT1G18140	6.65848	-1.66952	0.956842	-1.74482	0.0810164	0.140315
AT1G55040	323.262	-1.66937	0.303414	-5.50194	3.75631e-08	3.20592e-07
AT1G07790	3489.56	-1.66836	0.138506	-12.0454	2.05141e-33	3.77726e-31
AT5G67270	853.119	-1.66824	0.196824	-8.47575	2.3356e-17	8.52216e-16
AT5G43500	1302.34	-1.66822	0.233834	-7.13423	9.73339e-13	1.84693e-11
AT1G72110	17.8588	-1.668	1.02135	-1.63314	0.10244	0.170413
AT1G62720	25.1511	-1.66734	0.545794	-3.05488	0.00225147	0.00637698
AT4G26790	104.342	-1.66542	0.466669	-3.56874	0.000358698	0.00124791
AT3G57860	249.636	-1.665	0.360952	-4.6128	3.97275e-06	2.19755e-05
AT3G14890	1109.53	-1.66164	0.208996	-7.95056	1.85667e-15	5.14949e-14
AT1G62085	226.071	-1.66084	0.24136	-6.8812	5.93505e-12	9.81085e-11
AT3G47460	1203.92	-1.66076	0.22835	-7.27285	3.51978e-13	7.11325e-12
AT1G02970	219.413	-1.66021	0.228559	-7.26382	3.763e-13	7.58935e-12
AT1G09460	65.8799	-1.66017	0.572383	-2.90045	0.00372629	0.0099331
AT4G09012	36.2748	-1.65936	0.515939	-3.21619	0.00129903	0.0039158
AT1G43910	1425.06	-1.65916	0.352782	-4.70308	2.5627e-06	1.47844e-05
AT3G12600	701.026	-1.65912	0.173177	-9.58046	9.66103e-22	6.31971e-20
AT2G40550	879.302	-1.65879	0.282832	-5.86492	4.49347e-09	4.60841e-08
AT3G26810	984.855	-1.65729	0.247686	-6.69108	2.21532e-11	3.37577e-10
AT4G34560	51.7427	-1.65614	0.475121	-3.48571	0.000490828	0.0016507
AT2G37560	134.82	-1.65552	0.484664	-3.41581	0.000635936	0.00207826
AT5G06940	356.474	-1.65486	0.236379	-7.0009	2.54328e-12	4.46387e-11
AT5G63720	2.58534	-1.65467	0.981549	-1.68577	0.0918394	NA
AT2G02790	1478.09	-1.65463	0.256835	-6.44237	1.17621e-10	1.58576e-09
AT1G63230	109.682	-1.65224	0.353016	-4.68036	2.86375e-06	1.63975e-05
AT5G65230	102.664	-1.652	0.464564	-3.55602	0.000376509	0.00130318
AT4G31000	289.294	-1.6485	0.210534	-7.83012	4.8742e-15	1.28723e-13
AT5G64900	296.18	-1.64749	0.627089	-2.6272	0.00860909	0.0207289
AT1G02520	62.5426	-1.64745	0.81201	-2.02886	0.0424727	0.0815813
AT2G42260	163.768	-1.64706	0.335694	-4.90644	9.27461e-07	5.88873e-06
AT4G16920	29.1713	-1.64703	0.852142	-1.93281	0.0532594	0.0989375
AT4G14700	51.9612	-1.64644	0.563184	-2.92345	0.00346181	0.00931298
AT1G71760	112.593	-1.64605	0.351447	-4.68364	2.81822e-06	1.61508e-05
ATMG01350	4.82543	-1.64602	1.02145	-1.61146	0.107079	0.177035
AT2G44830	883.32	-1.6458	0.206704	-7.96212	1.69119e-15	4.7301e-14
AT2G18780	80.4408	-1.64575	0.583492	-2.82053	0.00479451	0.0124065
AT4G21820	575.609	-1.64449	0.326277	-5.04015	4.65158e-07	3.1463e-06
AT1G06540	41.7339	-1.64358	0.924178	-1.77842	0.0753345	0.132154
AT1G03700	2.83442	-1.64283	1.03011	-1.59482	0.110754	0.182035
AT1G45191	20.8392	-1.64276	0.867439	-1.89381	0.0582505	0.106615
AT5G55480	1205.91	-1.64144	0.225435	-7.28121	3.30837e-13	6.69961e-12
AT5G19290	4071.52	-1.64126	0.17331	-9.47007	2.79643e-21	1.73781e-19
AT3G21100	980.061	-1.64117	0.195045	-8.41429	3.95291e-17	1.38151e-15
AT4G15700	9.15875	-1.64114	1.02204	-1.60575	0.108329	0.17876
AT2G32590	765.032	-1.64038	0.172403	-9.51485	1.81976e-21	1.16359e-19
AT3G12870	472.529	-1.63977	0.253281	-6.4741	9.53803e-11	1.30719e-09
AT5G47590	823.588	-1.63973	0.472499	-3.47033	0.000519818	0.00173645
AT5G43080	289.171	-1.63958	0.333004	-4.92361	8.49601e-07	5.43953e-06
AT1G29195	54.8433	-1.6391	0.500316	-3.27613	0.00105241	0.00325527
AT5G18600	76.0341	-1.6391	0.654556	-2.50413	0.0122751	0.0281517
AT1G30750	3.16128	-1.6382	1.01471	-1.61445	0.106429	0.176121
AT2G46380	461.265	-1.63766	0.236308	-6.93019	4.20277e-12	7.11893e-11
AT5G55620	33.7015	-1.63584	0.826424	-1.97942	0.0477692	0.0901183
AT3G25905	53.6424	-1.63461	0.734126	-2.22661	0.0259732	0.0537304
AT5G12990	15.9326	-1.63342	0.910505	-1.79397	0.0728184	0.128648
AT4G17760	83.2198	-1.63214	0.405301	-4.02699	5.6496e-05	0.000237855
AT3G29670	20.3591	-1.63189	0.779678	-2.09303	0.0363463	0.0714213
AT3G44690	242.416	-1.63084	0.307298	-5.30701	1.11436e-07	8.60586e-07
AT5G19600	48.9582	-1.63075	0.832182	-1.9596	0.0500423	0.0938192
AT1G62950	258.374	-1.63053	0.278643	-5.8517	4.86577e-09	4.957e-08
AT1G33790	35.6192	-1.62961	0.952661	-1.71059	0.087157	0.149183
AT3G43720	1495.65	-1.62836	0.531933	-3.06121	0.00220442	0.00626334
AT5G03680	253.329	-1.62689	0.423938	-3.83757	0.000124259	0.000481775
AT2G45480	53.8905	-1.62659	0.654594	-2.48489	0.0129592	0.0295198
AT3G14610	366.187	-1.62652	0.282923	-5.74897	8.97863e-09	8.65482e-08
AT1G12775	88.7145	-1.62647	0.299853	-5.42424	5.82014e-08	4.75902e-07
AT1G28660	28.6884	-1.62557	0.88408	-1.83871	0.0659572	0.118303
AT1G67570	97.8108	-1.62387	0.358841	-4.52532	6.03032e-06	3.20296e-05
AT3G17070	84.9615	-1.62358	0.680491	-2.38589	0.0170376	0.0373592
AT3G22250	2.65648	-1.62354	0.977824	-1.66036	0.0968414	NA
AT1G11120	748.671	-1.62305	0.218437	-7.43028	1.08367e-13	2.36813e-12
AT1G22260	90.3059	-1.62234	0.405986	-3.99605	6.44084e-05	0.000266838
AT3G16470	2847.6	-1.6216	0.84576	-1.91733	0.0551962	0.101927
AT4G35070	157.54	-1.62153	0.411162	-3.94377	8.02101e-05	0.000324661
AT1G44110	708.307	-1.6214	0.211633	-7.66134	1.83999e-14	4.51171e-13
AT4G15975	83.717	-1.62111	0.447204	-3.625	0.000288957	0.00102923
AT4G36120	222.765	-1.62049	0.362289	-4.47291	7.71608e-06	3.97827e-05
AT2G01905	78.7795	-1.62018	0.429227	-3.77466	0.000160228	0.000605529
AT1G64255	2.47203	-1.61975	0.978231	-1.6558	0.0977624	NA
AT1G15480	661.481	-1.61959	0.235978	-6.86331	6.72821e-12	1.10394e-10
AT5G11510	1000.52	-1.61865	0.182019	-8.89275	5.96169e-19	2.66444e-17
AT3G02640	1924.06	-1.61827	0.161873	-9.99718	1.56793e-23	1.26234e-21
AT1G71691	21.128	-1.61815	0.78588	-2.05903	0.0394915	0.0766323
AT1G22340	2.52266	-1.61806	0.977835	-1.65474	0.0979771	NA
AT1G16220	223.328	-1.61768	0.407544	-3.96933	7.20741e-05	0.000295275
AT3G02550	2922.05	-1.61764	0.286561	-5.64501	1.65174e-08	1.52067e-07
AT5G49100	1976.6	-1.6176	0.170052	-9.51237	1.86371e-21	1.18788e-19
AT5G27550	940.032	-1.61693	0.248697	-6.50159	7.94775e-11	1.10912e-09
AT1G69570	110.412	-1.61613	0.479845	-3.36803	0.000757079	0.00242553
AT5G35670	347.316	-1.61519	0.324527	-4.97705	6.45596e-07	4.23987e-06
AT1G09450	625.649	-1.61493	0.194737	-8.29286	1.10561e-16	3.6221e-15
AT5G60710	2199.29	-1.6149	0.20815	-7.75834	8.60473e-15	2.20792e-13
AT5G58530	295.787	-1.61399	0.242764	-6.64841	2.96285e-11	4.40353e-10
AT1G66250	1017.01	-1.61297	0.184332	-8.75034	2.12709e-18	8.88643e-17
AT5G39380	353.135	-1.61266	0.33699	-4.78549	1.70571e-06	1.02476e-05
AT2G22140	136.089	-1.612	0.327068	-4.92866	8.27966e-07	5.31298e-06
AT2G37040	2218.13	-1.61176	0.323411	-4.98363	6.24039e-07	4.1146e-06
AT1G75110	199.032	-1.61127	0.637168	-2.52879	0.0114456	0.0265246
AT4G38780	392.005	-1.61081	0.459227	-3.50766	0.000452063	0.00153408
AT2G25060	2106.37	-1.61026	0.193609	-8.31708	9.01543e-17	2.993e-15
AT4G16610	190.516	-1.60995	0.495032	-3.25221	0.00114511	0.00349955
AT3G14190	1154.74	-1.60961	0.145444	-11.0669	1.81552e-28	2.18809e-26
AT2G35310	1087.03	-1.60657	0.231841	-6.92963	4.21941e-12	7.14104e-11
AT4G39630	167.683	-1.60619	0.366668	-4.3805	1.18406e-05	5.83853e-05
AT4G32830	970.534	-1.60566	0.246806	-6.50575	7.73063e-11	1.08109e-09
AT5G58280	92.9276	-1.60561	0.322027	-4.98596	6.16544e-07	4.07329e-06
AT2G24762	201.616	-1.60539	0.353987	-4.53517	5.75567e-06	3.0702e-05
AT1G74890	142.061	-1.60528	0.401144	-4.00176	6.28724e-05	0.000261128
AT1G78430	521.363	-1.60527	0.284478	-5.64288	1.67229e-08	1.53746e-07
AT3G07410	894.286	-1.60386	0.175324	-9.14798	5.80059e-20	2.97295e-18
AT3G24495	690.172	-1.6032	0.212402	-7.54795	4.4216e-14	1.0284e-12
AT1G67320	826.869	-1.60281	0.263663	-6.07899	1.2094e-09	1.3696e-08
AT5G25380	78.4651	-1.60265	0.510437	-3.13976	0.00169084	0.00494181
AT3G05480	211.687	-1.60158	0.248827	-6.43652	1.22247e-10	1.64146e-09
AT2G22610	1263.14	-1.60128	0.185007	-8.65525	4.91842e-18	1.95225e-16
AT4G22860	633.078	-1.60118	0.265261	-6.03625	1.57741e-09	1.75145e-08
AT2G38060	199.134	-1.59988	0.34264	-4.66927	3.02273e-06	1.72186e-05
AT3G58930	504.321	-1.59937	0.192481	-8.30921	9.63438e-17	3.18255e-15
AT3G59100	448.31	-1.59911	0.299324	-5.34241	9.17167e-08	7.22614e-07
AT5G65360	3834.32	-1.59856	0.161514	-9.8973	4.27649e-23	3.29879e-21
AT1G18400	177.064	-1.59829	0.315673	-5.0631	4.1249e-07	2.81882e-06
AT4G01920	71.4579	-1.59818	0.608541	-2.62625	0.00863315	0.0207818
AT2G40850	12.0985	-1.59815	0.843386	-1.89492	0.0581028	0.106413
AT2G17560	3674.72	-1.59752	0.152389	-10.4831	1.03264e-25	9.87259e-24
AT5G46280	1274.27	-1.59731	0.285561	-5.59361	2.22398e-08	1.98769e-07
AT3G51280	1244.03	-1.59722	0.176875	-9.03025	1.71275e-19	8.16779e-18
AT5G51350	373.461	-1.59671	0.257734	-6.19516	5.8226e-10	6.93342e-09
AT4G00780	105.515	-1.59442	0.572142	-2.78676	0.0053238	0.0136341
AT1G62050	322.396	-1.59341	0.233386	-6.82735	8.65003e-12	1.40077e-10
AT3G17160	3686.62	-1.59272	0.17554	-9.07327	1.15503e-19	5.64347e-18
AT3G23450	1334.29	-1.5926	0.845405	-1.88383	0.0595873	0.108761
AT4G17000	679.488	-1.59226	0.235878	-6.75032	1.47515e-11	2.308e-10
AT3G62950	5.63829	-1.59146	0.881749	-1.80489	0.0710919	0.12608
AT3G48490	95.2991	-1.59093	0.448903	-3.54403	0.000394054	0.00135691
AT5G12300	17.1908	-1.59022	0.960149	-1.65622	0.097677	0.163944
AT5G06070	41.8664	-1.58963	0.874735	-1.81727	0.0691761	0.12321
AT1G16330	379.643	-1.58728	0.222571	-7.13159	9.92159e-13	1.87906e-11
AT2G41170	466.354	-1.5872	0.233844	-6.7874	1.14173e-11	1.8149e-10
AT4G15980	2.53289	-1.58703	0.974177	-1.62909	0.103293	NA
AT4G33400	1352.46	-1.58553	0.284194	-5.57903	2.41859e-08	2.14523e-07
AT2G27270	40.8966	-1.58514	0.610477	-2.59656	0.00941636	0.0224337
AT4G18470	174.825	-1.58512	0.278452	-5.69262	1.25102e-08	1.17458e-07
ATMG00180	2.40165	-1.58506	1.03008	-1.53877	0.12386	NA
AT2G18380	10.1049	-1.58501	1.02317	-1.54911	0.121355	0.196296
AT4G18760	772.709	-1.58501	0.186693	-8.48993	2.06758e-17	7.59997e-16
AT1G03660	72.6823	-1.58455	0.440067	-3.60069	0.000317369	0.0011198
AT1G04930	170.754	-1.58377	0.245904	-6.44062	1.18988e-10	1.60203e-09
AT2G31270	978.337	-1.58266	0.23768	-6.65876	2.76143e-11	4.13197e-10
AT3G47440	4.55171	-1.58202	1.01516	-1.55839	0.119141	0.193234
AT1G14350	944.9	-1.58084	0.243492	-6.49237	8.44952e-11	1.17337e-09
AT4G02110	574.928	-1.57987	0.250466	-6.30772	2.83175e-10	3.56181e-09
AT1G09000	270.914	-1.57917	0.282949	-5.58112	2.38979e-08	2.12252e-07
AT1G69600	234.992	-1.57896	0.288007	-5.48237	4.19676e-08	3.54834e-07
AT3G59190	86.423	-1.57815	0.77752	-2.02973	0.0423843	0.081443
AT5G49160	2263.19	-1.57799	0.215321	-7.32852	2.32702e-13	4.82535e-12
AT5G20850	190.996	-1.57715	0.278396	-5.66513	1.4691e-08	1.36389e-07
AT3G61210	49.7998	-1.57627	0.600342	-2.62563	0.008649	0.0208124
AT1G18910	202.348	-1.57583	0.294151	-5.35721	8.45172e-08	6.70941e-07
AT4G36180	2477.91	-1.57478	0.167819	-9.3838	6.36358e-21	3.78881e-19
AT3G25670	51.9231	-1.57451	0.563862	-2.79238	0.00523227	0.0134291
AT5G01630	693.701	-1.57416	0.316383	-4.97548	6.50847e-07	4.27294e-06
AT3G04850	180.406	-1.57393	0.472095	-3.33393	0.000856287	0.00271148
AT5G64710	281.4	-1.57363	0.373663	-4.21136	2.53843e-05	0.000116071
AT1G34095	18.272	-1.57318	0.979368	-1.60632	0.108203	0.178581
AT4G12960	1702.41	-1.57268	0.842692	-1.86626	0.0620054	0.112442
AT4G24080	90.5108	-1.57244	0.413316	-3.80444	0.000142128	0.000544053
AT5G60400	1067.26	-1.57216	0.229788	-6.84177	7.82208e-12	1.27083e-10
AT5G27000	247.023	-1.57192	0.249582	-6.29819	3.0115e-10	3.77358e-09
AT5G03360	65.7463	-1.57159	0.640815	-2.45248	0.0141873	0.0318718
AT5G11440	2.37743	-1.57079	0.973021	-1.61434	0.106453	NA
AT4G00238	959.245	-1.57014	0.195981	-8.01169	1.1314e-15	3.24193e-14
AT4G27570	25.7542	-1.56833	0.87682	-1.78865	0.0736704	0.129877
AT5G60950	15.7995	-1.56819	0.901838	-1.73888	0.0820551	0.14173
AT1G75240	2168.96	-1.56729	0.172666	-9.07698	1.11631e-19	5.48121e-18
AT3G23670	1514.94	-1.56703	0.188437	-8.31593	9.10391e-17	3.01734e-15
AT4G32785	7.27741	-1.56567	0.988893	-1.58326	0.113363	0.185466
AT5G57690	23.9079	-1.56561	0.763916	-2.04946	0.0404172	0.0781844
AT4G11400	61.3947	-1.56517	0.481169	-3.25284	0.00114257	0.00349341
AT4G36490	8.6914	-1.56468	0.977244	-1.60112	0.109351	0.180088
AT5G60630	17.1734	-1.56441	0.601745	-2.59978	0.00932826	0.0222451
AT1G10300	38.8489	-1.56397	0.632614	-2.47223	0.0134272	0.0303839
AT3G62690	121.6	-1.56371	0.786819	-1.98739	0.0468797	0.0887012
AT1G55990	2.43615	-1.56251	0.971735	-1.60796	0.107843	NA
AT1G04680	2111.83	-1.56241	0.270259	-5.78117	7.41838e-09	7.29224e-08
AT5G64800	2.43229	-1.56154	0.971634	-1.60713	0.108027	NA
AT5G22840	439.121	-1.56153	0.239766	-6.51273	7.37947e-11	1.03615e-09
AT1G16490	14.666	-1.56133	0.912434	-1.71117	0.0870492	0.149037
AT5G37240	30.3697	-1.56116	0.822259	-1.89862	0.0576144	0.105655
AT5G66230	1743.41	-1.55955	0.215118	-7.24973	4.17597e-13	8.3713e-12
AT3G52290	575.41	-1.55933	0.240942	-6.47182	9.6832e-11	1.32435e-09
AT3G48350	19.1186	-1.55927	0.822886	-1.89488	0.0581084	0.106413
AT5G37630	826.817	-1.55861	0.145698	-10.6975	1.04536e-26	1.08271e-24
AT1G73630	12.7473	-1.55819	0.860413	-1.81097	0.0701448	0.124667
AT1G51640	6.13896	-1.55704	1.02057	-1.52566	0.127094	0.204117
AT2G21050	368.953	-1.55691	0.365578	-4.25876	2.05566e-05	9.60953e-05
AT1G65295	701.983	-1.55688	0.178356	-8.72906	2.56798e-18	1.06168e-16
AT5G45820	7.58499	-1.5567	1.01696	-1.53074	0.125835	0.202423
AT1G48280	675.299	-1.55638	0.31559	-4.93166	8.15355e-07	5.24051e-06
AT1G51770	21.1344	-1.55575	0.62389	-2.49362	0.0126447	0.0288793
AT4G36270	751.811	-1.55554	0.190798	-8.15282	3.55524e-16	1.08936e-14
AT1G20610	879.657	-1.55531	0.175148	-8.87996	6.68815e-19	2.95557e-17
AT2G23300	164.392	-1.55531	0.272652	-5.70437	1.16771e-08	1.10419e-07
AT1G57560	26.4883	-1.55497	0.826586	-1.8812	0.0599453	0.109304
AT2G48150	9.03348	-1.5545	0.959562	-1.62001	0.10523	0.17437
AT5G23910	1191.76	-1.55381	0.191485	-8.11451	4.8774e-16	1.47181e-14
AT1G19850	3373.53	-1.55297	0.256742	-6.04875	1.45972e-09	1.62895e-08
AT1G18370	1795.68	-1.5524	0.163315	-9.50556	1.98972e-21	1.26414e-19
AT3G15170	30.5441	-1.55209	0.687173	-2.25866	0.0239045	0.0500227
AT4G26130	2368.26	-1.55203	0.171951	-9.02598	1.781e-19	8.47295e-18
AT4G26660	1003.49	-1.55181	0.21231	-7.30919	2.68749e-13	5.52101e-12
AT5G56300	47.5413	-1.55089	0.431008	-3.59829	0.000320316	0.0011282
AT5G51560	1651.59	-1.55072	0.266889	-5.81037	6.23346e-09	6.23221e-08
AT4G31615	13.8727	-1.55067	0.625765	-2.47803	0.013211	0.0299803
AT3G05930	9.27578	-1.55062	0.984574	-1.57492	0.115275	0.188135
AT3G17360	961.63	-1.5496	0.237941	-6.51255	7.38841e-11	1.03615e-09
AT1G75640	730.954	-1.5488	0.291737	-5.3089	1.10286e-07	8.53036e-07
AT1G77870	226.252	-1.54765	0.332489	-4.65475	3.2438e-06	1.83308e-05
AT1G73220	295.531	-1.54715	0.960911	-1.61009	0.107379	0.177384
AT5G67100	1315.12	-1.54669	0.31699	-4.87929	1.06466e-06	6.67525e-06
AT1G10470	1662.26	-1.54579	0.326155	-4.73941	2.14338e-06	1.25658e-05
AT5G61790	6439.16	-1.54477	0.195263	-7.91124	2.54835e-15	6.98986e-14
AT2G46210	88.9808	-1.54423	0.664707	-2.32318	0.0201694	0.0432301
AT5G35760	6.17498	-1.5439	0.90492	-1.70612	0.0879853	0.150329
AT3G48540	112.736	-1.54355	0.310949	-4.96399	6.90596e-07	4.51453e-06
AT3G46940	399.716	-1.54256	0.261154	-5.9067	3.49029e-09	3.66269e-08
AT1G76310	964.419	-1.54237	0.159127	-9.69266	3.23964e-22	2.26843e-20
AT3G48980	927.325	-1.54175	0.298774	-5.16026	2.46605e-07	1.759e-06
AT1G79420	242.794	-1.5412	0.332805	-4.63095	3.64e-06	2.03272e-05
AT2G45930	61.5344	-1.54105	0.840643	-1.83318	0.0667756	0.119534
AT1G26450	68.8882	-1.54024	0.780521	-1.97335	0.0484554	0.091257
AT3G20670	2833.13	-1.53988	0.24148	-6.37684	1.80776e-10	2.34809e-09
AT1G76500	37.2342	-1.53912	0.863092	-1.78326	0.0745434	0.131113
AT1G06070	1820.85	-1.53823	0.176593	-8.7106	3.02274e-18	1.23177e-16
AT5G24010	426.821	-1.53775	0.231133	-6.65312	2.8694e-11	4.28063e-10
AT5G13420	1943.26	-1.53765	0.299183	-5.13951	2.75457e-07	1.94868e-06
AT2G40480	202.523	-1.53398	0.281667	-5.44609	5.14892e-08	4.26098e-07
AT1G66620	156.716	-1.53343	0.414254	-3.70167	0.000214182	0.000785545
AT5G55830	153.981	-1.53073	0.32087	-4.77055	1.83724e-06	1.09486e-05
AT3G15550	1292.22	-1.52947	0.182522	-8.37967	5.30764e-17	1.83243e-15
AT2G13690	730.761	-1.52929	0.219619	-6.9634	3.32158e-12	5.69913e-11
AT1G80050	1015.38	-1.52924	0.248396	-6.15648	7.43795e-10	8.70065e-09
AT5G39760	727.528	-1.52916	0.311287	-4.91237	8.99807e-07	5.73328e-06
AT5G39330	2.27913	-1.52784	0.968214	-1.578	0.114565	NA
AT1G01695	11.8611	-1.52665	0.871553	-1.75165	0.0798345	0.138666
AT5G49660	61.4915	-1.52602	0.643738	-2.37057	0.0177608	0.0387272
AT3G05330	607.559	-1.52545	0.220474	-6.91894	4.55023e-12	7.64884e-11
AT4G04790	203.531	-1.52427	0.260379	-5.85402	4.79832e-09	4.8933e-08
AT2G27930	44.687	-1.52324	0.838673	-1.81624	0.0693328	0.123445
AT4G14740	615.992	-1.52229	0.336794	-4.51994	6.18579e-06	3.27591e-05
AT5G65925	50.0215	-1.52035	0.454702	-3.34362	0.000826938	0.00263122
AT4G24860	32.8285	-1.51913	0.822766	-1.84637	0.0648388	0.116613
AT2G42110	297.259	-1.51884	0.253055	-6.00201	1.94894e-09	2.13301e-08
AT1G44780	676.755	-1.51765	0.187911	-8.07644	6.66837e-16	1.98811e-14
AT2G31390	1924.65	-1.51732	0.276999	-5.4777	4.30878e-08	3.63223e-07
AT5G13250	7.57936	-1.51709	0.97032	-1.56349	0.117937	0.191671
AT2G27880	2381.94	-1.51482	0.284634	-5.32199	1.02638e-07	7.99785e-07
AT2G20620	2.30886	-1.51468	0.966336	-1.56745	0.117011	NA
AT3G24230	12.9127	-1.51311	0.996022	-1.51915	0.128725	0.206354
AT1G52310	1445.02	-1.5128	0.243776	-6.20569	5.44577e-10	6.54743e-09
AT1G57820	2138.21	-1.51114	0.188161	-8.03109	9.6611e-16	2.80059e-14
AT1G12620	196.457	-1.5108	0.387049	-3.90339	9.48549e-05	0.000377559
AT1G01690	527.202	-1.51069	0.290523	-5.19991	1.99387e-07	1.46095e-06
AT3G02230	6318.46	-1.51062	0.176658	-8.55109	1.21936e-17	4.59038e-16
AT1G56340	7246.31	-1.51051	0.180255	-8.37985	5.29973e-17	1.83243e-15
AT3G50890	389.685	-1.51011	0.344894	-4.37848	1.19508e-05	5.88544e-05
AT3G48080	65.0955	-1.50999	0.590762	-2.556	0.0105883	0.0248067
AT1G50700	386.64	-1.50952	0.226001	-6.67926	2.40155e-11	3.63726e-10
AT2G41540	1946.03	-1.50928	0.426303	-3.54039	0.000399535	0.00137293
AT4G28950	190.667	-1.50913	0.348625	-4.3288	1.49926e-05	7.23472e-05
AT3G16380	72.2316	-1.50826	0.571029	-2.6413	0.00825896	0.01999
AT5G58300	387.148	-1.50823	0.30942	-4.87439	1.09147e-06	6.83105e-06
AT5G13930	20131.1	-1.50739	0.311166	-4.84433	1.27038e-06	7.83826e-06
AT1G75540	94.3198	-1.50678	0.505486	-2.98084	0.00287456	0.00791737
AT1G31040	83.6704	-1.50671	0.733841	-2.05319	0.0400544	0.0775976
AT5G58782	20.5936	-1.5054	0.948697	-1.5868	0.112557	0.18439
AT1G06450	292.568	-1.50418	0.335408	-4.48462	7.30452e-06	3.78472e-05
AT5G11400	4.00906	-1.50277	0.95111	-1.58001	0.114104	0.186524
AT1G16960	458.382	-1.5016	0.332109	-4.5214	6.14328e-06	3.25774e-05
AT4G22130	927.439	-1.49996	0.252835	-5.93256	2.98256e-09	3.16495e-08
AT3G19050	1959.76	-1.49927	0.196739	-7.62061	2.52481e-14	6.05649e-13
AT1G04030	352.416	-1.49922	0.296256	-5.06054	4.18068e-07	2.85008e-06
AT3G50660	239.672	-1.49917	0.675781	-2.21842	0.0265259	0.0546965
AT1G01300	4616.8	-1.49852	0.197297	-7.59521	3.07286e-14	7.30069e-13
AT4G01270	154.399	-1.49827	0.316005	-4.74129	2.12361e-06	1.24683e-05
AT1G66650	117.829	-1.49788	0.304264	-4.92294	8.52537e-07	5.45306e-06
AT3G47690	403.275	-1.49764	0.249982	-5.99099	2.08574e-09	2.26774e-08
AT2G17270	349.205	-1.49732	0.272932	-5.48607	4.1098e-08	3.47776e-07
AT1G49940	221.799	-1.49694	0.55777	-2.6838	0.00727902	0.0179102
AT1G22275	106.393	-1.49607	0.405862	-3.68615	0.00022767	0.000829051
AT2G33070	2.21892	-1.49567	0.964332	-1.55099	0.120904	NA
AT4G23410	15.496	-1.49487	0.824316	-1.81347	0.06976	0.124083
AT4G26485	2.73567	-1.49421	1.02651	-1.45561	0.1455	NA
AT4G12620	236.998	-1.49419	0.320416	-4.66327	3.11217e-06	1.76926e-05
AT2G34700	8.37337	-1.49231	1.02836	-1.45115	0.146737	0.230245
AT1G80690	235.018	-1.48972	0.384515	-3.87429	0.000106937	0.000419852
AT3G52525	68.3879	-1.48965	0.466027	-3.19649	0.00139111	0.00415744
AT1G55940	2.13406	-1.48934	0.96395	-1.54503	0.122338	NA
AT5G10550	7364.32	-1.48847	0.209599	-7.10151	1.23403e-12	2.29346e-11
AT3G22810	488.027	-1.48819	0.218602	-6.80776	9.91309e-12	1.59106e-10
AT3G59200	107.745	-1.48765	0.47855	-3.10866	0.0018794	0.00543302
AT4G03600	20.6655	-1.48744	0.726759	-2.04667	0.0406904	0.0786289
AT1G48880	144.32	-1.4873	0.320656	-4.6383	3.51283e-06	1.96944e-05
AT3G18550	21.4938	-1.48708	0.920748	-1.61508	0.106293	0.17594
AT5G25370	2.13535	-1.48687	0.963611	-1.54302	0.122825	NA
AT1G65450	443.083	-1.48641	0.595557	-2.49584	0.0125661	0.0287253
AT5G22794	310.814	-1.48612	0.29812	-4.98497	6.19711e-07	4.08878e-06
AT5G18620	2823.42	-1.48606	0.214455	-6.92947	4.22427e-12	7.14319e-11
AT1G06710	351.114	-1.48579	0.237745	-6.24949	4.11797e-10	5.04248e-09
AT1G80270	1087.67	-1.48564	0.355443	-4.1797	2.91898e-05	0.000131493
AT5G26850	8233.69	-1.48557	0.190828	-7.78487	6.97861e-15	1.80464e-13
AT3G18200	2.35423	-1.48438	0.96208	-1.54289	0.122859	NA
AT3G15270	614.596	-1.48407	0.212484	-6.98441	2.86063e-12	4.99004e-11
AT4G30850	445.82	-1.48376	0.322363	-4.60277	4.16916e-06	2.29154e-05
AT1G35250	4.25207	-1.48348	0.98503	-1.50602	0.132061	0.210886
AT1G54385	676.484	-1.48334	0.193638	-7.66036	1.85419e-14	4.54024e-13
AT3G56590	1205.01	-1.48298	0.239116	-6.20192	5.57793e-10	6.69016e-09
AT4G29100	914.738	-1.48281	0.503085	-2.94743	0.00320432	0.00870031
AT1G03540	118	-1.4821	0.36883	-4.01838	5.86005e-05	0.000245488
AT3G03450	1717.38	-1.48209	0.246813	-6.00492	1.91428e-09	2.09853e-08
AT4G21070	543.523	-1.48177	0.28421	-5.21365	1.85161e-07	1.36627e-06
AT1G58370	10.5136	-1.48127	0.903594	-1.63931	0.101148	0.168702
AT1G15660	1354.08	-1.48124	0.201207	-7.36177	1.81486e-13	3.82312e-12
AT4G02150	1690.54	-1.48084	0.197728	-7.48927	6.92558e-14	1.56325e-12
AT3G02210	335.372	-1.479	0.259486	-5.69972	1.20001e-08	1.1315e-07
AT5G65020	2153.01	-1.47848	0.344267	-4.29457	1.75035e-05	8.32717e-05
AT2G18450	26.5322	-1.47798	0.747228	-1.97795	0.0479343	0.0903956
AT4G02180	2.24286	-1.47691	0.961646	-1.53581	0.124585	NA
AT1G13280	2656.64	-1.47642	0.457636	-3.22618	0.00125456	0.0037973
AT3G59845	48.1962	-1.47539	0.833282	-1.77058	0.0766304	0.134079
AT1G43800	51.4286	-1.47424	0.919864	-1.60267	0.109008	0.17965
AT5G62710	639.091	-1.47424	0.224568	-6.56476	5.21173e-11	7.45079e-10
AT3G17340	933.663	-1.47403	0.224335	-6.57067	5.00882e-11	7.17618e-10
AT1G49870	748.146	-1.4734	0.210444	-7.00138	2.53455e-12	4.45249e-11
AT5G55520	1166.18	-1.473	0.237257	-6.20846	5.3506e-10	6.45035e-09
AT2G29680	157.53	-1.47195	0.310241	-4.74454	2.08984e-06	1.2299e-05
AT1G64340	74.9378	-1.47188	0.920257	-1.59942	0.109727	0.180587
AT4G13540	2028.43	-1.47128	0.19626	-7.49657	6.55072e-14	1.48369e-12
AT5G53830	188.282	-1.47068	0.393775	-3.73483	0.000187843	0.000698997
AT3G50850	48.0227	-1.46956	0.524488	-2.80189	0.00508045	0.0130834
AT1G06020	10.1693	-1.46819	0.843702	-1.74017	0.0818284	0.141388
AT5G16690	384.425	-1.46704	0.322709	-4.54603	5.46685e-06	2.92792e-05
AT5G48460	936.598	-1.46664	0.190761	-7.68835	1.49046e-14	3.71887e-13
AT5G16250	2475.25	-1.46653	0.145079	-10.1085	5.0655e-24	4.25031e-22
AT5G09420	295.117	-1.46642	0.278216	-5.2708	1.35831e-07	1.0294e-06
AT2G34710	1582.9	-1.46548	0.319813	-4.58229	4.59914e-06	2.50709e-05
AT5G42880	524.223	-1.46501	0.303445	-4.82792	1.37969e-06	8.43424e-06
AT1G63100	1445.61	-1.46456	0.206315	-7.09865	1.25983e-12	2.33922e-11
AT1G63020	374.279	-1.46429	0.257199	-5.69322	1.24665e-08	1.17104e-07
AT3G17060	4.51494	-1.46426	1.02986	-1.4218	0.155085	0.240713
AT1G79840	16.2286	-1.46332	0.908289	-1.61107	0.107164	0.177146
AT5G45700	310.081	-1.46304	0.175576	-8.33282	7.89388e-17	2.64718e-15
AT5G52910	370.223	-1.46289	0.318647	-4.59095	4.41235e-06	2.41387e-05
AT4G14150	852.488	-1.46256	0.193906	-7.5426	4.60704e-14	1.06903e-12
AT1G26960	422.771	-1.4622	0.275886	-5.3	1.158e-07	8.90828e-07
AT5G01970	399.342	-1.46165	0.463563	-3.15308	0.0016156	0.00474843
AT3G20150	1069.14	-1.46158	0.252944	-5.77827	7.54722e-09	7.40059e-08
AT2G36026	151.12	-1.46099	0.255786	-5.71176	1.11814e-08	1.06034e-07
AT5G51600	1389.01	-1.46073	0.241801	-6.04106	1.53109e-09	1.70477e-08
AT1G10380	13.1763	-1.46048	0.961574	-1.51884	0.128803	0.206445
AT5G28540	7316.38	-1.46039	0.159575	-9.15176	5.60144e-20	2.8783e-18
AT4G03100	635.532	-1.46015	0.295275	-4.94504	7.61293e-07	4.91848e-06
AT5G66960	172.009	-1.46012	0.441943	-3.30386	0.000953626	0.00297986
AT5G07720	25.2807	-1.45905	0.457357	-3.19017	0.00142188	0.00423858
AT5G19650	4.44116	-1.45904	1.0289	-1.41805	0.156176	0.242028
AT5G60490	14.6507	-1.45885	0.663912	-2.19735	0.0279953	0.0572339
AT5G67090	5.83532	-1.45801	1.01756	-1.43284	0.151903	0.236754
AT4G25980	41.4709	-1.45748	0.456759	-3.19091	0.00141826	0.00422994
AT3G07320	2843.8	-1.45674	0.259065	-5.62306	1.87602e-08	1.70583e-07
AT5G63810	2527.08	-1.45621	0.260083	-5.59903	2.15553e-08	1.93259e-07
AT5G10336	2.19278	-1.45586	0.959031	-1.51805	0.129002	NA
AT2G32720	896.29	-1.45526	0.187733	-7.75174	9.06422e-15	2.31983e-13
AT1G50240	1149.23	-1.45525	0.193295	-7.52865	5.12687e-14	1.18138e-12
AT3G52370	118.205	-1.45398	0.451964	-3.21703	0.00129524	0.00390557
AT3G10180	700.663	-1.45373	0.279002	-5.21047	1.88361e-07	1.38886e-06
AT5G61000	680.92	-1.45334	0.214855	-6.7643	1.33955e-11	2.1108e-10
AT1G55050	135.147	-1.45287	0.353047	-4.11523	3.86791e-05	0.000168789
AT3G20260	1282.04	-1.4526	0.195069	-7.44661	9.57728e-14	2.1138e-12
AT1G69280	75.3271	-1.45115	0.437178	-3.31936	0.00090225	0.00283625
AT2G37170	550.853	-1.45113	0.547182	-2.652	0.00800169	0.0194501
AT4G29520	765.93	-1.45034	0.219044	-6.6212	3.56284e-11	5.23656e-10
AT5G41130	233.003	-1.45025	0.233753	-6.20421	5.49727e-10	6.59739e-09
AT5G10180	126.036	-1.45014	0.561489	-2.58267	0.00980402	0.023243
AT4G37730	117.73	-1.44996	0.731391	-1.98247	0.0474264	0.0896077
AT4G00525	188.391	-1.44875	0.286471	-5.05722	4.25409e-07	2.89715e-06
AT5G53510	0.926116	-1.44827	0.973085	-1.48833	0.136665	NA
AT1G05210	199.161	-1.44722	0.285964	-5.06084	4.17407e-07	2.84753e-06
AT2G38070	232.943	-1.44719	0.301485	-4.80022	1.58492e-06	9.58566e-06
AT3G28455	97.433	-1.44593	0.538672	-2.68424	0.0072695	0.0178935
AT2G39120	89.2711	-1.44572	0.39713	-3.64041	0.000272205	0.000974624
AT1G20060	590.773	-1.44497	0.252027	-5.73339	9.8444e-09	9.41634e-08
AT1G06760	6744.28	-1.44486	0.198212	-7.2895	3.11106e-13	6.32582e-12
AT2G22600	143.72	-1.44385	0.35032	-4.12152	3.76382e-05	0.000164608
AT3G27730	130.55	-1.44369	0.525799	-2.7457	0.00603822	0.0152028
AT4G34420	215.554	-1.44354	0.286643	-5.03602	4.75299e-07	3.20726e-06
AT1G68610	9.65936	-1.44322	1.02901	-1.40253	0.160756	0.247814
AT2G26650	46.8414	-1.4427	0.649457	-2.2214	0.026324	0.0543423
AT4G39340	4.11846	-1.44197	1.02633	-1.40498	0.160028	0.246807
AT5G44630	2876.62	-1.44111	0.940578	-1.53215	0.125484	0.20199
AT5G52400	775.839	-1.44111	0.540813	-2.66471	0.00770541	0.0188266
AT1G62970	680.221	-1.44103	0.18337	-7.85859	3.88466e-15	1.04111e-13
AT2G34940	15.2998	-1.43963	0.959799	-1.49993	0.133632	0.212934
AT2G37510	188.928	-1.43907	0.398634	-3.61001	0.000306187	0.00108477
AT5G54200	954.238	-1.43877	0.19308	-7.45167	9.21666e-14	2.04101e-12
AT3G45950	3.70772	-1.43868	1.01091	-1.42315	0.154693	0.240236
AT3G12110	1884.99	-1.43835	0.326471	-4.40576	1.05412e-05	5.27752e-05
AT3G08990	692.348	-1.4377	0.313204	-4.59031	4.42591e-06	2.41995e-05
AT1G80200	29.8691	-1.43739	0.683142	-2.10409	0.0353708	0.0697594
AT4G09731	2.02333	-1.43696	0.95734	-1.50099	0.133357	NA
AT5G09370	40.8829	-1.43694	0.562154	-2.55612	0.0105845	0.0248007
AT5G65700	3337.85	-1.43642	0.160751	-8.93572	4.04549e-19	1.84515e-17
AT1G26330	280.703	-1.43638	0.280716	-5.11687	3.10651e-07	2.17674e-06
AT3G23730	3512.8	-1.43385	0.265919	-5.39206	6.96548e-08	5.60111e-07
AT4G24230	1047.85	-1.43323	0.341006	-4.20296	2.6345e-05	0.00011994
AT1G54215	6.70807	-1.43272	0.987547	-1.45078	0.14684	0.23038
AT4G13235	2.03282	-1.43245	0.956671	-1.49733	0.134308	NA
AT2G37300	460.898	-1.43074	0.382555	-3.73995	0.00018406	0.000686205
AT2G23700	698.375	-1.43072	0.219855	-6.50758	7.63707e-11	1.06951e-09
AT5G56120	1611.15	-1.43002	0.165682	-8.63107	6.07801e-18	2.38397e-16
AT1G65470	771.09	-1.42905	0.305756	-4.67383	2.95641e-06	1.68843e-05
AT2G14620	2.0551	-1.42882	0.956011	-1.49456	0.135028	NA
AT5G67180	316.94	-1.4282	0.344747	-4.14275	3.43172e-05	0.000151618
AT1G10270	587.118	-1.42813	0.403907	-3.53579	0.000406564	0.00139419
AT1G25211	203.291	-1.428	0.257919	-5.53662	3.08365e-08	2.68248e-07
AT5G47170	9.24908	-1.42776	0.898514	-1.58902	0.112056	0.183765
AT1G49430	1836.88	-1.42775	0.385468	-3.70394	0.000212273	0.000779407
AT2G37420	826.424	-1.42698	0.165434	-8.62565	6.37276e-18	2.48976e-16
AT3G20475	97.6349	-1.42697	0.78749	-1.81204	0.0699792	0.124425
AT4G27010	648.953	-1.42645	0.297454	-4.79553	1.62246e-06	9.78891e-06
AT1G02065	999.249	-1.42575	0.311075	-4.5833	4.57697e-06	2.49705e-05
AT2G33793	335.226	-1.42546	0.301721	-4.72443	2.30756e-06	1.34294e-05
AT5G25620	60.4502	-1.42527	0.622015	-2.29138	0.0219415	0.0465208
AT5G42020	8899.38	-1.42527	0.208763	-6.8272	8.6586e-12	1.40102e-10
AT4G18570	1537.73	-1.42483	0.155265	-9.17675	4.44278e-20	2.30677e-18
AT2G39795	447.703	-1.42367	0.280673	-5.07234	3.92957e-07	2.70392e-06
AT1G61410	17.5165	-1.42204	0.649431	-2.18967	0.028548	0.0582082
AT4G37450	423.202	-1.42138	0.199056	-7.14062	9.29093e-13	1.77312e-11
AT5G14000	85.2552	-1.41997	0.523222	-2.7139	0.00664958	0.0165168
AT2G44190	293.204	-1.41977	0.241552	-5.87769	4.16023e-09	4.28877e-08
AT1G46264	200.626	-1.4197	0.465321	-3.05102	0.00228062	0.00644943
AT5G18710	41.0328	-1.41921	0.575389	-2.46652	0.0136431	0.0307989
AT4G14096	248.611	-1.4191	0.190455	-7.4511	9.2565e-14	2.04755e-12
AT1G76740	481.245	-1.41865	0.229411	-6.1839	6.25366e-10	7.42893e-09
AT1G06475	78.2091	-1.41831	0.34274	-4.13816	3.50109e-05	0.000154374
AT5G43070	368.967	-1.41816	0.21951	-6.46059	1.04298e-10	1.41671e-09
AT3G03460	228.618	-1.41755	0.382434	-3.70665	0.00021002	0.000772416
AT5G08030	13.708	-1.41694	0.853785	-1.6596	0.0969951	0.163088
AT2G33750	60.9585	-1.41635	0.840205	-1.68572	0.0918506	0.155742
AT2G28620	1687.56	-1.41463	0.123367	-11.4668	1.93591e-30	2.87295e-28
AT4G19900	528.479	-1.41354	0.254525	-5.55365	2.79771e-08	2.44982e-07
AT4G14750	284.511	-1.41293	0.609962	-2.31642	0.0205355	0.0439295
AT4G19090	111.285	-1.41181	0.580131	-2.4336	0.0149496	0.0333394
AT3G43580	16.3863	-1.4117	0.814403	-1.73342	0.0830215	0.143164
AT1G23850	17.7381	-1.41	0.875252	-1.61097	0.107187	0.177154
AT1G07300	140.909	-1.4099	0.349146	-4.03814	5.38776e-05	0.000228008
AT3G14880	2.25187	-1.40978	0.952063	-1.48077	0.138669	NA
AT3G23030	1759.57	-1.4092	0.327809	-4.29885	1.71688e-05	8.17378e-05
AT3G06220	899.91	-1.40901	0.22236	-6.33661	2.34871e-10	2.99208e-09
AT1G22900	2.08253	-1.40894	0.952924	-1.47854	0.139264	NA
AT4G26800	79.1957	-1.40889	0.319241	-4.41325	1.01829e-05	5.11744e-05
AT5G47750	2089.03	-1.40862	0.155877	-9.03674	1.61409e-19	7.74004e-18
AT5G16720	299.533	-1.40804	0.349997	-4.023	5.74615e-05	0.000241338
AT2G01640	322.006	-1.40678	0.192957	-7.29065	3.08474e-13	6.27873e-12
AT1G78780	436.096	-1.40629	0.659916	-2.13101	0.0330881	0.0659177
AT1G12260	6.09633	-1.4059	1.02965	-1.36542	0.172121	0.261622
AT1G67910	35.0735	-1.40546	0.506951	-2.77237	0.00556496	0.0141575
AT3G22310	1636.51	-1.40535	0.200234	-7.01855	2.24176e-12	3.96616e-11
AT4G16970	641.706	-1.40502	0.255653	-5.49579	3.88958e-08	3.30548e-07
AT5G03060	73.5731	-1.40416	0.448149	-3.13323	0.00172894	0.00504205
AT5G59870	4195.29	-1.40389	0.139856	-10.0381	1.03627e-23	8.41117e-22
AT4G29570	30.4587	-1.40354	0.727337	-1.92969	0.0536448	0.0995502
AT3G27400	1.45385	-1.40324	1.02261	-1.37221	0.169997	NA
AT4G04180	304.596	-1.40228	0.32228	-4.35113	1.35436e-05	6.59797e-05
AT5G45490	678.577	-1.40162	0.193201	-7.25473	4.02478e-13	8.09271e-12
AT2G28650	60.9226	-1.40116	0.507325	-2.76186	0.00574726	0.0145704
AT4G19840	184.793	-1.40029	0.528397	-2.65007	0.00804756	0.0195449
AT5G45150	65.3843	-1.40009	0.343859	-4.0717	4.6672e-05	0.000200026
AT3G12190	3.26675	-1.39966	1.0088	-1.38745	0.165305	0.253513
AT2G01520	83.5508	-1.39885	0.819245	-1.70749	0.0877314	0.149998
AT2G25420	828.539	-1.39847	0.161222	-8.67421	4.1642e-18	1.66618e-16
AT4G31900	0.912402	-1.39811	0.965664	-1.44783	0.147665	NA
AT3G04380	301.784	-1.3967	0.243619	-5.73312	9.85996e-09	9.42482e-08
AT2G37900	8.0245	-1.39664	0.877167	-1.59222	0.111336	0.182791
AT1G04020	542.287	-1.39622	0.226635	-6.16066	7.24403e-10	8.49881e-09
AT2G23520	998.25	-1.39606	0.145348	-9.60499	7.61688e-22	5.08286e-20
AT2G24440	566.036	-1.39522	0.210379	-6.63193	3.31329e-11	4.88784e-10
AT5G33300	355.616	-1.39462	0.22614	-6.16705	6.95741e-10	8.20124e-09
AT5G24580	631.06	-1.39458	0.323502	-4.31087	1.62614e-05	7.78653e-05
AT4G27230	1523.63	-1.39407	0.17737	-7.85965	3.85198e-15	1.03514e-13
AT5G17160	863.235	-1.3926	0.261655	-5.32226	1.02484e-07	7.98901e-07
AT1G54070	10.3985	-1.39106	0.93366	-1.4899	0.13625	0.216498
AT3G63090	254.61	-1.39091	0.308935	-4.50226	6.72341e-06	3.51569e-05
AT1G32300	35.9887	-1.39085	0.467799	-2.97318	0.00294735	0.00809209
AT4G16855	1.91068	-1.39033	0.951153	-1.46173	0.143816	NA
AT4G15990	1.90875	-1.38969	0.951068	-1.46119	0.143963	NA
AT5G20450	262.241	-1.38873	0.347022	-4.00184	6.28511e-05	0.000261094
AT1G01660	61.9946	-1.38858	0.584492	-2.37571	0.0175153	0.0382505
AT5G12930	471.77	-1.38829	0.188307	-7.37249	1.67469e-13	3.55042e-12
AT5G23860	870.015	-1.38815	0.166874	-8.31856	8.90356e-17	2.96081e-15
AT3G45410	19.261	-1.38774	0.838184	-1.65565	0.0977921	0.16404
AT5G22750	529.002	-1.38701	0.26013	-5.332	9.71395e-08	7.60818e-07
AT5G04790	25.8554	-1.38685	0.724198	-1.91501	0.0554909	0.102346
AT5G66310	2365.31	-1.38625	0.284141	-4.87876	1.06756e-06	6.68854e-06
AT4G01200	89.0981	-1.38582	0.307186	-4.51134	6.44192e-06	3.38413e-05
AT5G21140	240.68	-1.38388	0.364073	-3.8011	0.000144053	0.000550364
AT2G29410	1.91132	-1.38377	0.950141	-1.45639	0.145285	NA
AT5G56510	335.842	-1.38359	0.559604	-2.47244	0.0134193	0.0303694
AT5G01090	1638.97	-1.38108	0.151956	-9.08871	1.00223e-19	4.98259e-18
AT2G46980	663.649	-1.38105	0.188227	-7.33715	2.18193e-13	4.53869e-12
AT5G04840	464.983	-1.38087	0.174703	-7.90412	2.6984e-15	7.38107e-14
AT4G14490	197.204	-1.38056	0.322524	-4.28049	1.86485e-05	8.83171e-05
AT3G22670	118.591	-1.37973	0.364771	-3.78246	0.000155285	0.000588527
AT1G29510	106.203	-1.37966	0.496647	-2.77796	0.00547014	0.0139478
AT2G30760	1.90709	-1.37958	0.949562	-1.45286	0.146263	NA
AT1G10417	86.2302	-1.37945	0.310339	-4.44499	8.78966e-06	4.47953e-05
AT1G72310	435.99	-1.37945	0.21472	-6.42442	1.32369e-10	1.76073e-09
AT1G09157	68.2605	-1.37866	0.390356	-3.5318	0.000412735	0.00141316
AT5G66920	248.079	-1.3776	0.279581	-4.92739	8.3337e-07	5.34421e-06
AT4G37100	820.759	-1.37745	0.199749	-6.89592	5.35185e-12	8.89113e-11
AT2G04235	510.45	-1.37686	0.240768	-5.71862	1.07395e-08	1.02087e-07
AT5G42280	293.542	-1.37644	0.310847	-4.42803	9.50987e-06	4.80511e-05
AT3G19620	63.9921	-1.37581	0.895444	-1.53645	0.124428	0.200565
AT1G13430	2.02591	-1.37503	0.948048	-1.45038	0.146953	NA
AT5G37790	251.942	-1.37458	0.35393	-3.88375	0.000102859	0.00040536
AT5G05180	566.895	-1.37404	0.215008	-6.39064	1.6519e-10	2.15549e-09
AT4G17670	1576.86	-1.37357	0.28974	-4.74071	2.12971e-06	1.24967e-05
AT3G22930	52.3492	-1.37357	0.428502	-3.20551	0.00134822	0.00404569
AT5G48360	2496.72	-1.37314	0.201482	-6.81517	9.415e-12	1.51709e-10
AT5G48310	857.476	-1.37271	0.252961	-5.42656	5.74501e-08	4.70145e-07
AT2G34190	649.871	-1.37208	0.250946	-5.46765	4.56046e-08	3.82172e-07
AT2G26180	290.425	-1.37172	0.327416	-4.18953	2.7953e-05	0.000126709
AT1G49910	177.747	-1.37171	0.291847	-4.70009	2.60041e-06	1.49716e-05
AT1G45010	181.75	-1.37164	0.666768	-2.05714	0.0396725	0.0769386
AT1G08270	16.8503	-1.37035	0.77158	-1.77603	0.075728	0.132737
AT4G36930	1056.12	-1.36974	0.279918	-4.89334	9.91376e-07	6.25927e-06
AT3G54750	1052.99	-1.36915	0.26524	-5.1619	2.44451e-07	1.74736e-06
AT1G04730	482.631	-1.36881	0.341727	-4.00558	6.18643e-05	0.000257479
AT1G16440	8.81716	-1.3683	0.903451	-1.51453	0.129893	0.207891
AT5G66110	16.5469	-1.36776	0.66424	-2.05913	0.0394815	0.0766203
AT3G20570	9.76991	-1.36768	0.994162	-1.37571	0.168912	0.257966
AT2G41300	5.33957	-1.36626	0.909026	-1.503	0.13284	0.211926
AT1G14390	3.14102	-1.36624	1.0071	-1.35661	0.174906	0.265143
AT3G05260	38.4725	-1.36622	0.551894	-2.4755	0.0133048	0.0301527
AT5G59900	189.363	-1.36585	0.255595	-5.34382	9.10102e-08	7.17332e-07
AT1G07220	2225.1	-1.36505	0.156262	-8.73566	2.42247e-18	1.00361e-16
AT1G26260	543.166	-1.36434	0.267608	-5.09827	3.42769e-07	2.38582e-06
AT2G39230	32.1731	-1.36345	0.767772	-1.77585	0.0757571	0.132767
AT1G52500	898.344	-1.36333	0.169635	-8.03685	9.21785e-16	2.68855e-14
AT2G44195	20.6604	-1.36314	0.606908	-2.24604	0.0247013	0.0515003
AT4G37860	1.9568	-1.36296	0.946641	-1.43978	0.149929	NA
AT3G48210	541.308	-1.36288	0.161724	-8.42716	3.5414e-17	1.25719e-15
AT4G39110	217.49	-1.36215	0.320786	-4.24629	2.17337e-05	0.000100792
AT3G50530	1710.92	-1.36157	0.221186	-6.15578	7.47069e-10	8.73382e-09
AT3G05790	553.699	-1.36155	0.324979	-4.18965	2.79388e-05	0.000126674
AT1G71830	956.882	-1.36127	0.259704	-5.2416	1.5919e-07	1.19099e-06
AT4G37095	100.318	-1.36055	0.402807	-3.37766	0.000731041	0.00234968
AT2G21770	47.0488	-1.3599	0.817898	-1.66268	0.0963765	0.162227
AT1G31830	587.556	-1.35881	0.291507	-4.66134	3.14156e-06	1.78341e-05
AT3G12890	35.8046	-1.35859	0.806106	-1.68538	0.0919153	0.155817
AT1G08860	676.635	-1.3584	0.433649	-3.13248	0.00173334	0.00505266
AT2G41450	122.095	-1.35828	0.283713	-4.78752	1.68858e-06	1.01539e-05
AT1G72240	416.455	-1.35801	0.226428	-5.99754	2.00326e-09	2.18643e-08
AT5G56060	1.91261	-1.35727	0.945971	-1.43479	0.151347	NA
AT1G14210	64.0959	-1.35661	0.44461	-3.05124	0.00227896	0.00644567
AT3G18630	109.627	-1.35527	0.346912	-3.90665	9.35831e-05	0.000372795
AT2G40250	10.4517	-1.35524	0.957412	-1.41553	0.156913	0.242835
AT3G51600	278.104	-1.35502	0.306056	-4.42735	9.53977e-06	4.81736e-05
AT5G35090	2.10996	-1.35422	0.944343	-1.43404	0.151561	NA
AT4G39790	22.041	-1.35382	0.683182	-1.98164	0.0475193	0.0897577
AT2G28040	22.4465	-1.35375	0.95844	-1.41245	0.157816	0.243944
AT5G62410	1735.89	-1.35352	0.211047	-6.41337	1.42337e-10	1.877e-09
AT5G15310	194.845	-1.35321	0.367466	-3.68254	0.000230918	0.000840108
AT4G23420	55.1824	-1.35237	0.610178	-2.21636	0.0266668	0.0549272
AT5G13960	1081.73	-1.35226	0.258871	-5.22368	1.75405e-07	1.30105e-06
AT4G02780	11.7513	-1.35112	1.02259	-1.32127	0.18641	0.279426
AT1G33060	472.635	-1.35085	0.471977	-2.86212	0.00420818	0.0110488
AT1G62380	8481.22	-1.35071	0.366874	-3.68167	0.000231707	0.000842671
AT3G25597	33.6911	-1.34916	0.863672	-1.56212	0.11826	0.192055
AT1G07175	5.10704	-1.34728	1.01404	-1.32863	0.18397	0.276442
AT4G26280	4.06664	-1.34661	1.02287	-1.3165	0.188006	0.281273
AT1G72600	188.476	-1.34612	0.282779	-4.76033	1.93277e-06	1.14663e-05
AT3G58800	315.04	-1.3459	0.279967	-4.80736	1.52936e-06	9.27221e-06
AT1G09240	85.2869	-1.34583	1.02962	-1.30712	0.191173	0.285069
AT3G51930	241.609	-1.34568	0.195982	-6.86634	6.58705e-12	1.08346e-10
AT2G20240	626.038	-1.34567	0.140282	-9.59261	8.58805e-22	5.67382e-20
AT1G50770	20.4271	-1.34564	0.65934	-2.04089	0.0412617	0.0796244
AT1G68120	56.2391	-1.3456	0.805852	-1.66979	0.0949613	0.160115
AT5G60890	38.0482	-1.34512	0.601096	-2.23778	0.0252353	0.0524268
AT1G15570	1024.72	-1.34451	0.220886	-6.08688	1.15129e-09	1.31201e-08
AT1G26610	18.5816	-1.34426	0.812806	-1.65385	0.0981578	0.164518
AT1G52120	1.97052	-1.34425	0.943563	-1.42465	0.154257	NA
AT5G37020	6648.65	-1.34414	0.161035	-8.34688	7.0089e-17	2.36637e-15
AT3G54690	727.42	-1.34398	0.311339	-4.31677	1.58327e-05	7.60322e-05
AT2G20710	341.347	-1.34296	0.33908	-3.96061	7.47584e-05	0.000304953
AT2G25200	17.2706	-1.3424	0.913696	-1.4692	0.141778	0.223709
AT1G22980	50.5707	-1.34156	0.712686	-1.8824	0.0597817	0.109046
AT3G17630	124.757	-1.34058	0.344461	-3.89182	9.9497e-05	0.000393203
AT1G13050	143.548	-1.34005	0.351974	-3.80725	0.000140523	0.000539052
AT1G75520	89.7167	-1.33979	0.400937	-3.34164	0.000832859	0.00264615
AT5G16640	40.0003	-1.33963	0.63595	-2.10651	0.0351605	0.0694065
AT1G26600	13.3657	-1.33958	0.791214	-1.69307	0.0904429	0.153722
AT5G48720	562.447	-1.33957	0.255537	-5.24216	1.58705e-07	1.18826e-06
AT4G02070	1245.85	-1.33866	0.14958	-8.94944	3.57277e-19	1.64083e-17
AT5G07790	412.059	-1.33859	0.231715	-5.77687	7.61048e-09	7.45527e-08
AT3G53600	124.988	-1.33833	0.799933	-1.67305	0.0943171	0.159222
AT3G02940	9.35319	-1.33733	1.00005	-1.33726	0.181136	0.27286
AT1G49920	141.909	-1.33732	0.579891	-2.30617	0.0211013	0.0449561
AT4G22730	489.296	-1.33612	0.357127	-3.7413	0.000183074	0.000683349
AT3G18730	436.753	-1.33605	0.24821	-5.38273	7.33638e-08	5.87324e-07
AT5G53110	62.7879	-1.33603	0.609529	-2.1919	0.0283864	0.0579323
AT3G19440	294.639	-1.33586	0.448817	-2.9764	0.00291651	0.00802071
AT4G24890	3.79823	-1.3358	0.989422	-1.35008	0.17699	0.267652
AT1G65710	172.533	-1.33523	0.31055	-4.29956	1.71138e-05	8.15343e-05
AT1G12420	2091.92	-1.33492	0.259246	-5.14922	2.6157e-07	1.85837e-06
AT4G30940	142.152	-1.33469	0.328285	-4.06565	4.78986e-05	0.000204621
AT2G44660	373.699	-1.33444	0.224321	-5.94881	2.70104e-09	2.88314e-08
AT3G23550	1.91325	-1.33394	0.94219	-1.41578	0.156839	NA
AT5G59740	373.588	-1.33366	0.243939	-5.46719	4.57224e-08	3.82997e-07
AT5G36740	33.8451	-1.3336	0.714671	-1.86603	0.0620365	0.112478
AT1G26840	138.72	-1.33354	0.308991	-4.31581	1.59021e-05	7.63286e-05
AT5G38460	444.12	-1.33132	0.165425	-8.0479	8.42242e-16	2.48499e-14
AT2G01750	816.45	-1.33103	0.19673	-6.7658	1.32578e-11	2.09076e-10
AT1G33470	2198.26	-1.32957	0.222479	-5.97617	2.28438e-09	2.47156e-08
AT1G01920	1021.01	-1.32856	0.186385	-7.12808	1.01781e-12	1.92398e-11
AT3G48620	1.8075	-1.32828	0.942031	-1.41001	0.158535	NA
AT2G40925	22.8183	-1.32728	0.744833	-1.78198	0.074753	0.131434
AT2G15320	486.388	-1.3264	0.219388	-6.04589	1.48583e-09	1.65645e-08
AT2G17830	106.507	-1.32609	0.389459	-3.40495	0.000661769	0.00214856
AT2G02150	195.085	-1.32604	0.405617	-3.26918	0.00107861	0.00332391
AT5G42330	211.358	-1.32513	0.271062	-4.88866	1.01525e-06	6.39911e-06
AT5G10390	813.586	-1.32501	0.173892	-7.61971	2.54246e-14	6.09149e-13
AT5G48650	1410.63	-1.32449	0.249407	-5.31057	1.09283e-07	8.46264e-07
AT3G29070	1.82057	-1.3244	0.941296	-1.40699	0.15943	NA
AT3G63052	1.82057	-1.3244	0.941296	-1.40699	0.15943	NA
AT3G15800	15.9615	-1.32437	0.92194	-1.4365	0.150859	0.23544
AT1G48405	152.789	-1.32332	0.424256	-3.11915	0.00181373	0.00525847
AT5G62400	1.81736	-1.32332	0.941138	-1.40608	0.1597	NA
AT3G14220	643.483	-1.32292	0.267973	-4.93676	7.94299e-07	5.11345e-06
AT5G27060	7.92681	-1.32225	0.970337	-1.36268	0.172985	0.262754
AT4G09160	673.913	-1.32171	0.225661	-5.85705	4.7115e-09	4.80754e-08
AT1G19835	5055.99	-1.32103	0.123539	-10.6932	1.09546e-26	1.12872e-24
AT3G14940	121.401	-1.32021	0.374653	-3.52381	0.000425382	0.00145271
AT1G13710	101.806	-1.31984	0.38621	-3.41741	0.000632205	0.00206913
AT3G23780	2529.03	-1.31944	0.214104	-6.16262	7.1551e-10	8.40936e-09
AT4G27270	133.632	-1.3194	0.412839	-3.19591	0.0013939	0.0041639
AT5G07140	310.438	-1.31932	0.245638	-5.37097	7.83129e-08	6.24932e-07
AT3G42660	895.778	-1.3188	0.209822	-6.28533	3.27151e-10	4.07882e-09
AT3G23440	27.6776	-1.31879	0.531657	-2.48053	0.0131186	0.029811
AT3G18530	85.5132	-1.31861	0.822785	-1.60262	0.109019	0.17965
AT4G13070	225.03	-1.31693	0.289759	-4.54492	5.49554e-06	2.94012e-05
AT3G56870	274.807	-1.31605	0.444895	-2.95812	0.00309524	0.00844565
AT1G73850	78.566	-1.31571	0.726431	-1.8112	0.0701105	0.124617
AT2G30010	1003.5	-1.31569	0.204865	-6.42221	1.34311e-10	1.78179e-09
AT1G14180	477.844	-1.3156	0.321748	-4.08893	4.33369e-05	0.000187022
AT1G66345	141.951	-1.31545	0.370316	-3.55224	0.000381967	0.00131917
AT1G76830	3.21289	-1.31519	1.0045	-1.3093	0.190434	0.2842
AT1G21722	3.2859	-1.31409	1.00299	-1.31018	0.190136	0.283862
AT5G55760	463.444	-1.31381	0.227325	-5.77945	7.49438e-09	7.35966e-08
AT4G35785	2179.17	-1.31282	0.136422	-9.62326	6.37745e-22	4.29905e-20
AT1G77570	86.1281	-1.31235	0.355395	-3.69267	0.000221915	0.00081038
AT1G53060	51.6783	-1.31214	0.568699	-2.30726	0.0210402	0.04485
AT4G37790	1569.98	-1.31156	0.328745	-3.98961	6.61834e-05	0.000273452
AT5G05240	433.813	-1.31155	0.375688	-3.49107	0.000481093	0.00162098
AT5G49680	38.6729	-1.31024	0.883014	-1.48383	0.137855	0.218489
AT3G55110	1516.84	-1.30975	0.324706	-4.03363	5.49222e-05	0.000232083
AT1G63480	1295.89	-1.30813	0.236487	-5.53149	3.17527e-08	2.75255e-07
AT3G62320	32.8981	-1.30686	0.532307	-2.45509	0.0140851	0.0316565
AT3G26350	49.7655	-1.30658	0.417269	-3.13127	0.00174049	0.00507202
AT4G28230	342.524	-1.30574	0.191098	-6.83282	8.32624e-12	1.34943e-10
AT2G02480	676.947	-1.30387	0.239512	-5.44387	5.21357e-08	4.30732e-07
AT5G11290	11.1186	-1.30365	0.874056	-1.49149	0.135832	0.215902
AT2G47870	1.93167	-1.30318	0.936934	-1.3909	0.164255	NA
AT4G18910	254.252	-1.30252	0.515771	-2.52538	0.0115573	0.0267617
AT1G74500	1.75522	-1.30209	0.937972	-1.38819	0.165078	NA
AT2G28950	4817.99	-1.30116	0.32618	-3.9891	6.63245e-05	0.000273978
AT2G44600	147.895	-1.30093	0.323066	-4.02682	5.65356e-05	0.00023794
AT3G09870	359.412	-1.3009	0.380472	-3.41918	0.000628112	0.00205776
AT3G11640	13.8792	-1.30004	0.992886	-1.30935	0.190416	0.284194
AT2G20980	150.39	-1.29981	0.300128	-4.33084	1.48544e-05	7.17498e-05
AT5G60680	1414.55	-1.2992	0.354505	-3.66483	0.000247499	0.000893242
AT5G20950	2457.21	-1.2988	0.20419	-6.36076	2.0076e-10	2.58737e-09
AT2G33845	405.04	-1.29875	0.178482	-7.27664	3.42226e-13	6.92319e-12
AT1G06970	15.2635	-1.2978	0.678422	-1.91297	0.0557516	0.102741
AT3G02920	422.54	-1.2975	0.212441	-6.10758	1.01153e-09	1.15939e-08
AT2G31725	355.927	-1.2962	0.19442	-6.667	2.6108e-11	3.92727e-10
AT2G22200	58.9596	-1.2953	0.682613	-1.89756	0.0577537	0.105871
AT2G03280	504.434	-1.29473	0.303068	-4.27206	1.93672e-05	9.11136e-05
AT1G19340	369.109	-1.2924	0.231789	-5.57577	2.46444e-08	2.18103e-07
AT5G59970	2324.66	-1.29229	0.174128	-7.42147	1.1583e-13	2.52012e-12
AT2G32780	21.7982	-1.29184	0.974657	-1.32543	0.185029	0.277781
AT1G74490	256.156	-1.29116	0.349402	-3.69534	0.00021959	0.000803305
AT3G60050	212.923	-1.29111	0.37521	-3.44105	0.00057947	0.00191259
AT1G50520	106.538	-1.28943	0.398495	-3.23576	0.00121318	0.00368268
AT3G24660	534.704	-1.28936	0.29404	-4.38499	1.15989e-05	5.73968e-05
AT1G20930	1039.25	-1.28923	0.228294	-5.64725	1.63034e-08	1.50236e-07
AT2G03360	1.68472	-1.28863	0.93615	-1.37652	0.168661	NA
AT2G34980	74.9873	-1.28825	0.355976	-3.61893	0.000295828	0.00105182
AT1G63130	174.603	-1.2881	0.500129	-2.57553	0.0100085	0.0236405
AT2G37000	13.5254	-1.28808	0.797971	-1.6142	0.106484	0.176173
AT2G37930	220.276	-1.2878	0.323619	-3.97939	6.90921e-05	0.000284406
AT5G37170	28.295	-1.28724	0.938811	-1.37114	0.170332	0.259557
AT4G08250	79.0867	-1.28702	0.622921	-2.0661	0.0388187	0.0755627
AT1G63070	1.686	-1.28534	0.935563	-1.37387	0.169484	NA
AT2G22807	1.686	-1.28534	0.935563	-1.37387	0.169484	NA
AT1G34040	9.76761	-1.28389	1.03006	-1.24643	0.212608	0.310763
AT4G00440	892.858	-1.28292	0.208564	-6.1512	7.69006e-10	8.97444e-09
AT5G61740	39.4665	-1.28285	0.860529	-1.49077	0.136021	0.216151
AT1G54400	1.73507	-1.28175	0.934576	-1.37148	0.170226	NA
AT1G71100	817.611	-1.28076	0.16834	-7.60819	2.77961e-14	6.63568e-13
AT4G29470	12.1051	-1.28053	0.801079	-1.59851	0.109929	0.18086
AT3G08860	246.223	-1.28034	0.414118	-3.09172	0.00198999	0.00571121
AT1G34770	336.537	-1.27977	0.278454	-4.59596	4.30755e-06	2.36238e-05
AT1G48390	149.414	-1.27921	0.257835	-4.96135	7.00045e-07	4.57179e-06
AT3G59440	8.14418	-1.27842	1.01702	-1.25702	0.208745	0.306061
AT1G29670	621.968	-1.27786	0.614921	-2.07809	0.0377009	0.0736898
AT5G41550	837.025	-1.27753	0.361895	-3.5301	0.000415402	0.00142132
AT2G16780	1356.78	-1.27691	0.193023	-6.61531	3.70769e-11	5.4374e-10
AT2G40230	152.398	-1.27684	0.354086	-3.60602	0.000310931	0.00109962
AT1G47990	3.00295	-1.27639	1.00357	-1.27185	0.203428	0.29959
AT5G10200	941.422	-1.27634	0.15453	-8.25949	1.4629e-16	4.69973e-15
AT1G80850	698.696	-1.27613	0.240136	-5.3142	1.07125e-07	8.30846e-07
AT5G53090	132.876	-1.27609	0.315392	-4.04603	5.20946e-05	0.000221027
AT4G14200	1169.82	-1.2756	0.170973	-7.46083	8.5977e-14	1.91239e-12
AT1G04090	27.9276	-1.2751	0.849435	-1.50111	0.133327	0.212516
AT4G03010	173.43	-1.2743	0.503819	-2.52928	0.0114298	0.026491
AT2G06200	93.0278	-1.27425	0.569008	-2.23943	0.0251281	0.0522477
AT5G42630	80.9052	-1.27378	0.417308	-3.05238	0.00227037	0.00642319
AT3G12700	215.411	-1.27371	0.311999	-4.08243	4.45675e-05	0.000191792
AT4G30450	45.2417	-1.27356	0.878238	-1.45014	0.147021	0.230608
AT2G24490	719.972	-1.27346	0.350153	-3.63686	0.000275985	0.000986738
AT3G51290	990.03	-1.27336	0.179796	-7.08225	1.41828e-12	2.61147e-11
AT1G64260	46.5103	-1.27278	0.485865	-2.61962	0.0088027	0.0211388
AT1G80290	178.5	-1.27268	0.354542	-3.58965	0.000331121	0.00116275
AT1G05640	139.871	-1.27214	0.31272	-4.06797	4.74236e-05	0.000202984
AT1G13970	74.8375	-1.27202	0.785763	-1.61884	0.105482	0.174729
AT1G07820	3249.07	-1.27111	0.213127	-5.96413	2.45946e-09	2.64515e-08
AT5G14580	359.331	-1.27076	0.479131	-2.65223	0.0079963	0.0194394
AT2G04220	1.6687	-1.26986	0.932999	-1.36106	0.173496	NA
AT2G26520	68.981	-1.26938	0.568236	-2.2339	0.0254894	0.0528553
AT2G15400	263.101	-1.26887	0.31516	-4.02612	5.67051e-05	0.000238553
AT5G12080	1208.12	-1.26866	0.321475	-3.94636	7.93484e-05	0.000321435
AT5G04670	732.267	-1.26857	0.173458	-7.31343	2.60406e-13	5.36071e-12
AT2G28250	252.362	-1.26711	0.233026	-5.43762	5.39959e-08	4.43887e-07
AT5G46740	579.047	-1.26708	0.252658	-5.015	5.30347e-07	3.54981e-06
AT2G24960	424.938	-1.26698	0.254122	-4.9857	6.17364e-07	4.07735e-06
AT1G77340	2.33191	-1.26647	1.02819	-1.23175	0.218044	NA
AT1G74720	1532.21	-1.26491	0.236513	-5.34817	8.88468e-08	7.01671e-07
AT1G03300	511.689	-1.26445	0.351055	-3.60186	0.000315945	0.00111577
AT1G06550	3093.88	-1.26422	0.207747	-6.08536	1.1623e-09	1.32304e-08
AT3G23160	528.231	-1.2641	0.287349	-4.39918	1.08662e-05	5.42247e-05
AT2G26730	1306.59	-1.26403	0.281495	-4.49042	7.10843e-06	3.69274e-05
AT5G38300	139.731	-1.26292	0.372439	-3.39095	0.000696513	0.00224888
AT1G77630	958.409	-1.26271	0.327334	-3.85757	0.000114519	0.000446798
AT1G35530	269.472	-1.26196	0.288417	-4.37547	1.21169e-05	5.95692e-05
AT5G62390	9785.22	-1.26124	0.144069	-8.75437	2.05251e-18	8.59288e-17
AT1G74940	560.316	-1.26043	0.254756	-4.94757	7.51449e-07	4.86595e-06
AT1G71970	544.494	-1.26022	0.248454	-5.07225	3.93131e-07	2.70419e-06
AT5G62280	43.8725	-1.26004	0.80874	-1.55803	0.119227	0.193342
AT4G20040	31.3302	-1.25982	0.845906	-1.48932	0.136403	0.216706
AT3G23430	52.1161	-1.25932	0.698524	-1.80283	0.071415	0.126529
AT5G18362	29.9817	-1.25877	0.506837	-2.48358	0.0130067	0.029611
AT1G03710	1764.96	-1.25862	0.186696	-6.74157	1.56686e-11	2.44573e-10
AT1G08165	26.438	-1.25788	0.872768	-1.44126	0.149512	0.233815
AT5G43250	119.468	-1.25769	0.396356	-3.17312	0.00150808	0.00446209
AT1G14750	195.67	-1.25756	0.448934	-2.80123	0.00509087	0.0131085
AT1G03800	25.0411	-1.2566	0.603615	-2.0818	0.0373609	0.0731259
AT5G42690	86.3284	-1.25658	0.522308	-2.40582	0.0161362	0.0356775
AT5G23360	15.1138	-1.25654	0.774392	-1.62262	0.104671	0.173602
AT1G49580	1502.2	-1.25618	0.235493	-5.33428	9.59263e-08	7.53095e-07
AT4G24210	373.397	-1.25602	0.239075	-5.25367	1.49095e-07	1.1201e-06
AT5G41315	11.5335	-1.25599	0.922047	-1.36218	0.173141	0.262891
AT3G61830	2530.29	-1.25491	0.377611	-3.32329	0.000889613	0.00280184
AT3G63240	973.11	-1.25442	0.197122	-6.36366	1.97006e-10	2.54228e-09
AT4G00770	226.539	-1.25418	0.43094	-2.91032	0.00361054	0.00965318
AT1G55970	949.487	-1.25392	0.157517	-7.96058	1.71241e-15	4.78271e-14
AT5G38610	8.03754	-1.25388	0.776457	-1.61488	0.106337	0.175999
AT2G31590	14.0324	-1.25337	0.801912	-1.56297	0.118059	0.191775
AT4G37240	856.282	-1.25336	0.360574	-3.47601	0.000508941	0.00170327
AT4G37740	80.2123	-1.25332	0.391521	-3.20117	0.00136873	0.00410103
AT2G37925	5.18314	-1.25297	1.02889	-1.21779	0.223303	0.323211
AT3G54980	316.354	-1.25205	0.251967	-4.9691	6.72648e-07	4.40444e-06
AT1G02640	620.176	-1.25133	0.471875	-2.65183	0.00800575	0.0194576
AT5G24280	2375.03	-1.25117	0.175733	-7.11974	1.08132e-12	2.02478e-11
AT1G10330	50.2986	-1.25111	0.650878	-1.92219	0.0545822	0.100988
AT1G53540	1781.35	-1.25033	0.350062	-3.57175	0.000354607	0.00123454
AT4G39380	257.889	-1.24924	0.378905	-3.29697	0.000977345	0.00304775
AT1G10790	4.53967	-1.2491	1.02992	-1.21282	0.2252	0.325254
[truncated: 19,891 more rows]

## Sheet: Downreg p-value<0,05
ID	baseMean	log2FoldChange	lfcSE	stat	pvalue	padj
AT5G54490	996.188	-2.00783	0.166783	-12.0386	2.22819e-33	4.06512e-31
AT5G42010	297.972	-4.96899	0.409071	-12.147	5.95108e-34	1.11644e-31
AT5G53500	1373.46	-2.67164	0.219451	-12.1742	4.26568e-34	8.15648e-32
AT1G62480	3457.08	-2.77267	0.227036	-12.2124	2.66773e-34	5.20102e-32
AT1G32910	493.088	-5.2377	0.425828	-12.3	9.0524e-35	1.78234e-32
AT4G34970	219.64	-5.19883	0.421034	-12.3478	5.00844e-35	1.0163e-32
AT5G66650	4458.74	-2.31784	0.186962	-12.3974	2.69995e-35	5.71184e-33
AT1G05575	1427.67	-4.67712	0.377203	-12.3995	2.63036e-35	5.62444e-33
AT5G57010	1992.24	-5.41504	0.433256	-12.4985	7.60981e-36	1.68143e-33
AT1G70640	537.869	-4.10678	0.327143	-12.5535	3.80403e-36	8.96943e-34
AT5G58670	357.469	-8.00054	0.623499	-12.8317	1.08972e-37	2.96851e-35
AT1G22030	616.895	-2.7408	0.210986	-12.9904	1.3861e-38	3.88226e-36
AT3G23120	276.487	-4.64155	0.356061	-13.0358	7.65395e-39	2.17438e-36
AT1G70420	2257.66	-3.55462	0.27161	-13.0872	3.89486e-39	1.15602e-36
AT4G23170	322.968	-4.10333	0.310238	-13.2264	6.17936e-40	1.98198e-37
AT3G23340	207.32	-5.00104	0.375195	-13.3292	1.56617e-40	5.1908e-38
AT2G17040	474.319	-3.85962	0.282163	-13.6787	1.36084e-42	4.83242e-40
AT1G20310	1262.16	-3.83389	0.278978	-13.7426	5.63981e-43	2.07691e-40
AT4G04750	306.981	-3.94615	0.286864	-13.7562	4.67585e-43	1.78815e-40
AT2G34655	398.336	-7.00677	0.505474	-13.8618	1.07945e-43	4.20902e-41
AT1G54730	1401.92	-3.09093	0.219554	-14.0782	5.16991e-45	2.09814e-42
AT1G15730	2100.81	-2.2166	0.155683	-14.2379	5.32924e-46	2.30385e-43
AT4G36550	1831.49	-2.38016	0.166877	-14.263	3.72203e-46	1.68219e-43
AT1G64280	889.328	-3.29317	0.230353	-14.2962	2.31163e-46	1.06905e-43
AT5G59050	622.819	-2.75001	0.181953	-15.1139	1.31167e-51	7.9042e-49
AT3G24520	2786.16	-3.71718	0.239907	-15.4942	3.79442e-54	2.9819e-51
AT1G55450	4485.7	-4.59175	0.295775	-15.5245	2.37007e-54	1.9638e-51
AT4G18010	3470.69	-2.1494	0.138168	-15.5563	1.44108e-54	1.24597e-51
AT4G16770	595.36	-3.89922	0.246908	-15.7922	3.52138e-56	3.33458e-53
AT3G50930	1251.69	-3.06251	0.180324	-16.9834	1.08967e-64	1.20385e-61
AT2G45650	881.734	-4.61871	0.263208	-17.5478	6.18637e-69	9.46324e-66

## Sheet: Hoja2
AT4G24040	1003.81	2.08982	0.43177	4.84013	1.29752e-06	7.98097e-06
AT5G57240	236.023	3.49336	0.72127	4.84334	1.27671e-06	7.87492e-06
AT4G14120	142.125	2.19667	0.453115	4.84793	1.24759e-06	7.72401e-06
AT3G26550	9.76199	4.61776	0.952515	4.84797	1.2473e-06	7.72401e-06
AT5G25490	22.5116	4.31655	0.886088	4.87147	1.10771e-06	6.92482e-06
AT4G18210	143.252	3.00004	0.614493	4.88215	1.04938e-06	6.58917e-06
AT2G29940	143.395	2.6108	0.533801	4.89097	1.0034e-06	6.33049e-06
AT3G45430	33.4148	2.65221	0.540316	4.90863	9.17157e-07	5.83634e-06
AT3G61035	10.8714	4.70626	0.950887	4.94934	7.44654e-07	4.82824e-06
AT2G42005	92.1451	2.36384	0.476572	4.96009	7.04617e-07	4.5926e-06
AT2G19460	113.209	3.52156	0.709085	4.96635	6.82234e-07	4.4628e-06
AT5G62160	11.3397	4.73004	0.951265	4.97237	6.61401e-07	4.33507e-06
AT3G52630	261.963	2.08654	0.416502	5.00968	5.45214e-07	3.64196e-06
AT4G37050	125.482	3.392	0.6717	5.04988	4.42089e-07	3.00252e-06
AT5G63540	92.5408	2.18923	0.432297	5.06418	4.10155e-07	2.80479e-06
AT3G16370	5209.06	2.7966	0.552115	5.06525	4.07868e-07	2.79108e-06
AT3G16330	90.2412	3.07003	0.605984	5.06619	4.05856e-07	2.77826e-06
AT1G05300	222.798	3.8129	0.748385	5.09484	3.49043e-07	2.4244e-06
AT4G29760	51.3367	2.42662	0.475774	5.10036	3.39e-07	2.36104e-06
AT5G06839	113.377	2.06358	0.404529	5.10118	3.37534e-07	2.35269e-06
AT1G07640	129.907	2.41847	0.468154	5.16597	2.39194e-07	1.71348e-06
AT1G24540	160.324	3.6404	0.70245	5.18242	2.1902e-07	1.58552e-06
AT1G11730	128.181	2.12832	0.410394	5.18604	2.1481e-07	1.55845e-06
AT2G20835	113.784	2.18972	0.421909	5.19003	2.10257e-07	1.52959e-06
AT5G18720	22.4246	3.46405	0.667409	5.1903	2.0996e-07	1.52828e-06
AT1G34640	340.896	2.6627	0.513014	5.1903	2.09952e-07	1.52828e-06
AT5G05160	69.8214	2.71265	0.519556	5.22109	1.77873e-07	1.31739e-06
AT1G75050	116.248	3.12159	0.596496	5.23322	1.66582e-07	1.24023e-06
AT1G11000	1199.9	2.13291	0.407557	5.23339	1.66428e-07	1.23954e-06
AT3G56810	206.214	2.63347	0.502323	5.24258	1.5835e-07	1.18604e-06
AT4G10630	176.307	2.11291	0.40247	5.24986	1.52212e-07	1.14222e-06
AT4G39330	8380.26	2.31425	0.440481	5.25392	1.48894e-07	1.11901e-06
AT5G60200	299.907	2.04678	0.387021	5.28856	1.23281e-07	9.42907e-07
AT4G29920	46.9036	4.29574	0.810918	5.29738	1.17476e-07	9.02677e-07
AT4G30110	108.349	2.90365	0.545622	5.32172	1.0279e-07	8.00661e-07
AT1G64360	19.3442	5.0747	0.952264	5.32909	9.8707e-08	7.7137e-07
AT1G65240	122.945	2.25068	0.42058	5.35138	8.72863e-08	6.90169e-07
AT1G50750	112.965	2.19944	0.409937	5.36532	8.08071e-08	6.43287e-07
AT4G14140	13.5593	5.01384	0.934422	5.36571	8.06325e-08	6.42154e-07
AT3G27910	13.2742	5.01406	0.932659	5.37609	7.61202e-08	6.08411e-07
AT2G37210	523.817	2.65272	0.492132	5.39026	7.03575e-08	5.65305e-07
AT1G23510	15.9864	4.79428	0.886947	5.40537	6.4673e-08	5.23651e-07
AT1G15580	23.0867	4.70474	0.869945	5.40809	6.37015e-08	5.16416e-07
AT1G17060	97.8895	3.78355	0.699177	5.41143	6.25246e-08	5.07703e-07
AT5G37300	1207.23	3.37785	0.624179	5.41167	6.24399e-08	5.07429e-07
AT5G18460	634.651	2.24862	0.415407	5.41304	6.1962e-08	5.03958e-07
AT1G13230	92.1395	3.69664	0.681124	5.42726	5.72256e-08	4.68501e-07
AT5G05040	14.4312	5.07207	0.932916	5.43679	5.42483e-08	4.45594e-07
AT1G70340	151.286	2.06542	0.379491	5.4426	5.25076e-08	4.32951e-07
AT1G31320	46.8864	2.5072	0.460126	5.44894	5.06701e-08	4.19844e-07
AT4G19030	68.7285	3.9341	0.719953	5.46438	4.64522e-08	3.88619e-07
AT4G26330	14.397	4.75167	0.868175	5.47318	4.42042e-08	3.72003e-07
AT5G04150	44.0534	5.34443	0.969854	5.51055	3.57721e-08	3.0649e-07
AT1G54450	99.9735	2.20862	0.40044	5.51549	3.47807e-08	2.9864e-07
AT2G23530	135.361	2.28334	0.412802	5.53133	3.17821e-08	2.75389e-07
AT5G64667	260.505	3.0078	0.541411	5.55549	2.7684e-08	2.42735e-07
AT1G80370	529.754	2.16535	0.389359	5.56131	2.67759e-08	2.35188e-07
AT3G18010	165.883	2.16953	0.389991	5.56301	2.65153e-08	2.33002e-07
AT1G78170	652.249	3.0693	0.551064	5.56977	2.55069e-08	2.24936e-07
AT1G29160	106.962	3.76359	0.675331	5.57295	2.50466e-08	2.21269e-07
AT4G37810	140.112	2.20202	0.394873	5.57653	2.45361e-08	2.17338e-07
AT1G72570	17.7224	5.21016	0.933659	5.58037	2.40001e-08	2.1297e-07
AT1G04610	14.7726	5.16346	0.924646	5.58426	2.347e-08	2.09005e-07
AT5G45860	22.3849	4.14905	0.742393	5.58875	2.28707e-08	2.04224e-07
AT3G47110	54.6162	2.75762	0.492439	5.59993	2.14437e-08	1.92345e-07
AT5G56080	18.3034	5.23219	0.933608	5.60427	2.09138e-08	1.88101e-07
AT4G37650	658.921	3.16243	0.563249	5.61462	1.96991e-08	1.78224e-07
AT5G55340	16.0699	5.20641	0.926478	5.61957	1.91428e-08	1.73824e-07
AT4G29700	1558.34	2.47999	0.441009	5.62345	1.87181e-08	1.70356e-07
AT3G12410	142.21	2.0114	0.35763	5.62427	1.86299e-08	1.69631e-07
AT5G06270	129.037	2.43499	0.431756	5.63974	1.70307e-08	1.55783e-07
AT5G58050	148.555	2.76598	0.489059	5.65571	1.55199e-08	1.43816e-07
AT3G10040	657.684	2.21947	0.39167	5.66668	1.45591e-08	1.35323e-07
AT5G47160	182.001	2.21083	0.388203	5.69503	1.23349e-08	1.15922e-07
AT4G39000	68.0974	4.72238	0.828238	5.70172	1.18607e-08	1.11942e-07
AT4G25750	53.4647	4.32672	0.751492	5.7575	8.53679e-09	8.27303e-08
AT5G60142	223.789	2.30964	0.397869	5.80502	6.43592e-09	6.41528e-08
AT3G54060	74.3211	2.68211	0.461028	5.81768	5.967e-09	5.98386e-08
AT1G12880	397.181	2.2517	0.385718	5.83769	5.29295e-09	5.35924e-08
AT3G52490	211.208	3.38146	0.578977	5.8404	5.20746e-09	5.27806e-08
AT1G29660	36.5365	3.92911	0.672164	5.84547	5.05138e-09	5.12277e-08
AT3G60900	868.399	2.42902	0.414589	5.85886	4.66052e-09	4.76499e-08
AT1G23965	39.9058	3.79289	0.646771	5.86436	4.50881e-09	4.62176e-08
AT5G02190	1086.98	2.57756	0.437185	5.8958	3.72878e-09	3.88426e-08
AT1G50830	549.728	2.92635	0.496228	5.8972	3.69723e-09	3.85544e-08
AT3G14570	378.165	2.44828	0.415058	5.89865	3.66494e-09	3.82778e-08
AT4G38000	223.332	3.0758	0.521152	5.90192	3.59305e-09	3.75862e-08
AT5G14180	577.873	3.10317	0.525449	5.90576	3.51035e-09	3.68179e-08
AT4G16050	49.6154	2.57657	0.435012	5.92299	3.16137e-09	3.34577e-08
AT4G31610	494.068	2.86483	0.483286	5.92781	3.07007e-09	3.25434e-08
AT1G69320	42.276	4.45081	0.749301	5.93995	2.851e-09	3.03182e-08
AT1G25450	864.01	2.90567	0.489087	5.94101	2.83279e-09	3.01406e-08
AT2G36050	485.023	2.31114	0.38824	5.95286	2.63493e-09	2.81711e-08
AT3G52540	124.674	3.23022	0.542582	5.95342	2.62604e-09	2.80911e-08
AT1G64370	216.544	2.76353	0.463962	5.95636	2.57911e-09	2.76189e-08
AT1G18870	251.767	2.30264	0.386341	5.96013	2.52036e-09	2.70334e-08
AT4G31020	98.6892	3.42472	0.571677	5.99067	2.08982e-09	2.27094e-08
AT2G47460	405.786	2.61034	0.435421	5.995	2.03489e-09	2.2173e-08
AT1G26760	336.708	2.00702	0.334631	5.99771	2.00114e-09	2.18532e-08
AT5G01840	127.612	2.37134	0.394158	6.01621	1.78543e-09	1.96269e-08
AT3G52270	63.3948	2.86976	0.476618	6.02108	1.73261e-09	1.90885e-08
AT5G53390	303.845	2.98977	0.495581	6.03285	1.61088e-09	1.78761e-08
AT3G24225	26.3307	4.67244	0.773544	6.04031	1.53819e-09	1.71172e-08
AT1G10550	41.1015	3.73298	0.616411	6.05599	1.39557e-09	1.56439e-08
AT3G60970	1191.49	2.85596	0.470169	6.07433	1.24509e-09	1.40841e-08
AT5G46880	991.999	2.7172	0.445265	6.10243	1.04465e-09	1.19528e-08
AT4G09930	19.135	5.53258	0.903926	6.12062	9.32138e-10	1.07209e-08
AT5G17040	34.6477	4.89418	0.798797	6.12694	8.95872e-10	1.03457e-08
AT5G01040	46.8906	4.01956	0.65595	6.12785	8.90763e-10	1.02987e-08
AT5G49760	1332.72	2.212	0.360931	6.12859	8.86598e-10	1.02565e-08
AT1G03170	1054.32	2.83963	0.462343	6.14182	8.15812e-10	9.48173e-09
AT1G11125	251.35	2.11082	0.34267	6.1599	7.27903e-10	8.53483e-09
AT5G63650	952.736	2.66038	0.431055	6.17178	6.75246e-10	7.97384e-09
AT5G15380	27.6447	4.60782	0.746313	6.17411	6.65358e-10	7.8711e-09
AT5G09990	429.176	3.73241	0.603644	6.18313	6.28415e-10	7.4607e-09
AT3G12750	292.225	4.35211	0.70241	6.19597	5.79275e-10	6.90202e-09
AT2G46970	521.531	2.66095	0.427919	6.21835	5.02418e-10	6.0773e-09
AT4G27730	492.104	2.75187	0.441853	6.22803	4.72348e-10	5.72402e-09
AT4G20270	488.903	3.76333	0.60381	6.23264	4.58639e-10	5.56128e-09
AT1G06800	214.92	2.21806	0.355649	6.23666	4.4702e-10	5.4237e-09
AT1G27950	3625.69	2.15263	0.344576	6.24719	4.17912e-10	5.10793e-09
AT5G16340	79.6235	3.24827	0.519463	6.25313	4.02301e-10	4.93532e-09
AT1G70560	1484.1	3.2041	0.511924	6.25893	3.87624e-10	4.76703e-09
AT2G02780	1321.56	2.85407	0.455759	6.26225	3.7946e-10	4.6753e-09
AT5G18690	191.54	3.08091	0.491581	6.26735	3.67254e-10	4.53334e-09
AT1G65890	72.6191	3.49699	0.556131	6.28807	3.2143e-10	4.01005e-09
AT3G56220	285.217	2.34903	0.373251	6.29343	3.10518e-10	3.88362e-09
AT5G06250	180.839	2.22452	0.35311	6.29979	2.98049e-10	3.73944e-09
AT1G68460	37.8967	5.175	0.821032	6.30304	2.91855e-10	3.66866e-09
AT1G06360	248.607	2.77825	0.439089	6.3273	2.49483e-10	3.16387e-09
AT3G25590	99.6418	2.3797	0.375072	6.34465	2.22932e-10	2.84546e-09
AT1G73590	538.45	2.4261	0.381699	6.35607	2.06984e-10	2.66069e-09
AT2G32270	23.0559	5.71575	0.899041	6.35761	2.04917e-10	2.63582e-09
AT5G23940	8351.89	2.52739	0.396945	6.3671	1.92632e-10	2.49051e-09
AT5G63820	90.967	2.52623	0.395138	6.39327	1.62375e-10	2.12154e-09
AT4G22560	144.537	3.03683	0.474451	6.40071	1.54651e-10	2.0313e-09
AT4G33600	119.408	4.39948	0.683993	6.43206	1.25889e-10	1.68354e-09
AT5G09805	103.968	3.29254	0.511629	6.43542	1.23135e-10	1.65227e-09
AT1G10970	1557.55	3.22605	0.499801	6.45467	1.08454e-10	1.46915e-09
AT1G15550	75.5428	4.43633	0.685966	6.46727	9.97865e-11	1.35915e-09
AT3G43960	1867.44	2.97512	0.458851	6.48385	8.94098e-11	1.23387e-09
AT5G66330	399.13	2.55129	0.393368	6.48575	8.82905e-11	1.21927e-09
AT3G15605	296.643	2.59879	0.39985	6.4994	8.06431e-11	1.12459e-09
AT5G10280	161.812	3.94039	0.605739	6.5051	7.76421e-11	1.08502e-09
AT2G46310	241.559	2.46028	0.377486	6.51752	7.14778e-11	1.00453e-09
AT2G14900	1424.84	4.15335	0.636462	6.52569	6.76896e-11	9.5738e-10
AT1G17190	659.487	2.64973	0.403298	6.57014	5.02678e-11	7.19673e-10
AT5G66590	2711.16	2.81702	0.428653	6.5718	4.97114e-11	7.12734e-10
AT3G20830	99.4817	2.6259	0.398995	6.58127	4.66436e-11	6.72629e-10
AT1G60630	317.247	3.42054	0.519379	6.58583	4.52345e-11	6.5373e-10
AT5G01870	60.7874	3.11538	0.472881	6.58808	4.45558e-11	6.45329e-10
AT1G62030	272.892	3.4455	0.519422	6.63333	3.28195e-11	4.8488e-10
AT5G01075	615.154	2.94169	0.443424	6.63403	3.26642e-11	4.82945e-10
AT1G09880	61.7726	4.2517	0.640783	6.63516	3.24159e-11	4.79629e-10
AT2G46590	1075.21	2.59781	0.389257	6.67377	2.4931e-11	3.76732e-10
AT1G17480	245.593	2.01565	0.301204	6.69199	2.20155e-11	3.35737e-10
AT3G05820	89.5294	4.11301	0.614397	6.69439	2.16571e-11	3.31033e-10
AT2G24300	107.047	2.05073	0.306185	6.69767	2.11769e-11	3.24441e-10
AT1G05490	2083.8	3.26915	0.487151	6.71075	1.9362e-11	2.98244e-10
AT3G19270	156.108	2.81107	0.418366	6.71918	1.82755e-11	2.82823e-10
AT2G28260	127.772	3.33701	0.496374	6.72277	1.78296e-11	2.76137e-10
AT5G50160	747.654	2.31714	0.343871	6.73838	1.60163e-11	2.49118e-10
AT1G02190	5549.39	2.83596	0.418193	6.78146	1.18965e-11	1.88505e-10
AT5G51080	359.078	2.12471	0.313196	6.78398	1.16909e-11	1.85394e-10
AT3G08770	39688.2	2.90827	0.428663	6.78453	1.16467e-11	1.84989e-10
AT3G63350	107.65	2.22486	0.327736	6.78858	1.13245e-11	1.80448e-10
AT3G49270	463.362	4.21873	0.618153	6.82473	8.80911e-12	1.42421e-10
AT2G33050	191.214	2.48119	0.362914	6.83685	8.09528e-12	1.31415e-10
AT1G65985	51.2799	3.02572	0.440992	6.86118	6.82956e-12	1.11872e-10
AT3G23740	277.003	2.26956	0.330497	6.8671	6.55182e-12	1.07945e-10
AT5G04660	150.304	2.32124	0.337537	6.87701	6.11227e-12	1.00954e-10
AT1G51670	575.829	2.00964	0.292041	6.88137	5.92808e-12	9.80747e-11
AT4G32880	133.205	3.09756	0.449656	6.88873	5.6294e-12	9.34443e-11
AT4G30400	440.283	2.78115	0.402255	6.9139	4.71503e-12	7.90582e-11
AT1G19330	2401.94	2.08875	0.300952	6.94048	3.90758e-12	6.64723e-11
AT4G21750	3225.27	3.18678	0.456781	6.9766	3.02399e-12	5.23707e-11
AT2G01210	218.053	2.4624	0.352352	6.98847	2.77909e-12	4.85633e-11
AT5G61480	343.036	3.76752	0.536888	7.01733	2.26148e-12	3.9975e-11
AT5G18090	504.394	3.13959	0.446571	7.03044	2.05882e-12	3.6752e-11
AT1G23420	271.314	4.14083	0.588233	7.03944	1.9301e-12	3.45277e-11
AT4G22250	83.8361	2.39281	0.339136	7.05562	1.71836e-12	3.10509e-11
AT5G47600	336.937	2.66544	0.37741	7.06246	1.63581e-12	2.96805e-11
AT1G22490	462.768	3.4973	0.494653	7.07021	1.54704e-12	2.8121e-11
AT3G49900	293.482	2.35727	0.331287	7.11549	1.11517e-12	2.0862e-11
AT3G53830	657.856	2.1564	0.3027	7.12388	1.04933e-12	1.97417e-11
AT2G22170	571.565	3.8651	0.541651	7.13577	9.62456e-13	1.82977e-11
AT3G12710	3911.27	3.11803	0.436702	7.13994	9.33716e-13	1.77907e-11
AT3G10190	782.462	2.19178	0.306611	7.14842	8.77809e-13	1.68009e-11
AT2G45310	358.676	2.05146	0.28655	7.15915	8.11779e-13	1.56122e-11
AT4G29240	326.456	2.01187	0.279651	7.19422	6.28201e-13	1.22715e-11
AT5G21950	458.978	2.08298	0.289469	7.19584	6.20757e-13	1.2138e-11
AT3G48230	39.0621	5.44077	0.755882	7.19791	6.11418e-13	1.1979e-11
AT1G03720	156.631	2.77201	0.384639	7.20678	5.72924e-13	1.12804e-11
AT5G46690	316.053	2.06144	0.28556	7.21894	5.23956e-13	1.0347e-11
AT2G12480	3449.16	3.77669	0.52243	7.22909	4.86233e-13	9.65957e-12
AT4G31820	731.613	2.06781	0.285283	7.24829	4.2207e-13	8.45067e-12
AT2G46535	239.85	2.11059	0.290998	7.25293	4.07838e-13	8.19219e-12
AT5G36110	148.055	4.86302	0.669869	7.25966	3.88071e-13	7.81883e-12
AT3G61380	473.156	3.12259	0.428243	7.29163	3.06216e-13	6.23915e-12
AT1G54200	253.806	3.35416	0.459744	7.29573	2.97044e-13	6.05847e-12
AT4G32290	461.511	2.61077	0.357487	7.30313	2.81154e-13	5.76395e-12
AT3G13730	109.337	3.23747	0.443221	7.30443	2.78451e-13	5.71443e-12
AT5G23400	267.053	2.37682	0.324395	7.32694	2.35468e-13	4.86748e-12
AT3G50700	187.236	2.55626	0.348874	7.32719	2.35034e-13	4.86358e-12
AT5G27220	1819.13	2.60663	0.355146	7.3396	2.14235e-13	4.4657e-12
AT5G03390	786.541	2.01409	0.274149	7.3467	2.03167e-13	4.24835e-12
AT4G29020	489.583	2.48524	0.337989	7.35303	1.93769e-13	4.07325e-12
AT3G05740	235.793	2.52955	0.34322	7.37007	1.70542e-13	3.6117e-12
AT5G08260	7929.34	2.01125	0.27278	7.37317	1.66616e-13	3.53611e-12
AT3G15680	265.609	4.20497	0.569924	7.37813	1.60532e-13	3.41793e-12
AT3G05600	687.689	2.81518	0.381424	7.3807	1.57462e-13	3.35975e-12
AT3G51060	256.449	3.52741	0.4765	7.40274	1.33402e-13	2.88352e-12
AT1G31760	328.998	2.33915	0.315637	7.41089	1.25456e-13	2.72062e-12
AT5G56490	649.631	4.30111	0.577167	7.4521	9.18655e-14	2.03661e-12
AT2G21060	3674.2	2.78995	0.373336	7.47302	7.83725e-14	1.75311e-12
AT2G32690	12129.5	3.63588	0.485708	7.48574	7.11469e-14	1.6023e-12
AT2G26440	3478.37	2.99165	0.399539	7.48777	7.0055e-14	1.57949e-12
AT1G20380	2017.96	3.88418	0.517206	7.50992	5.91636e-14	1.34768e-12
AT3G01140	769.407	3.1541	0.419802	7.51331	5.76497e-14	1.32076e-12
AT1G05320	842.464	2.31504	0.307711	7.52343	5.33562e-14	1.22806e-12
AT5G67060	141.73	2.84498	0.377469	7.53699	4.80954e-14	1.11342e-12
AT1G15210	51.3082	5.4333	0.719674	7.54967	4.36362e-14	1.01668e-12
AT1G16500	519.757	3.10989	0.411763	7.55263	4.26551e-14	9.9793e-13
AT2G02540	308.122	2.67503	0.353223	7.57321	3.64123e-14	8.56916e-13
AT1G05230	1136.49	3.17963	0.417222	7.62097	2.51783e-14	6.04704e-13
AT5G02540	1746.91	4.31276	0.565317	7.62892	2.3673e-14	5.7062e-13
AT5G57130	722.624	3.28085	0.429736	7.63459	2.26543e-14	5.48058e-13
AT1G51460	3681.9	3.28984	0.429471	7.66022	1.85619e-14	4.54024e-13
AT4G33020	856.516	4.22632	0.55157	7.66234	1.8257e-14	4.49108e-13
AT5G14410	663.306	2.99503	0.390464	7.67045	1.71399e-14	4.25524e-13
AT4G37890	479.534	2.01621	0.26138	7.7137	1.22224e-14	3.06887e-13
AT5G48500	1269.27	2.31725	0.299964	7.7251	1.11766e-14	2.82053e-13
AT3G12145	31758.9	2.08945	0.268598	7.77913	7.30258e-15	1.88046e-13
AT2G02850	4603.99	4.22028	0.542023	7.78617	6.90707e-15	1.79079e-13
AT1G75150	357.54	2.03145	0.260568	7.79623	6.3786e-15	1.6581e-13
AT5G42230	914.453	3.49919	0.447686	7.81619	5.44483e-15	1.43384e-13
AT5G50200	233.965	2.62408	0.333903	7.85882	3.87766e-15	1.04064e-13
AT1G23130	263.612	3.43107	0.436037	7.86876	3.58178e-15	9.63834e-14
AT3G11402	61.1481	3.65747	0.463458	7.8917	2.98092e-15	8.09818e-14
AT5G23350	152.33	3.88203	0.490337	7.91707	2.43178e-15	6.68856e-14
AT1G26540	924.079	2.03607	0.256948	7.92406	2.29871e-15	6.3401e-14
AT5G02890	412.508	3.32919	0.417537	7.97341	1.54358e-15	4.33555e-14
AT5G09730	13154.3	4.06598	0.508674	7.99328	1.31393e-15	3.72737e-14
AT2G45970	1231.05	3.68759	0.458837	8.03681	9.22052e-16	2.68855e-14
AT3G05830	548.588	2.79967	0.348354	8.03685	9.21752e-16	2.68855e-14
AT1G53860	203.775	2.60561	0.323954	8.04316	8.75535e-16	2.57177e-14
AT1G05440	332.498	2.00506	0.248571	8.06636	7.24253e-16	2.14642e-14
AT3G58780	1419.3	3.45842	0.42847	8.07156	6.94042e-16	2.05996e-14
AT3G53010	76.2949	4.49141	0.554476	8.10028	5.48342e-16	1.63975e-14
AT5G62230	2291.73	2.82078	0.347232	8.12362	4.52477e-16	1.36955e-14
AT1G22910	463.41	2.02976	0.248054	8.18271	2.7752e-16	8.5962e-15
AT5G41070	782.591	2.52479	0.306667	8.23299	1.8259e-16	5.80031e-15
AT5G07380	221.836	2.0915	0.253217	8.25971	1.46024e-16	4.69877e-15
AT2G41990	1140.84	3.48563	0.421958	8.26062	1.44921e-16	4.67083e-15
AT2G43800	1549.33	2.08042	0.251739	8.2642	1.40634e-16	4.54001e-15
AT2G01500	47.8162	4.59864	0.555912	8.27224	1.31463e-16	4.26473e-15
AT1G67720	1123.94	2.04497	0.24557	8.32743	8.26139e-17	2.76111e-15
AT4G20920	196.884	2.4436	0.293126	8.33635	7.66205e-17	2.57813e-15
AT2G19780	220.652	2.68472	0.321303	8.35573	6.50307e-17	2.2076e-15
AT1G47395	104.332	7.24424	0.86313	8.39299	4.73921e-17	1.64475e-15
AT4G28310	328.216	2.57535	0.30647	8.40326	4.34267e-17	1.50976e-15
AT5G57390	539.713	3.38621	0.402308	8.41697	3.86357e-17	1.35504e-15
AT1G21810	288.411	2.22415	0.264105	8.42146	3.71809e-17	1.30864e-15
AT3G09260	137.062	6.57806	0.781051	8.42205	3.69941e-17	1.30437e-15
AT2G47630	1760.62	3.27979	0.389412	8.42243	3.68766e-17	1.30254e-15
AT5G47150	422.939	3.31861	0.393237	8.43922	3.19464e-17	1.14466e-15
AT1G69440	905.241	2.11613	0.24996	8.46586	2.54264e-17	9.22682e-16
AT1G52190	2048.95	2.15453	0.253106	8.51236	1.70427e-17	6.31118e-16
AT4G13330	220.757	2.35249	0.276285	8.51472	1.66994e-17	6.1956e-16
AT3G63300	376.218	2.83142	0.331651	8.53736	1.37321e-17	5.13301e-16
AT1G71870	345.288	3.83023	0.44861	8.538	1.36559e-17	5.11415e-16
AT4G36250	4867.75	3.05045	0.35674	8.55092	1.22112e-17	4.59038e-16
AT2G36570	938.919	2.6082	0.303949	8.58103	9.40263e-18	3.59578e-16
AT5G18000	735.666	3.05336	0.355741	8.5831	9.23469e-18	3.53836e-16
AT5G66350	384.089	3.08149	0.35853	8.59479	8.34182e-18	3.20861e-16
AT5G48090	141.782	2.39706	0.277696	8.63194	6.03196e-18	2.37058e-16
AT5G52547	150.295	3.03701	0.350849	8.65616	4.8792e-18	1.94056e-16
AT1G30420	545.865	2.65788	0.306701	8.66602	4.47469e-18	1.78324e-16
AT1G54010	124.491	5.02863	0.579925	8.67119	4.27644e-18	1.70766e-16
AT1G17840	5656.18	2.46588	0.284072	8.68045	3.94196e-18	1.58363e-16
AT1G22330	216.305	4.52802	0.520143	8.70532	3.16674e-18	1.28518e-16
AT2G18500	95.7778	3.38761	0.389082	8.70667	3.12932e-18	1.27259e-16
AT5G53950	296.663	3.32015	0.381073	8.71263	2.96893e-18	1.21482e-16
AT3G11000	3180.89	3.276	0.37462	8.74486	2.23289e-18	9.30887e-17
AT3G48770	206.013	2.86242	0.326768	8.75979	1.95607e-18	8.2064e-17
AT2G03980	610.144	2.66317	0.303024	8.78863	1.51395e-18	6.40561e-17
AT4G09820	130.693	3.36798	0.382906	8.79584	1.41978e-18	6.01998e-17
AT5G21150	11445.4	2.78954	0.316885	8.80301	1.33199e-18	5.65982e-17
AT3G06840	485.477	2.12563	0.240824	8.82649	1.08014e-18	4.62923e-17
AT4G02290	4321.75	2.25717	0.255405	8.83763	9.77697e-19	4.21746e-17
AT3G04980	534.992	2.12933	0.240248	8.86304	7.78609e-19	3.40295e-17
AT5G50150	597.627	3.58861	0.404307	8.87597	6.93279e-19	3.05688e-17
AT2G26760	767.132	2.06756	0.232365	8.8979	5.69158e-19	2.5607e-17
AT2G21800	215.078	2.15395	0.240974	8.93852	3.94423e-19	1.8031e-17
AT1G71695	3400.47	2.65462	0.295954	8.96973	2.97237e-19	1.37462e-17
AT3G47010	151.072	2.99228	0.333507	8.97216	2.90751e-19	1.34776e-17
AT3G16300	623.965	3.58243	0.398814	8.9827	2.64196e-19	1.22753e-17
AT3G06740	577.517	2.04633	0.227038	9.01317	2.00176e-19	9.45535e-18
AT1G48480	3680.63	2.11945	0.234313	9.04538	1.49145e-19	7.19876e-18
AT4G10440	567.991	4.1689	0.460649	9.05006	1.42893e-19	6.91377e-18
AT3G50330	184.544	3.70959	0.408847	9.0733	1.15464e-19	5.64347e-18
AT4G14560	1181.88	2.98444	0.328232	9.09249	9.67974e-20	4.82434e-18
AT1G75710	1694.21	3.20099	0.351899	9.09633	9.3434e-20	4.66841e-18
AT1G49475	84.2028	3.4624	0.38031	9.10414	8.69537e-20	4.35557e-18
AT4G25160	150.195	3.6677	0.402465	9.1131	8.00629e-20	4.02053e-18
AT2G38620	336.926	2.21225	0.24273	9.11402	7.93822e-20	4.00098e-18
AT3G29060	55.607	6.79599	0.74249	9.15297	5.53875e-20	2.85346e-18
AT1G25330	3391.37	4.09694	0.446257	9.18067	4.28402e-20	2.23016e-18
AT2G16440	1577	2.00248	0.217862	9.19152	3.87327e-20	2.02162e-18
AT2G15090	1369.02	3.61335	0.39167	9.22549	2.82258e-20	1.50482e-18
AT3G48100	789.02	2.1107	0.228532	9.23593	2.56061e-20	1.37251e-18
AT5G19730	1327.62	2.39347	0.25913	9.23657	2.54521e-20	1.36795e-18
AT5G67200	1097.27	2.41651	0.261562	9.23876	2.49361e-20	1.34385e-18
AT5G60140	2215.32	3.55134	0.384291	9.24127	2.43582e-20	1.31627e-18
AT4G27980	707.157	3.21771	0.348161	9.24203	2.41855e-20	1.31212e-18
AT1G56210	1075.1	3.1346	0.33851	9.26	2.04442e-20	1.1169e-18
AT1G18250	1928.78	2.26262	0.242973	9.31225	1.25158e-20	7.0507e-19
AT3G58810	97.8035	3.23217	0.346684	9.32308	1.13014e-20	6.45801e-19
AT3G03130	658.519	2.01159	0.215743	9.32404	1.1199e-20	6.41796e-19
AT1G27045	1246.37	3.02273	0.323724	9.33739	9.87335e-21	5.72424e-19
AT5G57780	478.149	3.9718	0.424834	9.34908	8.84164e-21	5.18658e-19
AT3G53190	3361.9	2.45054	0.262098	9.34974	8.78615e-21	5.16927e-19
AT3G60840	653.397	2.59991	0.277646	9.36409	7.671e-21	4.54005e-19
AT4G34250	1598.54	5.05937	0.537121	9.41941	4.5362e-21	2.72529e-19
AT1G70550	497.85	4.72634	0.5014	9.4263	4.24806e-21	2.56155e-19
AT3G18930	676.966	2.60777	0.276466	9.43252	4.00351e-21	2.42867e-19
AT5G52070	431.359	2.26417	0.239859	9.43958	3.74275e-21	2.29717e-19
AT4G36380	2705.1	2.82183	0.298586	9.45065	3.36746e-21	2.07323e-19
AT4G00460	209.103	3.77537	0.398065	9.48429	2.44029e-21	1.53568e-19
AT4G22540	2364.77	2.17438	0.228838	9.50181	2.06268e-21	1.30218e-19
AT5G57720	144.098	2.8326	0.297456	9.52277	1.6862e-21	1.08167e-19
AT2G45120	165.056	2.74099	0.28781	9.52361	1.67273e-21	1.0765e-19
AT3G60160	5443.23	2.24378	0.234909	9.55169	1.27602e-21	8.29243e-20
AT3G15950	346.072	5.42477	0.564388	9.61177	7.1311e-22	4.77472e-20
AT3G54720	1123.5	2.04728	0.212347	9.64118	5.3567e-22	3.67322e-20
AT4G38070	651.115	2.02876	0.210039	9.65897	4.50381e-22	3.09906e-20
AT3G13510	5592.94	2.36112	0.244285	9.66542	4.22887e-22	2.91998e-20
AT5G61120	923.6	3.25111	0.335205	9.69885	3.04918e-22	2.15021e-20
AT4G19460	376.012	3.11214	0.319732	9.73362	2.16744e-22	1.55602e-20
AT1G77660	676.56	3.11809	0.320229	9.73707	2.09516e-22	1.50958e-20
AT5G65350	475.967	2.36518	0.242643	9.74758	1.88913e-22	1.37107e-20
AT3G63430	274.711	3.20753	0.328405	9.76698	1.56038e-22	1.1408e-20
AT4G05190	1233.21	2.10274	0.214581	9.79931	1.13359e-22	8.50665e-21
AT2G42830	1539.33	3.19908	0.323661	9.88405	4.88201e-23	3.7484e-21
AT2G20720	223.491	2.15558	0.217745	9.89958	4.1801e-23	3.24709e-21
AT1G59540	669.169	2.02193	0.202741	9.97293	2.00231e-23	1.58637e-21
AT5G14920	2401.26	2.34734	0.235352	9.97374	1.98613e-23	1.57985e-21
AT2G41550	1626.18	2.23748	0.224029	9.9875	1.72889e-23	1.38075e-21
AT1G75090	671.289	2.20357	0.22062	9.98808	1.71887e-23	1.37828e-21
AT3G14540	667.038	4.82701	0.480051	10.0552	8.71494e-24	7.1319e-22
AT4G04890	5350.08	3.27468	0.321735	10.1782	2.48099e-24	2.11746e-22
AT5G24330	117.128	2.72568	0.266635	10.2225	1.57172e-24	1.36486e-22
AT4G00020	691.688	2.11579	0.206837	10.2292	1.46663e-24	1.28482e-22
AT3G28570	144.044	3.28408	0.320987	10.2312	1.43739e-24	1.26477e-22
AT4G38660	1950.9	2.17072	0.212162	10.2315	1.43342e-24	1.26477e-22
AT5G13670	308.815	5.5558	0.542305	10.2448	1.24898e-24	1.11879e-22
AT3G45940	1099.74	4.05462	0.392917	10.3193	5.76542e-25	5.23521e-23
AT1G17920	452.855	2.38603	0.230678	10.3436	4.47624e-25	4.08324e-23
AT1G67750	3640.56	3.12387	0.297487	10.5009	8.55826e-26	8.26163e-24
AT3G56370	3374.63	2.27289	0.216352	10.5055	8.14775e-26	7.90371e-24
AT5G04530	1049.23	3.75079	0.355614	10.5474	5.22427e-26	5.1945e-24
AT2G28790	5284.54	2.28405	0.214201	10.6631	1.5144e-26	1.5365e-24
AT3G23890	4935.48	2.21131	0.206991	10.6831	1.2209e-26	1.24506e-24
AT2G21650	723.303	4.60096	0.429584	10.7103	9.1089e-27	9.48375e-25
AT4G36470	223.063	2.77702	0.256599	10.8224	2.69581e-27	2.89778e-25
AT2G42410	895.741	4.72236	0.434075	10.8791	1.44945e-27	1.59247e-25
AT5G11160	343.542	2.86829	0.263428	10.8883	1.31047e-27	1.44777e-25
AT3G26932	765.482	3.10987	0.284555	10.9289	8.38642e-28	9.36923e-26
AT2G40330	186.482	2.79956	0.256078	10.9325	8.06106e-28	9.05662e-26
AT4G18970	1739.87	3.58723	0.327065	10.9679	5.44983e-28	6.19287e-26
AT5G45670	2906.99	3.09432	0.281449	10.9942	4.07412e-28	4.74376e-26
AT1G23480	556.071	4.91993	0.443913	11.0831	1.51557e-28	1.84899e-26
AT1G31310	600.245	3.21306	0.289817	11.0865	1.45818e-28	1.78996e-26
AT1G05550	432.985	2.54191	0.22828	11.1351	8.46817e-29	1.07947e-26
AT1G26570	758.972	2.55276	0.228758	11.1592	6.45649e-29	8.28347e-27
AT1G28710	2630.76	3.95776	0.350416	11.2945	1.39735e-29	1.86495e-27
AT1G68640	598.19	2.58714	0.228896	11.3027	1.27268e-29	1.71004e-27
AT5G51750	3908.9	2.91298	0.257199	11.3258	9.78105e-30	1.33223e-27
AT1G01370	444.865	2.15805	0.190416	11.3333	8.97322e-30	1.23181e-27
AT1G12380	2851.49	2.31874	0.204555	11.3355	8.7527e-30	1.21718e-27
AT5G07280	1503	2.94056	0.259019	11.3527	7.1928e-30	1.01444e-27
AT1G06420	924.513	2.55632	0.223653	11.4299	2.96567e-30	4.21253e-28
AT2G29660	610.074	2.34414	0.204747	11.4489	2.38078e-30	3.45578e-28
AT3G62570	1273.13	2.54985	0.22184	11.4941	1.41294e-30	2.14486e-28
AT1G79360	1886.35	3.82543	0.332219	11.5148	1.11147e-30	1.72944e-28
AT1G02810	736.969	4.38348	0.380603	11.5172	1.08055e-30	1.70538e-28
AT5G66560	974.236	2.633	0.226272	11.6364	2.69089e-31	4.42241e-29
AT1G17200	3396.82	3.58809	0.30638	11.7113	1.11608e-31	1.88087e-29
AT1G62870	861.251	3.13254	0.265417	11.8023	3.79636e-32	6.45252e-30
AT5G62100	366.69	3.25456	0.272792	11.9306	8.20088e-33	1.43055e-30
AT1G43640	541.985	3.02047	0.252231	11.975	4.80487e-33	8.53122e-31
AT4G38690	396.497	3.86934	0.321803	12.0239	2.65979e-33	4.7651e-31
AT5G04820	450.35	3.44372	0.284627	12.0991	1.0681e-33	1.98507e-31
AT3G61250	839.258	2.89941	0.238513	12.1562	5.31869e-34	1.00731e-31
AT3G56100	777.903	2.83208	0.232397	12.1864	3.67487e-34	7.095e-32
AT1G16630	770.468	2.28545	0.185702	12.3071	8.29316e-35	1.64918e-32
AT3G54260	466.47	3.40592	0.276286	12.3275	6.43752e-35	1.2931e-32
AT1G23000	781.649	3.88487	0.314361	12.358	4.40981e-35	9.04056e-33
AT5G43020	2146.11	2.1904	0.177038	12.3725	3.68262e-35	7.62839e-33
AT1G64670	888.446	3.93175	0.317675	12.3766	3.49644e-35	7.31897e-33
AT5G45850	490.612	4.7057	0.376961	12.4833	9.21386e-36	1.9916e-33
AT1G75580	816.45	2.54775	0.204055	12.4856	8.94565e-36	1.95487e-33
AT4G09960	5554.68	4.12839	0.330209	12.5023	7.24838e-36	1.61957e-33
AT1G29170	1583.73	2.09758	0.167659	12.511	6.49692e-36	1.46816e-33
AT1G30530	2464.58	2.96102	0.23622	12.535	4.80159e-36	1.09752e-33
AT4G00400	879.3	3.17829	0.253245	12.5503	3.9618e-36	9.16097e-34
AT3G04290	4176.74	3.26465	0.260072	12.5529	3.83386e-36	8.96943e-34
AT5G66870	421.902	4.4144	0.351254	12.5675	3.1844e-36	7.62951e-34
AT1G11600	823.249	4.05828	0.322877	12.5691	3.12135e-36	7.56966e-34
AT2G27385	6010.13	4.03423	0.319856	12.6126	1.79857e-36	4.47081e-34
AT3G57670	1473.94	3.36286	0.265461	12.668	8.89224e-37	2.29651e-34
AT3G14530	260.809	7.59197	0.592848	12.8059	1.51889e-37	4.02728e-35
AT5G48800	374.264	3.81025	0.297235	12.819	1.28376e-37	3.44985e-35
AT2G46225	1508.83	2.32669	0.180266	12.907	4.11132e-38	1.13552e-35
AT2G16210	441.344	3.10586	0.238177	13.0401	7.23458e-39	2.08503e-36
AT1G69780	1369.29	2.30542	0.176579	13.056	5.87324e-39	1.71758e-36
AT3G02110	2853.55	2.53834	0.193256	13.1346	2.08624e-39	6.28591e-37
AT4G37750	2335.74	3.04247	0.231434	13.1461	1.79068e-39	5.47839e-37
AT4G37250	863.655	2.43378	0.184819	13.1685	1.33294e-39	4.1417e-37
AT1G04150	233.84	3.52475	0.267131	13.1949	9.39325e-40	2.96499e-37
AT5G56530	901.471	2.04385	0.152463	13.4056	5.61053e-41	1.89103e-38
AT1G14900	3747.98	2.17607	0.16051	13.5573	7.17521e-42	2.46011e-39
AT5G22880	6397.54	2.06847	0.1507	13.7257	7.11993e-43	2.57431e-40
AT3G63200	1465.07	3.46339	0.248439	13.9406	3.58956e-44	1.42764e-41
AT1G36060	445.99	8.63787	0.611388	14.1283	2.54189e-45	1.05308e-42
AT1G14440	1550.82	3.45528	0.243843	14.1701	1.40259e-45	5.93443e-43
AT1G62500	5066.32	4.23477	0.297195	14.2491	4.5389e-46	2.00579e-43
AT2G16270	728.895	2.75883	0.19194	14.3734	7.60289e-47	3.59979e-44
AT4G36770	355.245	4.91888	0.339049	14.5079	1.08026e-47	5.23952e-45
AT2G42840	22252.6	3.96178	0.272973	14.5134	9.96099e-48	4.95211e-45
AT1G12460	928.662	2.86509	0.196067	14.6128	2.32762e-48	1.18685e-45
AT1G02800	1817.6	3.23479	0.218928	14.7756	2.10432e-49	1.13098e-46
AT5G62740	4204.2	2.18193	0.146374	14.9065	2.99043e-50	1.65188e-47
AT3G50070	2692.61	2.65834	0.177923	14.941	1.7831e-50	1.01311e-47
AT5G52860	1059.01	3.18841	0.211959	15.0425	3.86438e-51	2.26021e-48
AT1G12330	2381.76	2.83223	0.186442	15.1909	4.06209e-52	2.52433e-49
AT5G11360	830.468	3.40786	0.224236	15.1977	3.6643e-52	2.35059e-49
AT3G46770	557.455	3.5596	0.232549	15.3069	6.87921e-53	4.56e-50
AT5G05810	490.148	4.11677	0.268638	15.3246	5.24021e-53	3.59334e-50
AT4G34980	7920.64	3.19851	0.207269	15.4316	1.00277e-53	7.12183e-51
AT1G22250	429.638	3.07935	0.199472	15.4375	9.15599e-54	6.74355e-51
AT2G42800	2282.29	2.85289	0.182571	15.6262	4.829e-55	4.36498e-52
AT5G22940	1701.62	2.96683	0.187161	15.8518	1.36665e-56	1.35886e-53
AT4G14130	2817.9	4.11023	0.25439	16.1572	1.01058e-58	1.0577e-55
AT3G59420	1323.07	2.97842	0.174636	17.0551	3.20456e-65	3.74858e-62
AT5G01890	1171.43	3.49373	0.203497	17.1685	4.57233e-66	5.68283e-63
AT1G06080	3944.49	5.38818	0.308732	17.4526	3.28864e-68	4.35986e-65
AT2G21450	500.931	3.22117	0.183735	17.5316	8.21699e-69	1.16716e-65
AT5G09750	307.625	3.64502	0.207453	17.5704	4.15555e-69	6.88645e-66
AT1G72810	1505.88	2.67917	0.15233	17.5879	3.05179e-69	5.51708e-66
AT3G14550	450.121	4.988	0.26995	18.4775	3.13352e-76	6.23132e-73
AT5G07180	2101.77	2.80678	0.148919	18.8477	3.06799e-79	6.77889e-76
AT3G24630	858.757	2.94368	0.155696	18.9066	1.00568e-79	2.49987e-76
AT4G29030	8211.36	3.6637	0.192345	19.0475	6.88787e-81	1.95675e-77
AT1G04280	527.032	3.65561	0.190575	19.182	5.23756e-82	1.7359e-78
AT4G15480	1008.26	4.26995	0.221507	19.2768	8.41787e-83	3.34796e-79
AT2G33880	9692.2	4.02991	0.208947	19.2867	6.94451e-83	3.34796e-79
AT2G28470	24070.9	3.06738	0.151706	20.2192	6.63335e-91	4.39702e-87
AT1G72970	11935	3.06944	0.130916	23.4458	1.45853e-121	1.45021e-117
AT4G02100	1037.65	3.42782	0.143245	23.9297	1.50214e-126	2.98716e-122
