# Supplementary material for: HISTONE DEACETYLASE19 Controls Ovule Number Determination and Transmitting Tract Differentiation
Source: Plant Physiol. 2023 Dec 7;194(4):2117–35. doi: 10.1093/plphys/kiad629 (PMC10980524; doi:10.1093/plphys/kiad629)
Supplement: kiad629_Supplementary_Data [file kiad629_supplementary_data.zip › Supplemental Dataset S3edgeR.xlsx]

## Sheet: Protein.coding.only
Supplemental Dataset S3: Results of RNA-seq analysis with EdgeR
gene_id	Annotation	logFC	logCPM	LR	PValue	FDR	wt.R1.RPKM	wt.R2.RPKM	wt.R3.RPKM	hda.R1.RPKM	hda.R2.RPKM	hda.R3.RPKM	hda.R4.RPKM		wt.R1.TPM	wt.R2.TPM	wt.R3.TPM	hda.R1.TPM	hda.R2.TPM	hda.R3.TPM	hda.R4.TPM
AT5G58670	ATPLC, ATPLC1, PLC1, PLC1, phospholipase C1	8.99619	3.50515	160.888	7.24006e-37	1.10872e-33	0	0.061846	0	10.285	3.71546	9.476	12.1691		0	0.0917961	0	15.1485	5.33592	13.6179	17.3846
AT3G48340	Cysteine proteinases superfamily protein	7.95047	1.63015	27.6787	1.43229e-07	1.31553e-06	0	0.0248525	0.026807	2.88529	0	7.69453	5.34726		0	0.0366045	0.0384985	4.14642	0	10.8348	7.93676
AT5G66400	ATDI8, RAB18, Dehydrin family protein	7.93086	7.85283	16.5675	4.6949e-05	0.000226476	0.618646	0.447401	5.45693	0.431948	0.391951	834.424	866.942		0.911187	0.64253	7.84211	0.617073	0.551913	1238.51	1172.6
AT1G68500	unknown protein; BEST Arabidopsis thaliana protein match is: unknown protein (TAIR:AT1G25422.1); Has 16 Blast hits to 16 proteins in 6 species: Archae - 0; Bacteria - 0; Metazoa - 0; Fungi - 0; Plants - 16; Viruses - 0; Other Eukaryotes - 0 (source: NCBI BLink).	7.55431	0.448828	22.3357	2.28915e-06	1.53323e-05	0	0.0595678	0	0	5.56293	5.03555	5.82573		0	0.0855476	0	0	7.83326	7.4741	7.87971
AT3G44350	anac061, NAC061, NAC domain containing protein 61	7.48326	1.61258	37.1475	1.09521e-09	1.66494e-08	0	0.125289	0	15.2445	0.713448	4.85434	4.43453		0	0.179933	0	21.7781	1.00462	7.20515	5.99801
AT2G34655	unknown protein; FUNCTIONS IN: molecular_function unknown; INVOLVED IN: biological_process unknown; LOCATED IN: endomembrane system; EXPRESSED IN: stem, root, inflorescence, cultured cell, leaf; Has 35333 Blast hits to 34131 proteins in 2444 species: Archae - 798; Bacteria - 22429; Metazoa - 974; Fungi - 991; Plants - 531; Viruses - 0; Other Eukaryotes - 9610 (source: NCBI BLink).	7.45511	3.65732	163.781	1.68866e-37	2.84455e-34	0.211387	0.26655	0	28.4712	12.2566	24.7508	18.8376		0.311347	0.382802	0	40.6735	17.2587	36.7367	25.4792
AT4G11910	INVOLVED IN: biological_process unknown; LOCATED IN: chloroplast; BEST Arabidopsis thaliana protein match is: non-yellowing 1 (TAIR:AT4G22920.1); Has 206 Blast hits to 202 proteins in 67 species: Archae - 0; Bacteria - 86; Metazoa - 0; Fungi - 0; Plants - 118; Viruses - 0; Other Eukaryotes - 2 (source: NCBI BLink).	7.00443	2.14675	19.8754	8.26576e-06	4.77492e-05	0	0	0.16325	3.24509	0	10.875	9.09255		0	0	0.242307	4.38921	0	15.618	13.0668
AT1G70170	MMP, matrix metalloproteinase	6.83893	1.35443	32.5073	1.18745e-08	1.41062e-07	0	0.0817802	0	3.10065	0.186276	3.30541	3.99905		0	0.121384	0	4.56686	0.267518	4.75017	5.71298
AT4G05100	AtMYB74, MYB74, myb domain protein 74	6.74757	2.89058	32.4207	1.24157e-08	1.46767e-07	0	0.154826	0.194835	26.4223	0.528984	5.20799	5.11942		0	0.209413	0.286967	37.9461	0.760198	7.44005	7.20874
AT1G21326	VQ motif-containing protein	6.7468	2.94087	63.1486	1.91686e-15	8.94446e-14	0.400755	0.210556	0	32.1966	4.41228	12.4595	14.9442		0.57554	0.302588	0	45.3366	6.54901	16.8523	22.0108
AT1G66390	ATMYB90, MYB90, PAP2, myb domain protein 90	6.65765	2.08614	65.3159	6.38039e-16	3.30701e-14	0.0325157	0.215254	0	9.10197	3.36203	7.37604	6.30122		0.0478914	0.309134	0	13.0029	4.73414	10.948	8.52285
AT1G07160	Protein phosphatase 2C family protein	6.61884	3.00506	37.1442	1.09711e-09	1.66494e-08	0.0658776	0.228438	0.0448007	24.1534	1.15891	2.26026	4.623		0.0891041	0.336461	0.06434	34.7106	1.6556	3.18271	6.86177
AT1G65690	Late embryogenesis abundant (LEA) hydroxyproline-rich glycoprotein family	6.51909	3.54139	38.7395	4.84315e-10	7.90783e-09	0.124992	0.147758	0.478136	49.1755	1.54817	8.2751	7.56945		0.16906	0.217629	0.686669	70.6696	2.21169	11.6523	11.2351
AT1G02310	MAN1, Glycosyl hydrolase superfamily protein	6.49052	3.03944	36.0042	1.96897e-09	2.83482e-08	0.0230651	0.37082	0	5.84051	0.993695	13.4148	16.8023		0.0311971	0.546171	0	8.39335	1.41958	18.8895	24.9392
AT4G34580	COW1, SRH1, Sec14p-like phosphatidylinositol transfer family protein	6.39381	2.3709	53.6838	2.35493e-13	7.35484e-12	0	0.131493	0	1.9025	4.14321	2.90629	2.30663		0	0.188842	0	2.71788	5.83412	4.31371	3.11988
AT5G07820	Plant calmodulin-binding protein-related	6.37811	1.67103	60.9987	5.71131e-15	2.4418e-13	0.0310814	0	0.0792644	1.44495	2.32661	3.16815	2.49144		0.0420397	0	0.113835	2.07653	3.32375	4.46112	3.69797
AT1G02390	ATGPAT2, GPAT2, glycerol-3-phosphate acyltransferase 2	6.34504	0.930945	19.502	1.00494e-05	5.70742e-05	0	0.0169291	0.0547814	1.41651	0	3.02319	2.12871		0	0.0238381	0.0813102	1.91593	0	4.34172	3.05916
AT4G37780	ATMYB87, MYB87, myb domain protein 87	6.30507	2.39142	38.9773	4.28752e-10	7.07377e-09	0.144416	0.218523	0	17.9702	1.49323	4.01205	4.47784		0.207402	0.314037	0	25.3042	2.21635	5.42658	6.59529
AT4G18170	ATWRKY28, WRKY28, WRKY DNA-binding protein 28	6.27641	4.33291	18.3841	1.80556e-05	9.68001e-05	0.154881	0.732368	0.394982	88.0382	0.278026	1.62515	2.9105		0.229885	0.990579	0.581757	126.435	0.399549	2.32166	4.09832
AT1G71520	Integrase-type DNA-binding superfamily protein	6.26298	1.69353	43.2449	4.83002e-11	9.77905e-10	0.0550867	0.364674	0	13.6221	2.90724	5.78017	11.1605		0.0745086	0.537118	0	19.5761	4.15323	8.13916	16.5652
AT5G52300	LTI65, RD29B, CAP160 protein	6.23058	5.37206	9.69483	0.00184788	0.00579331	0.0300473	0.0710403	1.44059	0.0148604	0	61.3149	63.562		0.042925	0.100033	2.13822	0.0200998	0	88.0567	91.3443
AT5G53290	CRF3, cytokinin response factor 3	6.18345	1.91852	61.7523	3.89501e-15	1.71309e-13	0.154243	0.041677	0.0224773	3.33468	5.98061	2.57631	3.62959		0.217192	0.0618598	0.0304021	4.91156	8.58898	3.70239	5.18517
AT4G30250	P-loop containing nucleoside triphosphate hydrolases superfamily protein	6.13936	1.79358	47.9457	4.38183e-12	1.07285e-10	0.0205516	0	0.167715	5.28536	2.8333	2.17699	2.95082		0.0295345	0	0.236163	7.84489	3.83224	3.20642	4.23778
AT5G18840	Major facilitator superfamily protein	6.05832	3.94263	74.8541	5.06821e-18	3.66412e-16	0	0.29823	0.464654	12.5809	18.2844	10.8546	8.07104		0	0.419942	0.689671	17.0165	26.9306	15.5888	11.5988
AT5G67450	AZF1, ZF1, zinc-finger protein 1	5.99046	3.28641	87.8679	6.99749e-21	7.70409e-19	0.16626	0.104823	0.537066	12.4985	5.19306	18.1377	15.9145		0.238772	0.15064	0.767243	17.5993	7.7079	24.5325	23.44
AT3G52450	PUB22, plant U-box 22	5.8921	2.86863	58.3826	2.15796e-14	8.29928e-13	0.175407	0.202748	0.0795246	11.7017	1.2175	6.09611	7.74265		0.26035	0.274231	0.11713	16.8052	1.74966	8.7088	10.9026
AT5G08240	unknown protein; BEST Arabidopsis thaliana protein match is: unknown protein (TAIR:AT5G23160.1); Has 69 Blast hits to 69 proteins in 10 species: Archae - 0; Bacteria - 1; Metazoa - 0; Fungi - 0; Plants - 68; Viruses - 0; Other Eukaryotes - 0 (source: NCBI BLink).	5.85156	3.27835	59.0623	1.52761e-14	6.069e-13	0.301146	0.35052	0.0945216	5.1326	2.24551	20.1862	16.3446		0.446981	0.474103	0.139218	7.37113	3.227	28.8377	23.0152
AT1G61810	BGLU45, beta-glucosidase 45	5.66393	3.98551	71.9775	2.17669e-17	1.40484e-15	0.222385	0.157734	0.718364	19.6139	3.61277	16.0193	16.2589		0.317695	0.222108	1.06624	26.5291	5.32115	23.006	23.3656
AT5G57010	calmodulin-binding family protein	5.65365	5.98591	129.18	6.19242e-30	2.31803e-27	1.22272	2.04061	1.10054	47.6483	18.1466	71.8759	80.9531		1.75716	2.91518	1.54969	70.7228	24.5446	105.864	116.26
AT1G78410	VQ motif-containing protein	5.64782	2.9467	66.561	3.39228e-16	1.82565e-14	0	0.505334	0.89194	13.3095	12.3997	21.1164	24.3471		0	0.721911	1.25596	19.7549	16.7715	31.1018	34.9658
AT5G52390	PAR1 protein	5.64076	6.22931	34.5121	4.23618e-09	5.54887e-08	1.56545	3.64196	3.76868	2.60139	58.7093	197.238	201.851		2.30571	5.23035	5.41594	3.7163	82.6695	292.754	273.018
AT5G05300	unknown protein; FUNCTIONS IN: molecular_function unknown; INVOLVED IN: biological_process unknown; LOCATED IN: endomembrane system; EXPRESSED IN: 10 plant structures; EXPRESSED DURING: 8 growth stages; Has 1807 Blast hits to 1807 proteins in 277 species: Archae - 0; Bacteria - 0; Metazoa - 736; Fungi - 347; Plants - 385; Viruses - 0; Other Eukaryotes - 339 (source: NCBI BLink).	5.61616	2.49558	38.2823	6.12138e-10	9.82045e-09	0	0.098123	2.11679	35.4068	17.4331	29.1355	27.784		0	0.132718	3.11777	50.849	25.0529	41.6225	39.1231
AT4G21120	AAT1, CAT1, amino acid transporter 1	5.60326	2.6946	33.3243	7.80001e-09	9.63985e-08	0.170534	0.107518	0.08698	12.6933	1.05613	1.43436	1.43959		0.244911	0.154513	0.124258	17.8736	1.56758	1.94007	2.12033
AT2G37430	C2H2 and C2HC zinc fingers superfamily protein	5.56227	3.05506	27.2729	1.76668e-07	1.59143e-06	0	0.76848	0.452136	39.3844	3.7793	3.94947	8.52434		0	1.10364	0.64976	56.264	5.3217	5.86207	11.5298
AT1G69930	ATGSTU11, GSTU11, glutathione S-transferase TAU 11	5.52898	3.53605	53.9882	2.01701e-13	6.36263e-12	0.122368	0.954733	0.374479	22.6645	3.16313	18.3733	23.0401		0.175854	1.36392	0.52731	33.6402	4.27836	27.0616	33.0887
AT4G28460	unknown protein; FUNCTIONS IN: molecular_function unknown; INVOLVED IN: biological_process unknown; LOCATED IN: endomembrane system; EXPRESSED IN: 10 plant structures; EXPRESSED DURING: LP.04 four leaves visible, 4 anthesis, petal differentiation and expansion stage; Has 8 Blast hits to 8 proteins in 3 species: Archae - 0; Bacteria - 0; Metazoa - 0; Fungi - 0; Plants - 8; Viruses - 0; Other Eukar…	5.51873	2.09584	35.6386	2.3754e-09	3.34116e-08	0.527503	0.332578	0.179366	18.8997	0.946917	14.9358	12.4942		0.776944	0.477628	0.257766	26.9999	1.33337	22.1687	16.8992
AT5G23240	DNAJ heat shock N-terminal domain-containing protein	5.46276	5.19498	32.2089	1.38456e-08	1.60405e-07	0.393035	2.08859	0.49639	1.62911	74.3432	24.4826	25.1415		0.57889	2.99951	0.713358	2.32732	104.684	36.3387	34.0057
AT1G32910	HXXXD-type acyl-transferase family protein	5.44493	3.96384	127.855	1.20766e-29	4.32829e-27	0.597542	0.847656	0.140664	19.2774	13.9114	15.7323	17.9973		0.880103	1.21735	0.202148	27.5393	19.5888	23.3509	24.3426
AT4G35590	RWP-RK domain-containing protein	5.43967	2.05647	53.3797	2.7493e-13	8.48203e-12	0	0.217934	0.293841	4.61578	4.28146	6.1026	7.61211		0	0.311336	0.413762	6.85106	5.79097	8.98836	10.932
AT2G18690	unknown protein; FUNCTIONS IN: molecular_function unknown; INVOLVED IN: biological_process unknown; LOCATED IN: membrane; EXPRESSED IN: 17 plant structures; EXPRESSED DURING: 9 growth stages; CONTAINS InterPro DOMAIN/s: Protein of unknown function DUF975 (InterPro:IPR010380); BEST Arabidopsis thaliana protein match is: unknown protein (TAIR:AT2G18680.1); Has 213 Blast hits to 211 proteins in 20 s…	5.40697	2.34738	19.6532	9.28491e-06	5.30724e-05	0	0.0646023	0.441325	16.2164	0.980991	1.84313	1.8854		0	0.0909676	0.655044	21.9339	1.44487	2.647	2.7095
AT1G19200	Protein of unknown function (DUF581)	5.40138	0.461001	30.2429	3.81183e-08	4.02068e-07	0.218992	0.0414208	0	3.68242	1.65107	3.06381	2.81638		0.325043	0.0560245	0	5.28847	2.37273	4.3769	3.96579
AT4G34970	ADF9, actin depolymerizing factor 9	5.39772	2.8037	90.3127	2.03341e-21	2.42927e-19	0.613401	0.309388	0.375434	12.9842	6.91499	16.5097	17.6866		0.876295	0.435654	0.557245	17.562	10.1849	23.7103	25.4173
AT2G38790	unknown protein; Has 21 Blast hits to 21 proteins in 5 species: Archae - 0; Bacteria - 0; Metazoa - 0; Fungi - 0; Plants - 19; Viruses - 0; Other Eukaryotes - 2 (source: NCBI BLink).	5.39455	3.69105	30.1196	4.06205e-08	4.25002e-07	0	0.704461	1.00302	28.146	1.76505	21.4385	21.2857		0	0.991964	1.48875	38.0695	2.5997	30.7887	30.5895
AT5G60900	RLK1, receptor-like protein kinase 1	5.38819	1.02048	38.4742	5.54811e-10	8.98634e-09	0	0.0674678	0.0582189	1.87704	1.12183	1.14067	1.23169		0	0.0993714	0.0836104	2.69748	1.60263	1.6062	1.82816
AT5G46295	unknown protein; BEST Arabidopsis thaliana protein match is: unknown protein (TAIR:AT1G06475.1); Has 30201 Blast hits to 17322 proteins in 780 species: Archae - 12; Bacteria - 1396; Metazoa - 17338; Fungi - 3422; Plants - 5037; Viruses - 0; Other Eukaryotes - 2996 (source: NCBI BLink).	5.38594	1.41287	41.5021	1.17743e-10	2.18195e-09	0.469177	0.0739513	0.398835	16.4748	6.14818	10.1586	5.85483		0.670259	0.104132	0.591978	22.2834	9.05549	14.5892	8.41392
AT1G11210	Protein of unknown function (DUF761)	5.29837	5.56597	76.7645	1.92613e-18	1.4748e-16	0.713629	3.22447	2.10301	16.3659	75.1538	73.2954	71.1262		1.01948	4.54043	3.12143	22.136	110.692	105.262	102.215
AT3G48360	ATBT2, BT2, BTB and TAZ domain protein 2	5.27958	4.64428	24.4682	7.5547e-07	5.75051e-06	1.15854	0.821738	0.795453	74.0905	20.349	2.22645	1.45228		1.70639	1.18013	1.14314	105.844	28.6537	3.30465	1.96431
AT4G26200	ACS7, ATACS7, 1-amino-cyclopropane-1-carboxylate synthase 7	5.26952	2.70847	78.2831	8.92817e-19	7.23053e-17	0.222361	0.305877	0.123724	8.97778	3.37471	6.04008	6.23224		0.317661	0.43071	0.18364	12.1431	4.97051	8.67439	8.95629
AT5G50260	Cysteine proteinases superfamily protein	5.2608	2.8565	12.7163	0.000362477	0.00137769	0.16644	0.0196755	0.551795	21.9166	0	2.88993	2.3641		0.23903	0.0282756	0.788286	30.8611	0	3.90883	3.48202
AT4G02280	ATSUS3, SUS3, sucrose synthase 3	5.18254	5.38607	13.5517	0.000232087	0.000932164	0.835308	0.041577	1.52479	7.69702	0.0118378	41.2538	41.3206		1.2303	0.0597103	2.19126	10.9958	0.016669	61.2316	55.8891
AT5G42010	Transducin/WD40 repeat-like superfamily protein	5.1457	3.23939	99.0422	2.47182e-23	3.85536e-21	0.295612	0.241442	0.150775	8.45303	3.1839	5.62624	6.35599		0.438767	0.326567	0.222072	12.1397	4.57556	8.03755	8.94997
AT3G23340	ckl10, casein kinase I-like 10	5.13333	2.7058	90.0561	2.31507e-21	2.70815e-19	0.276224	0.191568	0.187849	5.02731	7.19972	4.87665	5.10965		0.396696	0.275301	0.268358	7.07904	10.6863	6.59601	7.52586
AT4G21200	ATGA2OX8, GA2OX8, gibberellin 2-oxidase 8	5.09731	2.22041	62.209	3.08875e-15	1.3949e-13	0.35524	0.083989	0.332178	5.65138	8.44939	5.67999	5.73685		0.527272	0.113601	0.489256	8.11617	12.1425	8.11433	8.07815
AT5G18270	ANAC087, Arabidopsis NAC domain containing protein 87	5.06798	3.0662	18.3989	1.79162e-05	9.61448e-05	0.357395	0.0795279	0.557585	17.5509	0.0226432	7.9624	7.07412		0.483402	0.117134	0.800769	25.2222	0.0323477	11.212	10.4999
AT1G07050	CCT motif family protein	5.05463	3.46961	24.3461	8.04878e-07	6.07989e-06	0.692783	1.78353	0	4.83487	50.2833	11.5385	10.3064		1.02827	2.41235	0	6.94354	72.2617	16.4838	14.5126
AT3G04060	anac046, NAC046, NAC domain containing protein 46	4.9852	1.16335	33.816	6.058e-09	7.62113e-08	0	0.10195	0.175949	2.38854	1.60231	1.76676	3.20963		0	0.137895	0.25915	3.43028	2.30266	2.52396	4.51953
AT2G39920	HAD superfamily, subfamily IIIB acid phosphatase	4.98505	2.60939	31.1506	2.38762e-08	2.61188e-07	0	0.595526	0.391001	2.19358	14.6262	7.44195	6.58392		0	0.855824	0.558578	3.08882	21.7092	10.0658	9.69728
AT2G18550	ATHB21, HB-2, HB21, homeobox protein 21	4.98498	1.9658	17.1918	3.37886e-05	0.000169648	0.0483566	0	1.03589	8.99228	0.572911	11.936	14.3547		0.0717742	0	1.52573	12.9142	0.823325	17.0515	20.2132
AT5G52020	Integrase-type DNA-binding superfamily protein	4.97841	3.99022	49.4693	2.01497e-12	5.238e-11	1.13231	1.83572	0.165007	12.8321	8.04908	35.8859	42.0052		1.61759	2.58491	0.244915	17.3563	11.8553	51.5371	60.3653
AT5G59490	Haloacid dehalogenase-like hydrolase (HAD) superfamily protein	4.96078	3.14635	43.5353	4.16376e-11	8.61654e-10	0.147201	1.28074	0.150158	17.7052	5.10512	12.3271	13.3814		0.211401	1.84053	0.214514	24.931	7.57736	16.6733	19.7091
AT3G07195	RPM1-interacting protein 4 (RIN4) family protein	4.93937	3.28794	56.7653	4.91051e-14	1.75249e-12	0.238494	0.998853	0.799366	22.95	4.14664	17.5685	17.5268		0.342511	1.43544	1.14196	32.3163	6.15473	23.7626	25.8147
AT5G06760	LEA4-5, Late Embryogenesis Abundant 4-5	4.93755	5.1971	9.90983	0.00164398	0.00523297	1.57306	0.566729	6.22761	0.370469	0.0403398	142.415	129.13		2.33484	0.766541	9.17247	0.532045	0.057972	203.452	181.83
AT2G15480	UGT73B5, UDP-glucosyl transferase 73B5	4.92508	4.50779	58.4121	2.12584e-14	8.19446e-13	0.470413	1.11219	0.978181	26.558	2.90356	20.431	27.5078		0.698218	1.50432	1.44074	38.141	4.17268	29.1874	38.7342
AT2G18050	HIS1-3, histone H1-3	4.85533	6.06785	19.8536	8.36054e-06	4.81481e-05	3.44555	0.834496	13.8876	23.8568	5.92863	261.432	262.089		4.85174	1.23862	18.784	35.1381	8.51434	375.702	374.416
AT1G76930	ATEXT1, ATEXT4, EXT1, EXT4, ORG5, extensin 4	4.84439	1.64798	26.7654	2.29717e-07	1.99971e-06	0	0.109656	0.473121	7.82768	2.71626	3.09958	2.96198		0	0.157482	0.679918	11.1825	3.82482	4.60061	4.00628
AT5G11140	Arabidopsis phospholipase-like protein (PEARLI 4) family	4.8401	4.18778	53.6407	2.40721e-13	7.49526e-12	0.132481	2.58931	2.52266	39.8804	20.7376	42.5417	47.4572		0.196637	3.50223	3.71556	57.2738	29.8018	60.7744	66.8253
AT2G25625	unknown protein; FUNCTIONS IN: molecular_function unknown; INVOLVED IN: biological_process unknown; LOCATED IN: chloroplast; EXPRESSED IN: 10 plant structures; EXPRESSED DURING: LP.06 six leaves visible, LP.04 four leaves visible, 4 anthesis, petal differentiation and expansion stage; Has 24 Blast hits to 24 proteins in 9 species: Archae - 0; Bacteria - 0; Metazoa - 0; Fungi - 0; Plants - 24; Vir…	4.82578	3.34168	45.6955	1.38138e-11	3.13603e-10	1.63992	0.426496	0.752789	10.8275	3.88583	32.899	32.2857		2.3092	0.633035	1.0182	15.9476	5.58059	47.2789	46.1228
AT2G22470	AGP2, ATAGP2, arabinogalactan protein 2	4.82348	6.844	58.2218	2.34164e-14	8.88399e-13	7.18191	11.4088	17.3339	394.521	40.8	274.369	296.799		10.3211	16.2985	24.4081	585.575	55.1849	404.111	426.244
AT1G62300	ATWRKY6, WRKY6, WRKY family transcription factor	4.82337	4.86005	37.2494	1.03948e-09	1.59327e-08	1.06331	1.02082	1.06824	45.4488	1.1626	19.1749	20.4073		1.4382	1.50354	1.53414	65.314	1.66087	27.0005	30.2898
AT5G64750	ABR1, Integrase-type DNA-binding superfamily protein	4.81709	3.16405	20.9804	4.64003e-06	2.86936e-05	0	0.747932	0.455091	21.4423	1.28863	4.19482	5.98401		0	1.05318	0.675477	29.0022	1.89799	6.02434	8.59956
AT1G05575	unknown protein; FUNCTIONS IN: molecular_function unknown; INVOLVED IN: anaerobic respiration; LOCATED IN: endomembrane system; EXPRESSED IN: 17 plant structures; EXPRESSED DURING: 9 growth stages; BEST Arabidopsis thaliana protein match is: unknown protein (TAIR:AT2G31945.1); Has 63 Blast hits to 63 proteins in 10 species: Archae - 0; Bacteria - 0; Metazoa - 0; Fungi - 0; Plants - 63; Viruses - …	4.81513	5.50105	127.287	1.60727e-29	5.5254e-27	4.45105	8.0528	7.17261	200.865	69.8955	136.148	133.079		6.02035	11.8607	10.3009	288.661	99.8516	191.713	197.525
AT2G23680	Cold acclimation protein WCOR413 family	4.80958	3.32089	63.7775	1.39295e-15	6.64709e-14	0.497061	0.411318	1.17254	9.83322	5.55439	19.2791	24.3551		0.67231	0.605819	1.68394	14.1312	7.93491	27.1472	36.1494
AT1G34420	leucine-rich repeat transmembrane protein kinase family protein	4.76941	2.53486	42.0365	8.95858e-11	1.69837e-09	0.298391	0.0627094	0.0901882	2.66727	0.785605	3.74392	4.91612		0.428815	0.0895857	0.126995	3.95895	1.06259	5.51432	7.06023
AT2G38465	unknown protein; FUNCTIONS IN: molecular_function unknown; INVOLVED IN: biological_process unknown; LOCATED IN: plasma membrane; EXPRESSED IN: 21 plant structures; EXPRESSED DURING: 11 growth stages; Has 16 Blast hits to 16 proteins in 8 species: Archae - 0; Bacteria - 0; Metazoa - 0; Fungi - 0; Plants - 16; Viruses - 0; Other Eukaryotes - 0 (source: NCBI BLink).	4.74811	2.13286	27.002	2.03244e-07	1.7979e-06	0.788371	1.24262	0	2.59936	12.0292	20.2868	19.6761		1.12625	1.74976	0	3.51581	17.7175	29.1346	28.2763
AT3G23120	AtRLP38, RLP38, receptor like protein 38	4.74728	3.12352	94.5242	2.42109e-22	3.37052e-20	0.313117	0.167372	0.361069	5.70953	6.46629	4.58473	4.98863		0.449977	0.239104	0.508427	8.47448	8.74612	6.75272	7.16437
AT3G14680	CYP72A14, cytochrome P450, family 72, subfamily A, polypeptide 14	4.73403	1.19677	28.2017	1.09308e-07	1.03154e-06	0	0.160707	0.134824	2.48393	0.732104	2.50951	2.32846		0	0.230797	0.193755	3.5485	1.03089	3.72478	3.14941
AT2G41470	unknown protein; FUNCTIONS IN: molecular_function unknown; INVOLVED IN: biological_process unknown; LOCATED IN: vacuole; BEST Arabidopsis thaliana protein match is: unknown protein (TAIR:AT2G41440.1); Has 1066 Blast hits to 825 proteins in 144 species: Archae - 7; Bacteria - 46; Metazoa - 465; Fungi - 36; Plants - 67; Viruses - 4; Other Eukaryotes - 441 (source: NCBI BLink).	4.73216	3.41101	64.685	8.7883e-16	4.4323e-14	0.360519	0.901077	0.682985	4.22829	20.3302	14.025	12.0222		0.530998	1.29407	0.981512	6.04046	28.6273	20.8168	16.2609
AT4G36950	MAPKKK21, mitogen-activated protein kinase kinase kinase 21	4.73042	8.19713	87.3463	9.10917e-21	9.7735e-19	9.16012	20.1981	20.9014	300.645	138.876	443.483	451.791		13.086	28.4413	31.0232	406.644	204.547	636.903	649.265
AT1G02230	ANAC004, NAC004, NAC domain containing protein 4	4.7303	2.82951	38.999	4.24014e-10	7.00246e-09	0.504188	0.673155	0.332793	22.618	2.29993	6.01651	7.3672		0.709956	0.999142	0.450126	33.3134	3.30302	8.64628	10.5247
AT1G24145	unknown protein; FUNCTIONS IN: molecular_function unknown; INVOLVED IN: biological_process unknown; LOCATED IN: endomembrane system; Has 3 Blast hits to 3 proteins in 1 species: Archae - 0; Bacteria - 0; Metazoa - 0; Fungi - 0; Plants - 3; Viruses - 0; Other Eukaryotes - 0 (source: NCBI BLink).	4.70219	3.67435	67.7283	1.87652e-16	1.0398e-14	1.47122	1.44933	2.75143	58.6948	10.828	40.7988	34.6127		2.11428	2.07049	3.87433	87.1187	14.6457	60.0914	49.7086
AT3G50260	ATERF#011, CEJ1, DEAR1, cooperatively regulated by ethylene and jasmonate 1	4.69597	4.04644	26.8089	2.24603e-07	1.95932e-06	0	2.06309	2.54324	54.6004	9.60823	26.1993	27.7948		0	2.79047	3.74587	78.4137	13.8079	37.4279	39.1384
AT2G45650	AGL6, AGAMOUS-like 6	4.66168	4.80263	188.901	5.52372e-43	1.73948e-39	1.90661	1.71989	2.51343	26.5187	40.7547	39.5427	44.8548		2.8082	2.47	3.61202	37.8841	57.3873	58.692	60.6692
AT1G55450	S-adenosyl-L-methionine-dependent methyltransferases superfamily protein	4.6592	7.15247	147.674	5.59e-34	4.28016e-31	5.95374	11.3058	7.95319	190.039	103.974	156.345	170.673		8.50542	15.9198	11.8047	257.041	153.141	224.533	245.273
AT1G14860	atnudt18, NUDT18, nudix hydrolase homolog 18	4.63505	1.66143	19.0087	1.30123e-05	7.215e-05	0	0.107518	0.550873	7.08463	0.551025	5.05575	3.95573		0	0.151398	0.817644	9.58246	0.811589	7.26076	5.68475
AT4G19380	Long-chain fatty alcohol dehydrogenase family protein	4.61144	3.48267	51.9521	5.68704e-13	1.64602e-11	0.162537	0.742949	0.26252	3.24222	12.8087	6.72717	4.80824		0.232198	1.04616	0.38965	4.38533	18.8655	9.66115	6.90988
AT4G15610	Uncharacterised protein family (UPF0497)	4.60401	2.82325	10.5594	0.001156	0.0038396	0	0	1.79581	28.33	0.656342	7.34149	7.03787		0	0	2.57903	40.7127	0.937639	10.3377	10.4461
AT4G30180	sequence-specific DNA binding transcription factors;transcription regulators	4.60126	0.962106	31.6897	1.80883e-08	2.03675e-07	0.359724	0.0425246	0.275213	2.57967	4.84304	5.03272	3.76282		0.516957	0.0607499	0.387532	3.82892	6.55055	7.41256	5.40393
AT1G14780	MAC/Perforin domain-containing protein	4.56444	2.81605	19.7458	8.84577e-06	5.0714e-05	0.219292	0.304168	0.298262	14.9378	0.330665	1.50478	1.5067		0.314933	0.437117	0.426093	21.0342	0.490796	2.03532	2.21917
AT2G43570	CHI, chitinase, putative	4.56443	1.26956	30.3069	3.68811e-08	3.9024e-07	0.187305	0.118092	0.286602	6.39184	1.17681	3.49399	2.72235		0.268996	0.169708	0.409435	9.00045	1.7467	4.72587	4.00967
AT2G35980	ATNHL10, NHL10, YLS9, Late embryogenesis abundant (LEA) hydroxyproline-rich glycoprotein family	4.56405	1.36972	19.5945	9.57435e-06	5.45417e-05	0	0.240091	0.480948	8.57376	0.74218	3.08064	4.72812		0	0.342989	0.677231	12.7258	1.00385	4.53739	6.79024
AT4G35600	CONNEXIN 32, Protein kinase superfamily protein	4.55159	6.04771	94.2428	2.79101e-22	3.85066e-20	2.17359	3.70741	4.41471	46.858	22.4493	84.79	88.6034		3.06067	5.50279	5.9712	69.0158	32.2402	121.851	126.577
AT1G64940	CYP89A6, cytochrome P450, family 87, subfamily A, polypeptide 6	4.54293	1.70101	23.6804	1.13734e-06	8.22956e-06	0.459199	0.098698	0	2.10588	1.25894	3.29564	6.06739		0.656004	0.138978	0	2.84836	1.85426	4.733	8.71939
AT5G27420	ATL31, CNI1, carbon/nitrogen insensitive 1	4.52194	7.04655	104.633	1.47008e-24	2.66274e-22	4.64769	10.1949	8.47244	191.465	69.4326	131.101	130.704		6.89841	13.7893	12.4788	274.97	99.781	187.288	184.047
AT1G52690	Late embryogenesis abundant protein (LEA) family protein	4.5148	7.25563	8.87415	0.00289237	0.00856423	3.79369	1.0904	40.7478	1.03009	2.60384	562.572	550.371		5.58763	1.56596	58.5583	1.47157	3.66651	835.008	744.415
AT5G01380	Homeodomain-like superfamily protein	4.51258	4.20785	38.4262	5.68651e-10	9.18401e-09	0.506084	2.44092	0.903439	43.3508	3.65204	18.4342	20.0606		0.726807	3.50782	1.29064	61.043	5.42061	24.9336	29.5468
AT1G22810	Integrase-type DNA-binding superfamily protein	4.49923	6.98718	84.147	4.5932e-20	4.5247e-18	9.49497	21.7538	10.9015	317.357	83.6957	249.759	283.459		13.6451	31.0771	15.3506	471.043	113.204	367.863	407.087
AT2G41190	Transmembrane amino acid transporter family protein	4.4713	6.29863	12.8076	0.000345205	0.0013223	1.08604	1.32254	7.33005	1.44213	0.897322	117.123	110.12		1.52927	1.96301	9.91441	2.12407	1.28868	168.317	157.316
AT2G33830	Dormancy/auxin associated family protein	4.46727	6.36804	36.7978	1.31039e-09	1.95688e-08	7.6357	14.6666	11.0789	11.3526	153.805	286.642	292.436		10.9082	20.6523	16.444	15.3552	226.536	411.657	420.257
AT1G80130	Tetratricopeptide repeat (TPR)-like superfamily protein	4.46173	6.13927	33.9995	5.51256e-09	7.05081e-08	0.746134	4.91736	8.1345	18.1509	34.4053	130.904	131.428		1.07226	7.02485	11.4543	26.9408	46.5356	192.805	188.749
AT1G78850	D-mannose binding lectin protein with Apple-like carbohydrate-binding domain	4.44911	3.60401	89.6633	2.82349e-21	3.28011e-19	0.702519	0.664383	0.868645	15.5823	5.09021	12.2326	14.9831		1.00361	0.935528	1.2893	21.0762	7.49723	17.5677	21.532
AT4G30650	Low temperature and salt responsive protein family	4.44862	4.71554	19.3325	1.09822e-05	6.18711e-05	1.33817	10.6516	0.682528	2.48182	117.645	69.2593	80.2043		1.98621	14.407	1.00528	3.56424	169.067	98.9426	112.937
AT1G19960	BEST Arabidopsis thaliana protein match is: transmembrane receptors (TAIR:AT2G32140.1); Has 41 Blast hits to 41 proteins in 17 species: Archae - 0; Bacteria - 2; Metazoa - 23; Fungi - 0; Plants - 11; Viruses - 0; Other Eukaryotes - 5 (source: NCBI BLink).	4.4426	1.65057	36.704	1.37494e-09	2.04421e-08	0.905236	0.856095	0.307807	14.1772	14.7873	8.44313	5.44884		1.30004	1.23029	0.439728	19.9631	21.9484	11.4199	8.02544
AT1G05340	unknown protein; FUNCTIONS IN: molecular_function unknown; INVOLVED IN: biological_process unknown; LOCATED IN: chloroplast; EXPRESSED IN: 14 plant structures; EXPRESSED DURING: 7 growth stages; BEST Arabidopsis thaliana protein match is: unknown protein (TAIR:AT2G32210.1); Has 189 Blast hits to 189 proteins in 27 species: Archae - 0; Bacteria - 0; Metazoa - 0; Fungi - 21; Plants - 168; Viruses -…	4.42617	5.38091	34.106	5.21893e-09	6.72631e-08	3.51718	4.34971	8.46361	92.3711	4.85667	124.82	132.983		5.05451	6.21392	11.9177	137.103	6.56898	183.844	190.981
AT5G26340	ATSTP13, MSS1, STP13, Major facilitator superfamily protein	4.41284	5.11331	32.8847	9.77879e-09	1.17828e-07	0.36999	2.16028	2.33017	63.3607	15.0044	10.8993	9.19637		0.531709	3.08614	3.28116	94.0442	20.2945	16.0532	13.2073
AT4G14780	Protein kinase superfamily protein	4.41164	1.40594	25.7399	3.90664e-07	3.20855e-06	0.305786	0.244696	0	1.39599	1.77341	5.00678	3.52235		0.450383	0.351417	0	1.99428	2.49717	7.4314	4.76422
AT1G24140	Matrixin family protein	4.389	2.82931	45.8926	1.24916e-11	2.85899e-10	0.501317	0.338645	0.681851	13.6955	2.1855	7.15681	8.03279		0.738376	0.486341	0.979882	19.5652	3.07744	10.6226	10.8649
AT1G22180	Sec14p-like phosphatidylinositol transfer family protein	4.3793	3.09566	56.1204	6.81663e-14	2.36755e-12	0.515915	0.59246	0.319527	2.67913	4.34613	10.9373	11.7995		0.697811	0.872618	0.458884	3.85015	6.20881	15.4011	17.5136
AT5G20630	ATGER3, GER3, GLP3, GLP3A, GLP3B, germin 3	4.35812	8.41346	71.4624	2.82596e-17	1.80316e-15	23.2348	37.0994	51.7025	496.847	936.524	401.167	361.928		33.3905	52.9996	72.8031	737.455	1266.71	590.868	519.779
AT1G14700	ATPAP3, PAP3, purple acid phosphatase 3	4.35523	1.82123	49.7248	1.76899e-12	4.64152e-11	0.282358	0.339856	0.209476	3.3007	4.75525	5.02769	3.59512		0.397593	0.504437	0.283331	4.86152	6.8292	7.22524	5.13593
AT3G60420	Phosphoglycerate mutase family protein	4.342	5.70891	42.8037	6.05165e-11	1.20212e-09	1.17104	4.38065	6.87537	12.69	55.7483	86.364	101.342		1.64896	6.50206	9.29943	18.6908	80.0623	124.113	144.775
AT5G59310	LTP4, lipid transfer protein 4	4.33914	8.7104	30.1992	3.89861e-08	4.10707e-07	32.722	42.9774	119.709	96.7976	645.782	1609.31	1709.43		48.1953	61.7215	172.032	138.283	909.337	2388.64	2312.12
AT3G15518	unknown protein; FUNCTIONS IN: molecular_function unknown; INVOLVED IN: biological_process unknown; LOCATED IN: cellular_component unknown; Has 30201 Blast hits to 17322 proteins in 780 species: Archae - 12; Bacteria - 1396; Metazoa - 17338; Fungi - 3422; Plants - 5037; Viruses - 0; Other Eukaryotes - 2996 (source: NCBI BLink).	4.33797	1.48677	20.3778	6.35615e-06	3.78605e-05	0.648189	0.660156	0	13.4641	1.82589	5.3813	4.65558		0.912726	0.979848	0	19.8309	2.62224	7.73342	6.65089
AT5G45890	SAG12, senescence-associated gene 12	4.33695	3.11927	11.7911	0.000595157	0.00214356	1.25376	0.750136	0.104404	3.3914	0	20.7625	18.6845		1.6958	1.10485	0.149938	4.87376	0	29.236	27.7329
AT2G22890	Kua-ubiquitin conjugating enzyme hybrid localisation domain	4.33492	1.17845	30.8823	2.74156e-08	2.96226e-07	0.0671423	0.317487	0.30821	3.25423	4.59207	2.11355	3.84432		0.0945441	0.471236	0.416875	4.79307	6.59484	3.03736	5.49193
AT1G71530	Protein kinase superfamily protein	4.32351	1.76834	20.532	5.86416e-06	3.52792e-05	0.0216332	0.225047	0.0882712	1.1555	0.186402	1.9781	3.60158		0.0310683	0.323414	0.126103	1.62708	0.27667	2.67551	5.30466
AT1G08500	AtENODL18, ENODL18, early nodulin-like protein 18	4.32303	0.778374	10.2222	0.00138759	0.00450539	0	0.385016	0.138432	0	3.47136	3.79718	3.52638		0	0.552936	0.198939	0	4.88808	5.63603	4.76968
AT5G45310	unknown protein; LOCATED IN: endomembrane system; EXPRESSED IN: stem, inflorescence meristem, root, leaf; EXPRESSED DURING: LP.04 four leaves visible; Has 30201 Blast hits to 17322 proteins in 780 species: Archae - 12; Bacteria - 1396; Metazoa - 17338; Fungi - 3422; Plants - 5037; Viruses - 0; Other Eukaryotes - 2996 (source: NCBI BLink).	4.31739	3.82163	26.9668	2.06975e-07	1.82443e-06	0.472574	0.282265	2.48645	2.85385	7.31337	26.9185	30.0375		0.63919	0.415741	3.57089	4.10124	10.4478	37.9043	44.5837
AT3G48520	CYP94B3, cytochrome P450, family 94, subfamily B, polypeptide 3	4.31193	6.8716	86.8616	1.16387e-20	1.23305e-18	7.51357	9.00293	4.67207	139.298	34.694	118.774	116.615		10.58	13.3628	6.3193	205.168	49.8253	170.689	166.594
AT1G68840	EDF2, RAP2.8, RAV2, TEM2, related to ABI3/VP1 2	4.2998	4.82089	65.6145	5.4835e-16	2.85974e-14	0.518148	1.79674	3.4136	38.2468	19.1838	26.4076	27.4422		0.740218	2.53002	5.06669	51.7314	28.2553	37.925	39.4369
AT4G11050	AtGH9C3, GH9C3, glycosyl hydrolase 9C3	4.28635	0.553062	20.0044	7.72632e-06	4.49413e-05	0	0.174435	0.0513146	0.547333	1.22809	1.49134	1.25548		0	0.250679	0.0733071	0.770709	1.82281	2.01714	1.84916
AT1G67810	SUFE2, sulfur E2	4.28487	1.04079	29.937	4.46309e-08	4.63221e-07	0.148772	0.386914	0.189701	5.51836	3.16466	2.45308	2.68649		0.209489	0.574284	0.256584	8.12783	4.5449	3.5253	3.83788
AT5G55450	Bifunctional inhibitor/lipid-transfer protein/seed storage 2S albumin superfamily protein	4.27906	4.53507	79.3824	5.11812e-19	4.28929e-17	2.16625	4.548	3.00528	34.6691	81.9875	31.3027	31.6756		3.11309	6.4972	4.23178	51.4582	110.894	46.1048	45.4906
AT3G26440	Protein of unknown function (DUF707)	4.26958	1.6917	34.4345	4.40836e-09	5.76097e-08	0.10243	0.274462	0.156731	3.88381	2.83161	1.99602	1.21806		0.144233	0.407376	0.211989	5.72036	4.06658	2.86846	1.7401
AT4G04330	Chaperonin-like RbcX protein	4.26782	4.33913	27.4353	1.62442e-07	1.47512e-06	0.635759	4.85292	3.38162	4.94099	92.49	32.4471	35.4812		0.913644	6.9328	4.76172	7.33375	125.099	47.7904	50.9559
AT5G58680	ARM repeat superfamily protein	4.25985	3.98985	64.902	7.87173e-16	4.03037e-14	1.00835	1.41819	1.58247	13.6567	5.54165	29.274	28.9697		1.36387	2.08882	2.27265	19.6259	7.91671	41.2213	42.9988
AT4G01010	ATCNGC13, CNGC13, cyclic nucleotide-gated channel 13	4.25256	3.15489	58.1927	2.37661e-14	8.99639e-13	0.383315	0.217504	0.735108	4.74696	3.20373	7.56916	9.95388		0.539752	0.322834	0.994285	6.99167	4.601	10.8776	14.22
AT3G49780	ATPSK3 (FORMER SYMBOL), ATPSK4, PSK4, phytosulfokine 4 precursor	4.23785	5.24844	43.3163	4.65697e-11	9.47423e-10	5.0349	11.0637	11.7071	259.556	22.8877	99.0017	129.204		6.81005	16.2954	16.8131	373.006	32.697	139.406	191.773
AT1G74010	Calcium-dependent phosphotriesterase superfamily protein	4.23782	2.70254	34.4077	4.46949e-09	5.82728e-08	0.428107	0.494837	0.606537	10.1394	0.870957	8.91284	8.73625		0.615228	0.706916	0.854075	15.0496	1.17803	13.1275	12.5465
AT3G04070	anac047, NAC047, NAC domain containing protein 47	4.23657	3.20584	29.6458	5.18639e-08	5.31416e-07	0.639163	0.36268	1.33009	24.6313	1.73481	7.76695	8.37769		0.941406	0.520858	1.91146	35.1878	2.44281	11.5282	11.3314
AT1G54120	unknown protein; BEST Arabidopsis thaliana protein match is: unknown protein (TAIR:AT3G14060.1); Has 23 Blast hits to 23 proteins in 7 species: Archae - 0; Bacteria - 0; Metazoa - 0; Fungi - 0; Plants - 23; Viruses - 0; Other Eukaryotes - 0 (source: NCBI BLink).	4.23513	1.70972	35.7593	2.23266e-09	3.17554e-08	0.553827	0.174587	1.25545	9.98233	7.75454	9.0397	10.028		0.791188	0.245839	1.86342	13.5018	11.4214	12.9823	14.4111
AT1G78476	unknown protein.	4.22469	1.7877	32.1606	1.41942e-08	1.6433e-07	0.35176	0.285141	1.07648	2.78351	9.57989	10.0435	9.64972		0.505512	0.407348	1.51581	4.13148	12.9575	14.7928	13.8583
AT2G47130	NAD(P)-binding Rossmann-fold superfamily protein	4.22344	1.67778	35.8912	2.08644e-09	2.99115e-08	0.521025	0.525591	0.0708656	5.46287	3.36704	5.55383	6.02759		0.748265	0.755322	0.101237	7.69236	4.99759	7.51195	8.87787
AT1G67920	unknown protein; BEST Arabidopsis thaliana protein match is: unknown protein (TAIR:AT1G24600.1); Has 22 Blast hits to 22 proteins in 5 species: Archae - 0; Bacteria - 0; Metazoa - 0; Fungi - 0; Plants - 22; Viruses - 0; Other Eukaryotes - 0 (source: NCBI BLink).	4.22082	5.36542	40.7569	1.72396e-10	3.08609e-09	3.27586	6.24684	12.4354	67.8332	17.2944	157.939	176.683		4.43083	9.20079	17.8589	97.4825	24.7064	222.397	262.245
AT2G42360	RING/U-box superfamily protein	4.21702	2.28475	54.3001	1.72089e-13	5.47984e-12	0.355151	0.824411	0.39522	7.05779	5.25092	8.80822	7.84944		0.500094	1.22365	0.534563	10.3952	7.54105	12.6582	11.2136
AT5G52310	COR78, LTI140, LTI78, RD29A, low-temperature-responsive protein 78 (LTI78) / desiccation-responsive protein 29A (RD29A)	4.21656	6.5791	31.9582	1.57525e-08	1.80021e-07	1.78256	7.38596	3.16579	4.37628	71.8933	77.2901	74.2737		2.6458	9.99002	4.66281	6.28494	103.317	110.415	104.586
AT2G27402	BEST Arabidopsis thaliana protein match is: plastid transcriptionally active 18 (TAIR:AT2G32180.1); Has 35333 Blast hits to 34131 proteins in 2444 species: Archae - 798; Bacteria - 22429; Metazoa - 974; Fungi - 991; Plants - 531; Viruses - 0; Other Eukaryotes - 9610 (source: NCBI BLink).	4.21493	2.02851	26.2274	3.03483e-07	2.54971e-06	0.344324	0.759809	0.468322	16.8778	4.90355	2.06454	3.80815		0.494498	1.09192	0.669037	23.7659	7.27818	2.79244	5.60891
AT3G01830	Calcium-binding EF-hand family protein	4.2085	5.33036	104.684	1.43233e-24	2.62257e-22	3.05762	4.15497	4.87539	50.299	23.1165	74.0449	75.1523		4.50348	5.96711	7.00638	71.8563	32.5507	109.903	101.649
AT5G48410	ATGLR1.3, GLR1.3, glutamate receptor 1.3	4.20432	1.55917	17.129	3.49242e-05	0.000174362	0.115325	0.0872518	0.14117	4.19787	0.0993695	0.818254	0.954909		0.162391	0.129505	0.190943	6.18292	0.142708	1.17591	1.36417
AT1G01560	ATMPK11, MPK11, MAP kinase 11	4.19664	6.54776	104.488	1.58168e-24	2.83441e-22	3.33729	8.17399	6.34964	56.0619	53.8157	102.018	114.318		4.51391	12.0392	9.11897	80.566	76.8802	143.653	169.678
AT5G52050	MATE efflux family protein	4.18311	5.83468	77.4222	1.38052e-18	1.09693e-16	3.36437	2.04175	5.17546	79.1558	21.5285	41.3698	44.1205		4.8349	2.91681	7.28765	117.488	29.1188	60.9324	63.3632
AT1G70640	octicosapeptide/Phox/Bem1p (PB1) domain-containing protein	4.18069	4.09094	112.635	2.59434e-26	5.98653e-24	1.844	3.9634	1.58179	28.8104	29.7462	36.1011	36.2518		2.64999	5.66205	2.22734	42.7623	40.2338	53.1723	52.0626
AT5G15190	unknown protein; FUNCTIONS IN: molecular_function unknown; INVOLVED IN: biological_process unknown; LOCATED IN: chloroplast; EXPRESSED IN: 17 plant structures; EXPRESSED DURING: LP.04 four leaves visible, 4 anthesis, petal differentiation and expansion stage, E expanded cotyledon stage, D bilateral stage; Has 7 Blast hits to 7 proteins in 3 species: Archae - 0; Bacteria - 0; Metazoa - 0; Fungi - …	4.17861	3.36241	65.9139	4.71047e-16	2.47962e-14	1.45329	2.20736	1.03325	20.2121	7.82637	28.606	27.6203		2.15707	2.98561	1.52184	29.0274	11.2472	40.866	38.8925
AT1G73805	Calmodulin binding protein-like	4.17515	3.99711	80.5905	2.77691e-19	2.41119e-17	0.663973	1.93761	0.541849	10.1516	15.0792	14.7492	15.4573		0.985514	2.62075	0.798075	14.5792	21.6701	21.0704	21.7657
AT1G59870	ABCG36, ATABCG36, ATPDR8, PDR8, PEN3, ABC-2 and Plant PDR ABC-type transporter family protein	4.16974	9.62185	63.371	1.71216e-15	8.03381e-14	10.2736	25.6627	19.1183	349.42	155.117	204.606	253.848		14.7641	36.6614	26.9208	518.633	209.807	301.358	364.561
AT4G23170	CRK9, EP1, receptor-like protein kinase-related family protein	4.16317	3.35189	94.0669	3.05044e-22	4.11078e-20	0.903111	1.08184	1.22834	18.1935	12.4182	13.2066	11.8532		1.29017	1.52336	1.82318	24.608	18.2903	18.9664	17.0342
AT3G23240	ATERF1, ERF1, ethylene response factor 1	4.1527	1.89849	23.5673	1.20618e-06	8.65338e-06	0	0.315505	0.952888	5.70885	3.52136	7.50125	6.17128		0	0.444268	1.41434	7.72162	5.18651	10.7728	8.86869
AT3G18950	Transducin/WD40 repeat-like superfamily protein	4.13354	6.12116	50.309	1.31345e-12	3.56857e-11	1.30287	5.39646	5.40028	83.4891	16.0753	52.0958	58.0072		1.91896	7.75007	7.76069	119.271	22.6359	77.3241	78.4588
AT1G78000	SEL1, SULTR1;2, sulfate transporter 1;2	4.13097	1.97931	25.3931	4.67586e-07	3.75128e-06	0.0979586	0.11911	0.35688	0.567524	1.3113	3.5381	4.94309		0.140682	0.171171	0.509833	0.79914	1.94632	4.78553	7.28054
AT4G35480	RHA3B, RING-H2 finger A3B	4.12504	5.19892	57.0013	4.35523e-14	1.5676e-12	2.82455	8.32586	3.2929	77.7565	16.2382	76.6142	78.5512		3.97729	12.3578	4.45388	114.525	23.3203	110.102	112.217
AT1G21520	unknown protein; Has 9 Blast hits to 9 proteins in 2 species: Archae - 0; Bacteria - 0; Metazoa - 0; Fungi - 0; Plants - 9; Viruses - 0; Other Eukaryotes - 0 (source: NCBI BLink).	4.1222	1.6953	20.6574	5.49234e-06	3.33337e-05	0.504095	1.09648	0.154266	18.1497	2.11746	4.98715	3.90755		0.681824	1.61497	0.221548	26.0828	3.02497	7.02249	5.79985
AT3G10450	SCPL7, serine carboxypeptidase-like 7	4.12151	4.95244	62.9799	2.08827e-15	9.63753e-14	1.6748	0.942787	3.96603	46.3455	16.6642	23.5508	24.8162		2.35831	1.39935	5.36433	68.261	23.932	33.8447	35.452
AT3G29000	Calcium-binding EF-hand family protein	4.11917	3.8182	75.3119	4.01934e-18	2.98263e-16	1.76433	2.04994	3.80524	50.909	28.45	26.044	22.0688		2.59864	2.944	5.46847	72.7277	40.0609	38.6563	29.8496
AT3G45730	unknown protein; Has 3 Blast hits to 3 proteins in 1 species: Archae - 0; Bacteria - 0; Metazoa - 0; Fungi - 0; Plants - 3; Viruses - 0; Other Eukaryotes - 0 (source: NCBI BLink).	4.11857	3.52135	56.453	5.75583e-14	2.01994e-12	1.38237	1.6593	3.47112	35.3935	9.10516	32.4106	35.5939		1.98528	2.38457	4.95879	49.8382	13.5145	43.8376	52.4252
AT5G42900	COR27, cold regulated gene 27	4.11597	4.75119	13.5948	0.000226811	0.000912934	0.780497	7.8639	0.0918665	1.33619	51.1174	46.6481	50.3207		1.15847	10.6365	0.135308	1.91895	73.4603	66.6407	70.8574
AT4G25350	SHB1, EXS (ERD1/XPR1/SYG1) family protein	4.11384	3.26588	47.6869	5.00026e-12	1.21193e-10	0.186231	0.609652	0.67221	6.84404	2.02125	7.41556	9.23698		0.267631	0.870938	0.94655	10.1584	2.73388	10.9222	13.2656
AT1G05010	ACO4, EAT1, EFE, ethylene-forming enzyme	4.11023	5.7857	51.0878	8.83238e-13	2.48383e-11	2.44449	5.62387	5.87434	101.809	13.2655	59.9433	61.4095		3.60042	8.07666	8.44196	145.443	18.6794	88.9719	83.0607
AT1G08890	Major facilitator superfamily protein	4.08745	2.68707	17.8779	2.35541e-05	0.000122649	0	0.59735	0.722427	0.757305	5.31879	8.30136	8.63245		0	0.886627	0.977134	1.11541	7.63852	11.9298	12.3322
AT3G51660	Tautomerase/MIF superfamily protein	4.08656	3.03559	35.0335	3.24078e-09	4.3603e-08	0.901107	1.65953	1.69328	38.9834	4.3419	13.2231	13.2432		1.32722	2.38331	2.4334	55.6911	6.1139	19.6266	17.9123
AT5G24110	ATWRKY30, WRKY30, WRKY DNA-binding protein 30	4.07335	3.35582	45.2682	1.71813e-11	3.82829e-10	0.42283	1.64655	0.735787	15.647	3.64329	10.8867	16.5414		0.607645	2.35223	1.03607	23.2243	4.92781	16.0347	23.7558
AT5G06690	WCRKC1, WCRKC thioredoxin 1	4.07261	4.73415	59.8657	1.01558e-14	4.14225e-13	2.29003	4.72797	2.53345	13.7823	73.0568	34.3272	33.0141		3.2715	6.65753	3.76031	18.6416	107.603	49.2985	47.4442
AT2G27310	F-box family protein	4.06808	6.50504	79.3362	5.23905e-19	4.3689e-17	7.39187	11.5962	10.3199	138.719	37.1223	153.473	157.751		10.9715	15.6846	15.2	199.22	53.3481	219.249	222.132
AT1G55920	ATSERAT2;1, SAT1, SAT5, SERAT2;1, serine acetyltransferase 2;1	4.06506	6.12457	66.6684	3.21244e-16	1.7456e-14	4.50098	4.66637	9.45287	67.3764	23.3317	105.16	117.565		6.46831	6.6663	13.3107	100.005	31.5577	154.887	168.839
AT4G02380	AtLEA5, SAG21, senescence-associated gene 21	4.05832	7.00568	66.3145	3.84416e-16	2.04274e-14	17.1851	21.4949	27.7093	257.17	70.7037	373.754	405.587		24.6802	30.8901	39.585	362.125	104.943	505.528	597.378
AT5G62165	AGL42, AGAMOUS-like 42	4.0547	4.70198	51.9906	5.57662e-13	1.61962e-11	1.08729	1.44513	5.90539	18.196	30.9227	45.6059	46.6713		1.53103	2.14497	7.98746	26.8003	44.4093	65.5399	66.6739
AT1G58420	Uncharacterised conserved protein UCP031279	4.04003	4.85029	100.017	1.51112e-23	2.44758e-21	4.07254	7.62098	2.56332	46.3255	37.3774	73.5158	73.4646		5.84873	10.952	3.66192	65.2316	55.478	99.4352	108.204
AT2G21880	ATRAB7A, ATRABG2, RAB7A, RAB GTPase homolog 7A	4.03592	1.8097	20.0596	7.5065e-06	4.37533e-05	0	0.488106	0.681343	1.74177	3.00837	7.06914	7.99625		0	0.718918	0.978503	2.50308	4.29771	9.95417	11.8686
AT1G32690	unknown protein; FUNCTIONS IN: molecular_function unknown; INVOLVED IN: biological_process unknown; LOCATED IN: plasma membrane; EXPRESSED IN: 21 plant structures; EXPRESSED DURING: 11 growth stages; BEST Arabidopsis thaliana protein match is: unknown protein (TAIR:AT2G35200.1); Has 45 Blast hits to 45 proteins in 8 species: Archae - 0; Bacteria - 0; Metazoa - 0; Fungi - 0; Plants - 45; Viruses -…	4.02488	2.83313	58.0843	2.51128e-14	9.46364e-13	1.15785	1.13275	0.977469	17.7714	5.59031	14.164	14.4194		1.56607	1.6684	1.40378	25.5392	7.98622	19.9446	21.4023
AT5G39610	ANAC092, ATNAC2, ATNAC6, NAC2, NAC6, ORE1, NAC domain containing protein 6	4.01161	1.79025	14.7823	0.000120664	0.000520108	0.0810289	0.280977	0.688805	9.00337	0.145454	3.58984	4.11599		0.109597	0.413844	0.98922	12.9387	0.207794	5.05492	6.10923
AT4G14365	XBAT34, XB3 ortholog 4 in Arabidopsis thaliana	4.01072	5.86369	113.372	1.7887e-26	4.18482e-24	3.12173	5.25806	6.88026	79.7424	45.5013	53.1018	61.2991		4.48324	7.55631	9.82903	112.287	67.536	71.8239	90.2857
AT1G17147	VQ motif-containing protein	4.00571	1.17624	23.6691	1.14405e-06	8.27462e-06	0.775209	0.68076	0	5.14843	4.71147	6.86148	6.09692		1.11405	0.972523	0	7.64165	6.37259	10.1061	8.75602
AT2G43590	Chitinase family protein	4.00086	3.52563	36.367	1.63448e-09	2.38586e-08	1.31346	1.38332	1.3094	21.4072	1.67189	17.2126	23.0608		1.94953	1.87103	1.92857	30.7437	2.40265	24.5896	32.4723
AT1G64380	Integrase-type DNA-binding superfamily protein	3.99708	5.61519	67.8341	1.77848e-16	9.92001e-15	3.10533	5.11948	3.78841	48.2531	12.1807	65.7548	64.7804		4.37267	7.59868	5.12409	71.0707	17.4932	94.4956	92.5442
AT5G60100	APRR3, PRR3, pseudo-response regulator 3	3.99598	4.39464	35.6659	2.34229e-09	3.30175e-08	0.293863	2.50119	0.79438	4.05485	21.6491	14.7125	15.7383		0.413793	3.71244	1.07445	5.97228	31.0911	21.1433	22.4835
AT1G21310	ATEXT3, EXT3, RSH, extensin 3	3.9957	6.06268	86.909	1.13632e-20	1.21148e-18	3.81718	7.93097	3.36288	42.3909	31.084	82.1485	83.7209		5.48563	11.3301	4.73532	62.9195	42.0433	120.994	120.235
AT4G04750	Major facilitator superfamily protein	3.99092	3.28197	87.9042	6.87019e-21	7.6137e-19	1.10995	0.585406	0.762088	10.6833	7.35678	9.23618	10.4352		1.56294	0.8689	1.03078	15.7352	10.5654	13.2732	14.9076
AT4G14400	ACD6, ankyrin repeat family protein	3.98736	2.81129	11.4419	0.000718051	0.00253045	0.0408587	0.141682	0.916948	9.26846	6.52772	0.44914	0.227943		0.0552642	0.20868	1.31686	13.3196	9.32539	0.632442	0.338328
AT3G45260	C2H2-like zinc finger protein	3.98656	0.901268	29.0764	6.95796e-08	6.92711e-07	0.170082	0.0804244	0.121449	1.51411	1.63037	1.12178	1.45325		0.250509	0.115501	0.174533	2.16303	2.29575	1.66502	1.96562
AT4G20780	CML42, calmodulin like 42	3.98401	2.92178	23.9076	1.01073e-06	7.41218e-06	2.16459	1.31322	0.249971	29.6115	2.11144	11.1829	12.7714		3.10865	1.88722	0.357104	41.6964	3.13395	15.1257	18.8106
AT1G62710	BETA-VPE, BETAVPE, beta vacuolar processing enzyme	3.97375	4.97927	61.3725	4.72371e-15	2.0561e-13	0.934162	1.89058	4.05947	17.8519	14.8507	40.7018	36.1076		1.26352	2.78459	5.82996	25.6549	21.2155	57.3129	53.5933
AT5G01520	RING/U-box superfamily protein	3.93915	4.13651	19.5593	9.75238e-06	5.55184e-05	0.483931	0.846672	3.70239	5.86376	1.79821	38.1562	35.2958		0.691336	1.19221	5.49534	7.93114	2.64854	54.7977	50.7233
AT2G42530	COR15B, cold regulated 15b	3.93799	6.90296	25.4794	4.47142e-07	3.60043e-06	9.42665	36.8669	24.591	35.6458	674.754	156.023	164.126		13.4668	51.9129	36.4996	48.2135	993.826	224.071	235.864
AT1G35310	MLP168, MLP-like protein 168	3.93326	5.10196	12.3062	0.00045145	0.00166989	3.85049	7.20627	5.82975	1.72392	1.17868	147.516	118.391		5.52984	10.3561	8.32828	2.42748	1.74947	199.525	174.374
AT2G27500	Glycosyl hydrolase superfamily protein	3.93033	6.87352	68.2232	1.46001e-16	8.19795e-15	4.27086	7.93182	15.1004	72.332	58.9669	144.84	143.537		6.3391	10.7283	22.241	103.879	84.7407	206.916	202.117
AT4G16770	2-oxoglutarate (2OG) and Fe(II)-dependent oxygenase superfamily protein	3.92296	4.23862	133.62	6.61622e-31	2.9329e-28	1.7121	2.45485	2.22537	17.2628	21.6227	29.1687	27.2193		2.46044	3.50696	3.13358	25.6226	29.2462	42.9618	39.0907
AT2G22880	VQ motif-containing protein	3.92268	3.62596	68.3357	1.37901e-16	7.79511e-15	4.27472	5.27305	4.55019	86.9556	24.5219	47.733	47.3957		6.14317	7.53299	6.4072	129.065	33.1676	70.3046	68.0667
AT1G80120	Protein of unknown function (DUF567)	3.91638	4.64362	72.4756	1.69109e-17	1.11711e-15	1.89387	4.7335	3.72583	16.2575	29.2857	57.0816	54.188		2.78942	6.79797	5.35435	23.2252	41.2377	84.7243	73.2931
AT5G66900	Disease resistance protein (CC-NBS-LRR class) family	3.91611	6.5504	80.2555	3.28988e-19	2.81309e-17	2.45211	5.15717	6.3592	37.3595	28.237	71.4896	74.6536		3.61165	7.40641	9.13876	53.3712	39.761	106.11	100.974
AT1G01480	ACS2, AT-ACC2, 1-amino-cyclopropane-1-carboxylate synthase 2	3.91543	4.39916	45.8021	1.30825e-11	2.99015e-10	1.20227	1.21596	1.90776	17.7225	2.55385	20.9086	24.0636		1.69293	1.80481	2.58038	26.1029	3.66768	30.0475	34.3769
AT5G15960	KIN1, stress-responsive protein (KIN1) / stress-induced protein (KIN1)	3.90212	6.10094	25.1434	5.3221e-07	4.21094e-06	9.05167	21.5388	18.9436	8.78005	116.927	300.603	329.169		12.9995	30.9532	27.0625	12.3633	173.551	406.587	484.824
AT2G17040	anac036, NAC036, NAC domain containing protein 36	3.89923	3.90695	112.231	3.17986e-26	7.23848e-24	1.99356	2.44167	1.70023	27.93	21.0142	20.0527	18.9424		2.95898	3.30253	2.50423	40.1113	30.1993	28.647	26.6732
AT4G11300	Protein of unknown function (DUF793)	3.8889	4.69193	109.718	1.12976e-25	2.40897e-23	2.25875	2.61567	2.60978	30.7318	12.6357	31.0483	34.555		3.18058	3.88236	3.5299	45.2641	18.1466	44.6192	49.3648
AT1G03340	unknown protein; BEST Arabidopsis thaliana protein match is: unknown protein (TAIR:AT4G02920.1); Has 44 Blast hits to 41 proteins in 13 species: Archae - 0; Bacteria - 1; Metazoa - 0; Fungi - 0; Plants - 43; Viruses - 0; Other Eukaryotes - 0 (source: NCBI BLink).	3.88388	2.22109	20.769	5.18155e-06	3.15671e-05	0	1.05116	0.377941	4.12893	7.07644	5.33155	4.19915		0	1.54822	0.542775	5.93365	10.1093	7.50745	6.23267
AT1G20310	unknown protein; FUNCTIONS IN: molecular_function unknown; INVOLVED IN: biological_process unknown; LOCATED IN: chloroplast; EXPRESSED IN: 16 plant structures; EXPRESSED DURING: 9 growth stages; BEST Arabidopsis thaliana protein match is: unknown protein (TAIR:AT1G76070.1); Has 46 Blast hits to 46 proteins in 12 species: Archae - 0; Bacteria - 0; Metazoa - 0; Fungi - 0; Plants - 46; Viruses - 0; …	3.87576	5.32422	132.29	1.29269e-30	5.31104e-28	3.87237	6.69746	7.04623	59.0419	45.6153	77.4297	72.9839		5.56126	9.62486	10.0661	83.1379	67.7054	104.729	107.496
AT3G21780	UGT71B6, UDP-glucosyl transferase 71B6	3.872	1.78494	24.7351	6.57753e-07	5.09419e-06	0.0215026	0.345701	0.548365	4.19	2.0612	3.60999	3.5609		0.0319157	0.467585	0.807671	6.01742	2.96213	5.15717	5.01416
AT2G43120	RmlC-like cupins superfamily protein	3.87156	6.07141	73.225	1.15682e-17	7.73277e-16	4.86185	5.80652	12.8097	113.328	39.1689	96.3659	90.6451		6.57599	8.55226	18.3965	162.863	55.9561	135.694	134.542
AT1G64065	Late embryogenesis abundant (LEA) hydroxyproline-rich glycoprotein family	3.87037	1.64816	15.7852	7.09564e-05	0.000325951	0	0.386406	0.666871	8.00213	1.20286	2.44986	3.57511		0	0.554933	0.958355	11.4317	1.69377	3.63624	4.83558
AT5G13700	APAO, ATPAO1, PAO1, polyamine oxidase 1	3.86669	5.39793	43.3966	4.46971e-11	9.17079e-10	2.10329	5.20515	3.20829	15.0686	11.1363	68.7329	61.3128		3.02262	7.43599	4.51764	22.3659	15.0626	101.235	88.0537
AT1G77400	CONTAINS InterPro DOMAIN/s: Protein of unknown function DUF688 (InterPro:IPR007789); BEST Arabidopsis thaliana protein match is: hydroxyproline-rich glycoprotein family protein (TAIR:AT1G21695.1); Has 328 Blast hits to 314 proteins in 61 species: Archae - 0; Bacteria - 12; Metazoa - 130; Fungi - 28; Plants - 92; Viruses - 10; Other Eukaryotes - 56 (source: NCBI BLink).	3.86451	0.72117	23.0862	1.549e-06	1.07911e-05	0.365014	0.0575332	0.217202	2.64769	2.32608	2.31019	1.71482		0.513983	0.0853947	0.293782	3.89971	3.34058	3.31995	2.44976
AT4G25990	CIL, CCT motif family protein	3.83764	2.72638	28.6917	8.48648e-08	8.25374e-07	0.781432	0.554259	0.553563	10.8641	9.93611	1.88718	2.27534		1.05694	0.816353	0.794993	15.6128	14.1946	2.65737	3.37721
AT1G76650	CML38, calmodulin-like 38	3.83338	8.98038	70.6589	4.24652e-17	2.59594e-15	59.7376	132.65	81.8038	798.089	608.247	1168.29	1290.29		85.3402	186.787	121.419	1079.47	895.87	1677.82	1854.27
AT1G11190	BFN1, ENDO1, bifunctional nuclease i	3.83269	1.64019	9.98105	0.00158159	0.00505155	0.100661	0.142794	0.74445	6.39719	0	4.12429	3.67975		0.136151	0.210318	1.06913	9.19335	0	5.80748	5.46173
AT4G34131	UGT73B3, UDP-glucosyl transferase 73B3	3.82722	5.49656	87.3959	8.88353e-21	9.59251e-19	3.05684	3.82012	3.86069	45.4805	14.0123	44.1123	46.4485		4.13459	5.62654	5.54448	65.3596	20.0177	62.1152	68.942
AT5G26000	BGLU38, TGG1, thioglucoside glucohydrolase 1	3.82131	7.77	13.1883	0.000281697	0.00110765	39.5691	2.39455	9.74365	5.009	46.2481	221.304	452.516		56.8645	3.42082	13.7202	7.4347	62.5538	325.953	649.876
AT1G02400	ATGA2OX4, ATGA2OX6, DTA1, GA2OX6, gibberellin 2-oxidase 6	3.80903	5.57462	35.9513	2.02311e-09	2.90779e-08	3.56759	5.91003	5.5688	79.6712	5.38981	58.6937	64.391		5.25461	8.48762	8.00287	113.817	7.58948	87.1172	87.0934
AT1G70680	Caleosin-related family protein	3.80788	0.823646	5.99775	0.0143241	0.0341383	0.861647	0	0	5.22025	0	3.48012	2.71973		1.23093	0	0	7.06076	0	4.99794	3.9085
AT5G04340	C2H2, CZF2, ZAT6, zinc finger of Arabidopsis thaliana 6	3.80726	7.61943	48.4553	3.37901e-12	8.3763e-11	13.2709	27.0581	44.1645	342.563	82.5769	381.05	379.372		19.6976	36.598	65.0486	491.968	118.671	544.362	534.2
AT5G25930	Protein kinase family protein with leucine-rich repeat domain	3.80412	6.1769	80.5709	2.8046e-19	2.42274e-17	2.12821	4.40563	2.87127	41.3063	13.4363	33.0482	41.1908		3.05843	6.29381	4.04308	61.3096	18.1735	48.6757	59.1557
AT3G29035	ANAC059, ATNAC3, NAC3, NAC domain containing protein 3	3.80009	1.11454	7.83518	0.00512392	0.014078	0	0.232743	0.387981	5.04562	0	1.76626	1.8131		0	0.314801	0.571446	7.24621	0	2.52325	2.55305
AT2G31945	unknown protein; FUNCTIONS IN: molecular_function unknown; INVOLVED IN: biological_process unknown; LOCATED IN: endomembrane system; EXPRESSED IN: 8 plant structures; EXPRESSED DURING: 4 anthesis, petal differentiation and expansion stage; BEST Arabidopsis thaliana protein match is: unknown protein (TAIR:AT1G05575.1); Has 61 Blast hits to 61 proteins in 10 species: Archae - 0; Bacteria - 0; Metaz…	3.79553	4.20868	15.4146	8.63205e-05	0.000387154	2.29003	0.94403	10.9614	124.119	2.71947	31.7453	33.4133		3.09743	1.39044	15.7421	178.37	3.88498	44.7011	49.5942
AT2G21510	DNAJ heat shock N-terminal domain-containing protein	3.79007	3.81362	27.8218	1.3302e-07	1.23049e-06	2.03405	2.03813	0.543428	4.86221	3.07753	28.4573	27.857		2.86417	3.02513	0.735024	7.16141	4.41975	40.8958	39.796
AT1G65790	ARK1, RK1, receptor kinase 1	3.78778	2.16587	21.1701	4.2026e-06	2.62585e-05	0	0.263444	0.477909	1.95383	2.31842	3.0748	2.97801		0	0.37096	0.709345	2.64269	3.41474	4.41584	4.27968
AT2G47890	B-box type zinc finger protein with CCT domain	3.78697	6.28551	80.8194	2.47318e-19	2.19267e-17	3.88089	10.2358	8.31358	48.9864	49.8341	97.6242	113.021		5.24917	15.076	11.9395	70.398	71.1921	137.466	167.753
AT4G22690	CYP706A1, cytochrome P450, family 706, subfamily A, polypeptide 1	3.78516	4.54982	90.1641	2.19209e-21	2.6004e-19	1.23573	1.5582	1.52668	6.79061	11.254	21.2814	19.9561		1.77586	2.22602	2.14974	10.0791	15.2218	31.3447	28.6598
AT3G22410	Sec14p-like phosphatidylinositol transfer family protein	3.78302	2.88059	55.9329	7.49882e-14	2.56808e-12	0.616547	0.482547	0.997617	6.87657	3.84694	9.02947	8.83934		0.915121	0.652678	1.46936	9.87571	5.52841	12.8993	12.4468
AT1G11670	MATE efflux family protein	3.78173	6.09443	80.7701	2.53565e-19	2.23628e-17	5.01148	3.79772	6.22784	48.0688	18.6368	67.1116	71.4795		7.38127	5.45405	8.94997	68.6703	26.2428	99.6115	96.681
AT2G39200	ATMLO12, MLO12, Seven transmembrane MLO family protein	3.77645	3.41446	31.9475	1.584e-08	1.80775e-07	0.190218	1.47185	0.793798	5.91823	2.51439	12.3212	13.4502		0.273361	2.10265	1.11776	8.78424	3.40088	18.1476	19.3164
AT3G43670	Copper amine oxidase family protein	3.77458	4.28264	53.1392	3.10736e-13	9.43126e-12	2.21155	1.2922	0.301755	10.7008	17.0682	10.5998	10.4477		2.99128	1.90324	0.433362	15.378	24.3834	14.9257	15.5071
AT1G51090	Heavy metal transport/detoxification superfamily protein	3.77112	5.72247	66.9022	2.8532e-16	1.56046e-14	7.14776	12.9265	9.80708	43.7024	53.2595	149.667	163.812		10.5277	18.5643	14.0937	62.4325	74.9956	222.146	221.567
AT3G25610	ATPase E1-E2 type family protein / haloacid dehalogenase-like hydrolase family protein	3.76598	3.28606	43.444	4.36269e-11	8.99505e-10	0.186553	0.537678	0.444034	6.21238	1.4065	3.39118	4.59336		0.266506	0.757114	0.659066	8.40268	2.07159	4.87021	6.60107
AT3G23250	ATMYB15, ATY19, MYB15, myb domain protein 15	3.75908	4.66116	67.7939	1.81513e-16	1.00911e-14	1.73726	3.34992	2.69277	42.4465	10.5464	23.7415	25.7169		2.55877	4.81096	3.86975	60.6384	14.8505	35.2388	34.784
AT4G18880	AT-HSFA4A, HSF A4A, heat shock transcription factor A4A	3.75878	5.66776	65.6259	5.45185e-16	2.85206e-14	2.99725	4.10849	4.56901	58.311	11.7702	41.5291	43.3107		4.28182	5.78523	6.78163	78.8698	17.3361	59.6416	62.2414
AT5G56840	myb-like transcription factor family protein	3.74986	2.15602	16.2712	5.48906e-05	0.000260533	0.0648997	1.0434	0.860644	11.9402	9.47153	2.07538	1.6007		0.0932049	1.49946	1.2295	16.8132	14.0583	2.8071	2.35763
AT1G02850	BGLU11, beta glucosidase 11	3.74973	6.9019	77.1503	1.58431e-18	1.24552e-16	4.33633	8.92457	15.5908	77.7862	102.214	102.19	100.471		6.19481	12.5668	23.141	105.211	150.549	146.759	144.386
AT3G23480	Cyclopropane-fatty-acyl-phospholipid synthase	3.7417	2.55354	29.5689	5.39626e-08	5.48913e-07	0.406999	0.76981	0.320817	0.896651	4.94152	7.06219	7.07246		0.584507	1.10629	0.458314	1.26259	7.33454	9.55211	10.4168
AT1G18710	AtMYB47, MYB47, myb domain protein 47	3.73849	2.94269	22.8634	1.73937e-06	1.19444e-05	0.343812	0.704487	1.92895	5.32787	1.57379	16.6349	17.6159		0.493761	1.01241	2.75567	7.50226	2.33593	22.4999	25.9459
AT3G24520	AT-HSFC1, HSFC1, heat shock transcription factor C1	3.73825	6.46569	134.704	3.83176e-31	1.93509e-28	7.49006	5.97612	9.32789	85.5952	54.769	80.496	75.0145		10.7002	8.41507	13.8451	115.774	80.6677	115.603	107.803
AT1G49450	Transducin/WD40 repeat-like superfamily protein	3.73259	6.57698	90.9282	1.48983e-21	1.81856e-19	4.2281	7.59128	9.14493	46.5856	46.395	91.4301	93.8097		6.07616	10.8448	12.8771	69.1455	62.7525	134.665	134.724
AT3G13600	calmodulin-binding family protein	3.72832	6.05741	106.232	6.55732e-25	1.25521e-22	3.73862	5.28682	7.26766	59.4646	31.112	61.6806	60.6139		5.26441	7.84706	9.83002	87.5838	44.6811	88.6407	86.5921
AT3G10520	AHB2, ARATH GLB2, ATGLB2, GLB2, HB2, NSHB2, haemoglobin 2	3.72647	4.89681	54.3809	1.6516e-13	5.27916e-12	2.90106	7.94933	4.59077	60.6651	77.9549	26.2033	28.3392		4.08503	11.7989	6.20934	89.352	111.954	37.6566	40.4849
AT2G06255	ELF4-L3, ELF4-like 3	3.72277	2.46362	42.5749	6.80268e-11	1.33245e-09	0.501657	1.63892	1.34912	8.39041	14.8832	10.8922	10.9268		0.720449	2.35528	1.92733	11.8147	22.0906	14.7325	16.0938
AT4G16146	cAMP-regulated phosphoprotein 19-related protein	3.72186	4.61361	35.3872	2.70263e-09	3.7043e-08	4.74267	9.41894	2.22545	8.86627	75.3958	61.755	64.503		6.67823	13.9802	3.01008	13.0589	108.279	88.7476	92.1479
AT4G38560	Arabidopsis phospholipase-like protein (PEARLI 4) family	3.71972	1.75803	37.6352	8.52913e-10	1.32664e-08	0.429621	0.169291	0.255646	2.67367	2.41003	2.62964	3.18519		0.604956	0.251273	0.34578	3.93797	3.46114	3.77903	4.5503
AT4G33050	EDA39, calmodulin-binding family protein	3.71837	6.866	88.8138	4.3379e-21	4.90416e-19	4.57551	11.8204	9.56252	55.7289	96.8101	94.9849	87.5174		6.79128	15.988	14.0844	80.0344	139.125	135.694	123.235
AT5G49520	ATWRKY48, WRKY48, WRKY DNA-binding protein 48	3.7183	7.07433	52.9941	3.34544e-13	1.01356e-11	8.49342	12.9701	12.3121	136.541	23.8423	135.195	144.969		12.2058	18.5289	17.3368	202.663	32.2484	199.125	208.196
AT5G01100	O-fucosyltransferase family protein	3.71763	6.47146	81.6721	1.60646e-19	1.47873e-17	5.00436	6.28461	5.64443	59.4804	19.588	67.8721	73.0752		6.76874	9.25642	8.10618	85.4788	27.983	95.5718	108.463
AT5G15970	COR6.6, KIN2, stress-responsive protein (KIN2) / stress-induced protein (KIN2) / cold-responsive protein (COR6.6) / cold-regulated protein (COR6.6)	3.69779	8.67692	36.426	1.58578e-09	2.33005e-08	74.8077	198.154	115.147	254.556	1993.22	1273.6	1387.57		106.869	279.024	170.909	344.305	2935.76	1829.07	1994.07
AT1G25400	unknown protein; BEST Arabidopsis thaliana protein match is: unknown protein (TAIR:AT1G68440.1); Has 21 Blast hits to 21 proteins in 6 species: Archae - 0; Bacteria - 0; Metazoa - 0; Fungi - 0; Plants - 21; Viruses - 0; Other Eukaryotes - 0 (source: NCBI BLink).	3.69654	5.29622	59.0969	1.50096e-14	5.97724e-13	3.6128	6.30771	4.22658	81.542	16.5716	40.8247	38.0552		5.36236	8.53162	6.22522	117.106	23.8148	58.3215	53.5861
AT4G34135	UGT73B2, UDP-glucosyltransferase 73B2	3.69605	6.94562	57.1534	4.03114e-14	1.46346e-12	5.16166	9.6254	16.7416	118.705	38.0936	127.483	123.754		7.41286	13.8326	23.9167	167.15	56.5411	172.429	182.274
AT4G38550	Arabidopsis phospholipase-like protein (PEARLI 4) family	3.69568	5.85583	104.875	1.30058e-24	2.4075e-22	2.50672	5.83233	3.39975	44.0251	29.1771	33.6755	40.9751		3.60239	8.33196	4.78725	65.345	39.4641	49.5997	58.8459
AT3G59580	Plant regulator RWP-RK family protein	3.69091	3.21983	56.4866	5.65824e-14	1.994e-12	0.208684	0.747873	0.492976	4.6824	3.15853	4.96111	5.70817		0.299898	1.0684	0.694168	6.94994	4.27213	7.30708	8.19773
AT3G54420	ATCHITIV, ATEP3, CHIV, EP3, homolog of carrot EP3-3 chitinase	3.68414	2.04343	19.9228	8.06337e-06	4.6644e-05	1.09796	0.692238	0.410673	17.5937	2.36513	3.7671	2.64356		1.56853	0.974752	0.609548	23.7968	3.48353	5.41008	3.79903
AT1G75000	GNS1/SUR4 membrane protein family	3.67756	5.07907	74.8398	5.10511e-18	3.67503e-16	3.2212	6.73778	8.35008	68.8971	27.1431	70.7047	65.4616		4.60176	9.48758	12.3938	93.1881	39.9783	101.542	94.0742
AT3G09830	Protein kinase superfamily protein	3.6751	7.1813	87.7999	7.24219e-21	7.87063e-19	12.4819	13.9939	8.96763	83.8522	55.2566	148.826	159.101		17.576	20.7706	12.1294	123.504	79.3562	213.877	227.289
AT5G23960	ATTPS21, TPS21, terpene synthase 21	3.66772	5.92078	6.97728	0.00825511	0.0212756	3.91632	8.46806	3.30495	0.0352162	0.402637	101.933	104.104		5.59479	11.924	4.90543	0.0476323	0.593032	146.39	149.607
AT4G36500	unknown protein; FUNCTIONS IN: molecular_function unknown; INVOLVED IN: biological_process unknown; LOCATED IN: mitochondrion; EXPRESSED IN: 22 plant structures; EXPRESSED DURING: 13 growth stages; BEST Arabidopsis thaliana protein match is: unknown protein (TAIR:AT2G18210.1); Has 50 Blast hits to 50 proteins in 7 species: Archae - 0; Bacteria - 0; Metazoa - 0; Fungi - 0; Plants - 50; Viruses - 0…	3.66411	4.84016	52.0569	5.39159e-13	1.56859e-11	3.30236	10.4537	5.28699	94.592	21.2916	58.4396	61.4109		4.7177	14.72	7.84731	127.942	31.3598	83.9274	88.2531
AT2G39400	alpha/beta-Hydrolases superfamily protein	3.65991	2.53101	21.3132	3.90031e-06	2.45794e-05	1.42312	0.330117	0.547814	11.7925	0.751929	6.60093	8.79868		2.09607	0.474094	0.787258	16.8465	1.0588	9.79755	11.9008
AT1G13950	ATELF5A-1, EIF-5A, EIF5A, ELF5A-1, eukaryotic elongation factor 5A-1	3.65058	2.77931	57.485	3.40569e-14	1.24986e-12	0.964883	1.36876	2.05801	12.9278	13.9824	13.2801	13.7148		1.42115	1.96572	2.95755	18.4684	19.6889	19.7112	18.5503
AT1G19020	unknown protein; BEST Arabidopsis thaliana protein match is: unknown protein (TAIR:AT3G48180.1); Has 88 Blast hits to 88 proteins in 15 species: Archae - 0; Bacteria - 0; Metazoa - 0; Fungi - 0; Plants - 88; Viruses - 0; Other Eukaryotes - 0 (source: NCBI BLink).	3.64982	6.10622	64.8066	8.26205e-16	4.19199e-14	10.1372	22.1192	28.9045	268.496	87.9387	172.277	226.896		14.9308	31.7662	41.5384	383.569	123.828	255.704	306.892
AT1G52890	ANAC019, NAC019, NAC domain containing protein 19	3.64429	8.02981	66.1386	4.203e-16	2.21942e-14	18.1091	25.1798	52.0972	242.226	202.033	390.446	355.77		26.0245	35.9715	73.3589	359.529	273.263	575.078	510.934
AT3G57770	Protein kinase superfamily protein	3.6431	1.31381	24.6446	6.89388e-07	5.32196e-06	0.103254	0.268535	0.552974	3.67677	2.0574	2.39903	3.31979		0.153257	0.363212	0.81446	5.28035	2.95667	3.42722	4.67465
AT3G26220	CYP71B3, cytochrome P450, family 71, subfamily B, polypeptide 3	3.64174	2.53051	19.2911	1.12229e-05	6.3122e-05	0.117151	0.129257	1.37431	8.65228	2.43945	4.31215	4.67816		0.168357	0.184655	1.93518	12.8423	3.29953	6.35124	6.71848
AT2G20340	Pyridoxal phosphate (PLP)-dependent transferases superfamily protein	3.6364	6.41667	98.6238	3.05332e-23	4.63362e-21	4.64033	8.41114	9.07262	68.5358	41.0433	74.634	87.6336		6.27637	12.3885	13.0295	98.4922	58.6338	105.093	130.072
AT1G37130	ATNR2, B29, CHL3, NIA2, NIA2-1, NR, NR2, nitrate reductase 2	3.63528	8.51918	41.2759	1.32191e-10	2.42302e-09	15.938	14.3463	25.2754	311.65	179.759	79.9431	78.5152		22.8892	20.617	36.1081	438.84	266.811	108.129	115.643
AT4G02420	Concanavalin A-like lectin protein kinase family protein	3.63321	3.3089	59.4649	1.24495e-14	4.99312e-13	0.35091	0.814568	1.15523	5.28536	7.18105	7.8423	8.16318		0.494123	1.20904	1.56253	7.78466	10.313	11.2701	11.6618
AT3G55840	Hs1pro-1 protein	3.62191	4.63753	61.0171	5.65814e-15	2.43141e-13	1.0447	3.62804	1.67715	25.6475	9.20455	20.9655	20.879		1.53872	5.21036	2.41022	36.6396	12.9611	31.1184	28.2403
AT1G21250	PRO25, WAK1, cell wall-associated kinase	3.61954	4.80359	49.6811	1.80882e-12	4.72397e-11	1.0547	1.97222	1.96838	19.1221	24.2168	8.14441	6.42943		1.51469	2.83426	2.812	26.9262	35.9442	11.0159	9.46973
AT2G02990	ATRNS1, RNS1, ribonuclease 1	3.6065	4.46024	41.4741	1.19443e-10	2.20858e-09	1.07379	4.49723	4.50665	55.7466	14.6054	24.8031	24.2953		1.58156	6.45864	6.47646	79.6387	20.5661	36.8145	32.8611
AT1G69480	EXS (ERD1/XPR1/SYG1) family protein	3.60567	3.74142	23.0601	1.57019e-06	1.09026e-05	0.464644	0.329565	1.76425	4.5832	1.11211	14.3942	12.0627		0.689656	0.44576	2.59852	6.58211	1.5982	20.5633	16.9856
AT4G25100	ATFSD1, FSD1, Fe superoxide dismutase 1	3.60554	3.94093	15.7568	7.20296e-05	0.00033043	5.5604	1.00041	0.0276688	11.3219	33.7713	14.2575	13.8815		7.82969	1.48487	0.0374239	16.6758	48.5003	20.4893	19.8309
AT1G08930	ERD6, Major facilitator superfamily protein	3.6022	6.5865	98.9041	2.65025e-23	4.09573e-21	5.81673	10.5327	8.51643	74.7452	95.4851	59.0852	60.4905		8.63358	14.2463	12.5436	107.345	137.221	84.4081	85.1776
AT5G16980	Zinc-binding dehydrogenase family protein	3.60151	4.38852	62.8112	2.27498e-15	1.03854e-13	1.39141	2.3302	5.35218	28.9596	17.8587	27.9831	34.5734		2.06523	3.15176	7.88308	41.5899	25.6645	39.9763	48.6834
AT3G21320	BEST Arabidopsis thaliana protein match is: hydroxyproline-rich glycoprotein family protein (TAIR:AT2G25930.1); Has 63 Blast hits to 58 proteins in 21 species: Archae - 0; Bacteria - 0; Metazoa - 3; Fungi - 0; Plants - 58; Viruses - 0; Other Eukaryotes - 2 (source: NCBI BLink).	3.6014	3.33937	38.8144	4.6608e-10	7.63727e-09	0.636172	0.689376	0.703031	3.32984	1.61306	10.7546	9.18794		0.908825	0.970722	1.04349	4.50384	2.37583	15.4451	13.2039
AT5G15780	Pollen Ole e 1 allergen and extensin family protein	3.59881	8.2901	84.9372	3.07992e-20	3.09901e-18	27.9529	26.0674	48.2959	286.97	240.925	350.935	339.463		40.1442	37.4613	68.9947	404.088	357.597	474.664	499.985
AT5G24530	DMR6, 2-oxoglutarate (2OG) and Fe(II)-dependent oxygenase superfamily protein	3.59611	5.91777	92.4299	6.97508e-22	9.17932e-20	5.29774	4.68621	10.8782	75.7116	49.9517	60.6772	59.7404		7.45983	6.9556	14.7135	111.514	71.7376	87.1987	85.3442
AT5G39520	Protein of unknown function (DUF1997)	3.59529	2.42248	6.41508	0.0113155	0.0278425	0	0.190692	2.43398	8.64272	0	12.5602	11.8707		0	0.27386	3.49785	12.3469	0	18.6428	16.0559
AT1G70420	Protein of unknown function (DUF1645)	3.59029	6.16528	118.145	1.61201e-27	4.11429e-25	9.84193	9.74117	10.0671	80.3072	47.6579	110.694	112.987		14.6081	13.1756	14.8276	115.332	68.4887	158.135	159.1
AT5G65530	Protein kinase superfamily protein	3.58618	1.39619	15.2033	9.65332e-05	0.000427135	0	0.223058	0.429644	0.81655	1.43349	2.59273	3.22033		0	0.318658	0.604988	1.21198	1.9389	3.81875	4.62484
AT1G68480	JAG, C2H2 and C2HC zinc fingers superfamily protein	3.57304	0.872329	14.9704	0.000109211	0.000475977	0.235738	0.495425	0	2.79813	0.902768	2.77459	2.09961		0.336772	0.697616	0	3.78467	1.32966	3.9847	3.01733
AT5G16970	AER, AT-AER, alkenal reductase	3.56995	6.98637	50.8108	1.01715e-12	2.81808e-11	5.29581	16.8417	27.9643	189.605	92.6043	140.114	166.198		7.56551	23.7151	41.5065	256.454	136.394	201.223	238.842
AT1G69790	Protein kinase superfamily protein	3.56745	4.404	61.4516	4.53756e-15	1.98533e-13	0.787378	2.36756	3.37754	13.8591	15.004	25.643	22.9591		1.12484	3.3338	5.01317	18.7454	22.0989	36.827	32.9943
AT3G55880	SUE4, Alpha/beta hydrolase related protein	3.56498	5.46735	69.4462	7.85295e-17	4.59316e-15	6.42857	5.76782	6.72586	54.4297	17.4282	69.8701	80.1007		9.23232	8.28888	9.60845	76.6433	25.8681	94.5042	117.978
AT3G22160	VQ motif-containing protein	3.56152	1.83372	16.041	6.19867e-05	0.000289965	1.10749	0.241701	0.260709	10.3086	0.642293	3.20671	3.67707		1.63119	0.347116	0.374662	14.7266	0.904423	4.75961	4.9735
AT3G24982	ATRLP40, RLP40, receptor like protein 40	3.56123	1.63451	22.8227	1.77658e-06	1.21801e-05	0.154508	0.208744	0.16887	0.338408	2.61508	1.51095	1.66238		0.221895	0.299984	0.241245	0.476519	3.88147	2.04366	2.44847
AT3G55950	ATCRR3, CCR3, CRINKLY4 related 3	3.55782	2.58684	44.5227	2.51427e-11	5.43683e-10	0.213341	0.40352	0.483615	3.83359	2.42546	2.39254	4.04039		0.306387	0.579895	0.690885	5.39815	3.60003	3.23607	5.95097
AT5G03350	Legume lectin family protein	3.55706	4.65253	19.7161	8.98434e-06	5.14591e-05	4.8823	6.24869	1.82614	89.2126	36.3889	6.57037	6.76636		7.191	8.97399	2.62433	127.448	51.2398	9.75218	9.15197
AT5G52450	MATE efflux family protein	3.55603	5.69419	90.8075	1.58352e-21	1.91902e-19	3.0045	4.23563	7.70973	46.4976	44.2389	40.9715	39.7313		4.45948	5.72898	11.3554	66.777	63.5754	58.5311	55.9463
AT5G52750	Heavy metal transport/detoxification superfamily protein	3.55521	2.97495	37.5321	8.99212e-10	1.39221e-08	1.30246	3.93213	0.919813	26.8562	11.816	16.7702	14.4294		1.87051	5.65083	1.31403	37.8167	17.5382	22.6829	21.2526
AT4G11900	S-locus lectin protein kinase family protein	3.54829	3.90342	57.6733	3.09471e-14	1.14825e-12	0.571842	0.552556	1.76267	8.89022	8.9708	6.52203	8.56317		0.821244	0.794073	2.51812	12.5185	13.3151	8.8215	12.6125
AT1G63720	BEST Arabidopsis thaliana protein match is: hydroxyproline-rich glycoprotein family protein (TAIR:AT5G52430.1); Has 490 Blast hits to 394 proteins in 96 species: Archae - 0; Bacteria - 2; Metazoa - 132; Fungi - 88; Plants - 175; Viruses - 14; Other Eukaryotes - 79 (source: NCBI BLink).	3.54626	5.46411	56.4562	5.74632e-14	2.01994e-12	2.84	5.72977	5.92286	37.1432	13.1643	60.966	58.7797		3.8413	8.43921	8.50605	53.3781	18.8063	85.8472	87.2448
AT4G01130	GDSL-like Lipase/Acylhydrolase superfamily protein	3.54573	4.76466	83.2906	7.08374e-20	6.74156e-18	4.11587	4.83993	2.70696	17.4095	47.8591	35.6376	30.0775		5.567	7.12861	3.88757	25.0191	68.3707	50.1819	44.6431
AT3G19390	Granulin repeat cysteine protease family protein	3.54368	4.18234	26.2686	2.97084e-07	2.5047e-06	1.45465	0.476903	3.5415	6.63787	4.65843	31.5541	22.6713		2.15909	0.645045	5.21618	9.53291	6.69459	45.0777	31.9239
AT1G20620	ATCAT3, CAT3, SEN2, catalase 3	3.5425	9.47422	50.5129	1.18382e-12	3.24455e-11	50.5272	74.4508	54.9926	195.188	629.809	617.706	610.103		74.4202	106.922	79.0294	278.843	886.844	916.841	825.207
AT5G01540	LECRKA4.1, lectin receptor kinase a4.1	3.53763	5.11407	57.7652	2.95343e-14	1.10068e-12	1.43976	2.48007	3.0685	34.4205	8.44581	19.3594	16.7589		2.12059	3.56172	4.40972	49.1726	11.8927	28.7345	22.6675
AT4G27480	Core-2/I-branching beta-1,6-N-acetylglucosaminyltransferase family protein	3.52347	4.10305	43.6119	4.00395e-11	8.30622e-10	1.17708	2.47164	1.79091	5.72279	7.15544	21.811	28.61		1.73369	3.54961	2.5737	8.17548	10.0757	32.3734	38.697
AT1G52560	HSP20-like chaperones superfamily protein	3.5227	5.6589	17.4933	2.88329e-05	0.000147492	9.04869	8.92633	13.3683	3.31782	26.6753	135.054	205.073		13.3276	12.8194	19.2114	4.73978	37.562	200.456	277.376
AT2G26580	YAB5, plant-specific transcription factor YABBY family protein	3.51985	3.33438	52.6594	3.96706e-13	1.18906e-11	1.27316	1.82431	3.06973	8.43368	19.2808	19.2772	23.0753		1.72204	2.68697	4.40856	12.12	27.5442	27.1445	34.25
AT1G62570	FMO GS-OX4, flavin-monooxygenase glucosinolate S-oxygenase 4	3.51982	4.86343	26.8697	2.17643e-07	1.9041e-06	1.0813	3.23823	3.95248	3.42256	11.782	43.3125	39.1309		1.55289	4.65363	5.64645	4.81936	17.4877	58.5833	57.6348
AT1G52770	Phototropic-responsive NPH3 family protein	3.51392	1.28007	27.6348	1.46515e-07	1.34352e-06	0.223288	0.193569	0.303698	2.76078	1.62333	2.1012	1.52432		0.314416	0.287309	0.410773	4.06628	2.33133	3.01962	2.17762
AT2G40970	MYBC1, Homeodomain-like superfamily protein	3.50531	2.72479	30.7534	2.92989e-08	3.15171e-07	0.335711	0.476231	2.11181	6.89034	7.56305	8.47096	10.2022		0.49446	0.683933	3.03486	9.84342	10.6497	12.5732	13.7992
AT4G20830	FAD-binding Berberine family protein	3.50445	8.02158	81.1268	2.11689e-19	1.9069e-17	17.0286	25.7144	25.2363	236.886	110.097	200.181	207.167		23.9782	38.1671	34.1338	348.902	158.114	287.678	295.955
AT5G50360	unknown protein; BEST Arabidopsis thaliana protein match is: unknown protein (TAIR:AT3G48510.1); Has 1807 Blast hits to 1807 proteins in 277 species: Archae - 0; Bacteria - 0; Metazoa - 736; Fungi - 347; Plants - 385; Viruses - 0; Other Eukaryotes - 339 (source: NCBI BLink).	3.50265	3.83738	32.6342	1.11241e-08	1.32709e-07	0.968175	1.36035	3.9505	12.8326	4.79678	29.2743	25.8043		1.3633	2.01912	5.34333	18.9008	6.88885	42.0699	36.8636
AT2G40080	ELF4, Protein of unknown function (DUF1313)	3.49656	3.4931	8.18165	0.00423162	0.011926	1.34664	8.18004	0	0.666006	58.2953	21.0141	22.538		1.98343	11.7477	0	0.951446	82.0865	31.1905	30.4842
AT1G55850	ATCSLE1, CSLE1, cellulose synthase like E1	3.4951	7.10292	58.9209	1.64137e-14	6.46004e-13	4.09253	8.3836	18.0151	80.6732	73.3053	90.9588	95.9654		6.02777	12.04	25.8893	115.248	103.222	135.007	129.8
AT2G40520	Nucleotidyltransferase family protein	3.48991	5.13283	63.0538	2.01141e-15	9.33396e-14	1.9194	1.61522	5.65816	30.4089	20.8482	25.4716	24.6302		2.74202	2.27442	8.39822	41.1302	30.7067	36.5808	35.3959
AT1G63930	ROH1, from the Czech 'roh' meaning 'corner'	3.48914	1.77667	23.6128	1.17804e-06	8.5058e-06	0.466576	0.273153	0.498613	6.26331	0.981127	2.79756	3.42492		0.687207	0.392286	0.716552	8.94767	1.38154	4.15232	4.63245
AT1G08630	THA1, threonine aldolase 1	3.48894	5.86946	103.875	2.15542e-24	3.8219e-22	6.69461	4.43377	8.41629	36.9773	41.3224	69.0079	69.1596		9.9366	5.99699	12.3961	53.1045	59.3841	98.5836	97.3848
AT1G74020	SS2, strictosidine synthase 2	3.48723	4.82562	79.9273	3.88442e-19	3.28809e-17	2.87108	5.73214	3.68807	30.9759	16.4924	43.648	45.5461		4.04282	8.50803	4.98837	45.6235	23.6853	62.7262	65.0664
AT1G61820	BGLU46, beta glucosidase 46	3.48699	1.93674	31.106	2.44309e-08	2.66713e-07	0.504768	0.144657	0.312066	2.37539	1.44977	3.07241	3.65138		0.749211	0.195658	0.459633	3.41138	2.08345	4.3892	5.14157
AT2G40670	ARR16, RR16, response regulator 16	3.4853	0.669833	15.3649	8.86197e-05	0.000396704	0.0500944	0.331625	0.868713	4.70727	1.72654	3.75453	3.92725		0.0743535	0.448546	1.2795	6.7603	2.4812	5.36366	5.53003
AT5G57630	CIPK21, SnRK3.4, CBL-interacting protein kinase 21	3.48454	3.20376	23.0332	1.59231e-06	1.1029e-05	0.139307	1.37391	1.44135	3.12988	15.6686	5.60826	7.80088		0.205181	1.97312	2.07135	4.47129	22.0632	8.32416	10.5512
AT3G25810	Terpenoid cyclases/Protein prenyltransferases superfamily protein	3.47251	3.58566	8.39471	0.00376314	0.0107623	1.88694	1.5697	0.0712904	0.0345637	1.91943	20.812	16.6983		2.65703	2.32986	0.0964253	0.0509078	2.75656	29.9088	23.8549
AT1G57990	ATPUP18, PUP18, purine permease 18	3.47196	8.38491	68.8144	1.0818e-16	6.19825e-15	22.6868	42.9105	58.0874	326.886	274.418	362.449	389.23		33.6733	58.0395	85.5553	469.454	394.364	517.788	548.082
AT5G40690	CONTAINS InterPro DOMAIN/s: EF-Hand 1, calcium-binding site (InterPro:IPR018247); BEST Arabidopsis thaliana protein match is: unknown protein (TAIR:AT2G41730.1); Has 1807 Blast hits to 1807 proteins in 277 species: Archae - 0; Bacteria - 0; Metazoa - 736; Fungi - 347; Plants - 385; Viruses - 0; Other Eukaryotes - 339 (source: NCBI BLink).	3.46916	1.48102	9.1362	0.00250601	0.00758832	0.734489	0	0.936554	6.10268	0.118663	6.82611	5.43468		1.05483	0	1.33795	8.59329	0.176127	9.23279	8.00459
AT5G25980	BGLU37, TGG2, glucoside glucohydrolase 2	3.46678	8.01508	11.1438	0.00084314	0.00292477	52.4343	2.70598	20.5898	4.58633	67.9293	267.816	494.505		77.8266	3.66003	30.3261	6.5866	97.6206	382.597	696.32
AT2G24210	TPS10, terpene synthase 10	3.46659	5.31034	22.8083	1.78988e-06	1.22663e-05	3.26495	4.01084	3.7769	2.21402	11.6372	57.9892	52.9833		4.59743	5.95316	5.10852	3.26097	16.7126	83.3357	75.691
AT5G64905	PROPEP3, elicitor peptide 3 precursor	3.46555	1.78558	28.2928	1.04284e-07	9.8911e-07	0.98952	1.74683	1.0094	16.5086	4.90253	8.76779	10.0528		1.39336	2.59277	1.36528	24.315	7.04072	12.6001	14.3613
AT5G25040	Major facilitator superfamily protein	3.46456	4.93686	83.4669	6.47915e-20	6.23664e-18	1.68488	2.01432	4.29682	16.6186	23.6597	23.62	22.8504		2.41972	2.89476	6.13837	23.4009	35.1174	31.9477	33.6557
AT5G51720	2 iron, 2 sulfur cluster binding	3.45585	6.76717	74.2276	6.96099e-18	4.86547e-16	33.863	43.1664	39.994	365.135	448.416	196.735	204.945		49.8759	61.993	57.4751	521.626	631.422	292.008	277.203
AT3G63160	FUNCTIONS IN: molecular_function unknown; INVOLVED IN: biological_process unknown; LOCATED IN: chloroplast outer membrane, thylakoid, chloroplast thylakoid membrane, chloroplast, chloroplast envelope; EXPRESSED IN: 21 plant structures; EXPRESSED DURING: 13 growth stages; BEST Arabidopsis thaliana protein match is: outer envelope membrane protein 7 (TAIR:AT3G52420.1); Has 26 Blast hits to 26 prote…	3.45231	7.64729	41.0607	1.47576e-10	2.68748e-09	27.2084	68.1329	107.511	413.108	976.06	372.864	373.57		40.0745	97.8483	154.504	590.16	1374.41	553.43	505.28
AT3G11090	LBD21, LOB domain-containing protein 21	3.45068	2.84645	39.0316	4.17e-10	6.90016e-09	1.0102	1.961	3.36265	19.143	22.7343	12.3798	12.6452		1.48789	2.81626	4.83243	27.3474	32.0125	18.3749	17.1035
AT3G28850	Glutaredoxin family protein	3.44745	3.4142	45.139	1.83535e-11	4.06795e-10	0.771744	1.37629	1.75444	12.7154	3.60983	12.8463	13.1493		1.14547	1.86152	2.58406	18.2611	5.18766	18.352	18.5158
AT5G49900	Beta-glucosidase, GBA2 type family protein	3.44733	5.16441	45.4214	1.58888e-11	3.55913e-10	1.5734	2.74634	1.52575	5.81213	6.77856	23.4782	28.181		2.24773	3.86717	2.26462	7.86132	9.98395	33.718	40.4987
AT4G23190	AT-RLK3, CRK11, cysteine-rich RLK (RECEPTOR-like protein kinase) 11	3.44367	6.30077	58.581	1.95089e-14	7.57234e-13	4.58806	7.36835	6.53519	70.3008	15.337	51.7344	60.0921		6.75762	10.582	9.39166	100.431	21.5963	76.7876	81.2788
AT1G79270	ECT8, evolutionarily conserved C-terminal region 8	3.44147	6.21854	27.48	1.58731e-07	1.44531e-06	1.9254	2.34797	11.2547	40.5079	9.98681	60.8747	60.6996		2.71119	3.48502	15.2227	59.6629	14.3424	87.4826	86.7144
AT2G28660	Chloroplast-targeted copper chaperone protein	3.43867	1.40954	25.6865	4.01635e-07	3.28584e-06	0.693688	0.513415	0.153831	2.47611	3.96309	3.73734	4.09135		1.02171	0.737335	0.221069	3.53733	5.5805	5.54722	5.53384
AT1G05675	UDP-Glycosyltransferase superfamily protein	3.43565	1.63465	15.7897	7.07869e-05	0.000325438	0.322108	0.792016	0.0219052	3.78082	4.20939	1.28756	2.32661		0.453565	1.17556	0.0296283	5.56866	6.04527	1.85033	3.32376
AT5G13320	GDG1, GH3.12, PBS3, WIN3, Auxin-responsive GH3 family protein	3.43561	6.44813	89.0252	3.89807e-21	4.43669e-19	4.98105	6.61332	12.1152	53.9556	54.7496	69.736	74.8471		7.39321	8.94498	17.8442	77.4877	78.6802	99.6237	105.393
AT1G75880	SGNH hydrolase-type esterase superfamily protein	3.42921	4.08687	20.2569	6.77071e-06	3.99904e-05	0.703876	3.37128	2.38567	1.39246	10.3935	30.9949	28.5809		1.00555	4.74715	3.54097	1.8834	15.3083	44.513	41.0734
AT3G14450	CID9, CTC-interacting domain 9	3.42586	2.80671	50.6504	1.10374e-12	3.04794e-11	0.781962	1.91041	1.16327	10.5063	8.80818	11.4284	9.81545		1.12301	2.74543	1.66183	14.794	13.0737	15.4578	14.4569
AT2G35930	PUB23, plant U-box 23	3.42349	4.82808	63.6223	1.5071e-15	7.13122e-14	1.38618	3.98898	4.10069	24.1122	13.0957	32.6126	31.625		1.87491	5.87526	5.88915	34.6514	18.7083	45.9223	46.9399
AT2G46680	ATHB-7, ATHB7, HB-7, homeobox 7	3.41724	6.33282	22.429	2.18059e-06	1.46635e-05	5.70178	7.72281	19.3713	16.0353	21.546	174.535	151.909		8.46297	10.4456	28.5315	23.0289	30.9636	249.337	213.906
AT2G02450	anac034, ANAC035, LOV1, NAC035, NAC domain containing protein 35	3.41059	3.68921	64.4869	9.7178e-16	4.85746e-14	1.54618	1.16119	2.31947	6.97217	15.5022	16.3375	13.5797		2.20884	1.63509	3.44271	9.43036	22.8327	23.4628	19.5152
AT4G34060	DML3, demeter-like protein 3	3.4026	1.80098	23.0458	1.58186e-06	1.09741e-05	0.16476	0.0366627	0.375686	1.45715	1.58667	1.48184	1.45132		0.22285	0.0539994	0.539538	2.09406	2.26669	2.0866	2.15414
AT3G21700	ATSGP2, SGP2, Ras-related small GTP-binding family protein	3.40136	3.8676	43.4534	4.34187e-11	8.96309e-10	2.70088	1.39538	2.24493	18.9481	3.87866	20.7677	22.3372		3.85843	1.96486	3.33207	25.6287	5.71278	29.8252	32.1006
AT1G28370	ATERF11, ERF11, ERF domain protein 11	3.39898	5.96652	68.5662	1.2269e-16	6.95862e-15	9.76326	16.5325	9.45469	57.3886	46.7162	143.119	128.857		14.4913	22.3614	13.9256	82.4179	67.1354	204.458	181.445
AT1G70810	Calcium-dependent lipid-binding (CaLB domain) family protein	3.39403	4.19529	43.8407	3.56216e-11	7.4912e-10	2.58265	3.62156	7.76731	13.83	25.4186	55.4447	54.0108		3.68953	5.09958	11.5288	18.7061	37.4383	79.6263	77.6184
AT1G63710	CYP86A7, cytochrome P450, family 86, subfamily A, polypeptide 7	3.39242	2.71932	23.5852	1.19505e-06	8.60284e-06	0.236139	1.04789	0.759707	1.25771	3.24766	8.53154	8.86429		0.332511	1.55535	1.02756	1.85244	4.6641	12.2606	12.6634
AT1G13270	MAP1B, MAP1C, methionine aminopeptidase 1B	3.38737	6.46313	60.65	6.8179e-15	2.84276e-13	8.89167	17.0997	9.30406	103.047	133.483	57.1841	55.2303		13.1976	23.1286	13.7037	147.99	191.828	81.6923	77.7707
AT3G56710	SIB1, sigma factor binding protein 1	3.38656	5.7584	75.9355	2.93084e-18	2.20402e-16	6.75784	15.5316	14.5487	129.491	86.031	71.0662	85.6572		9.51582	23.053	19.6781	190.724	123.552	102.129	122.369
AT3G50440	ATMES10, MES10, methyl esterase 10	3.38321	5.54567	59.5581	1.18738e-14	4.7736e-13	3.40662	7.13589	15.0369	60.4326	65.8041	70.2496	67.0827		4.86664	10.0482	22.3188	81.7393	96.9211	100.888	96.404
AT1G09950	RAS1, RESPONSE TO ABA AND SALT 1	3.37843	3.90858	55.3639	1.00159e-13	3.3412e-12	1.49844	5.04842	1.65592	24.7954	17.215	20.5896	20.2664		2.15197	7.25503	2.36562	34.9148	25.5517	27.8489	29.8498
AT3G10930	unknown protein; FUNCTIONS IN: molecular_function unknown; INVOLVED IN: biological_process unknown; LOCATED IN: mitochondrion; EXPRESSED IN: 18 plant structures; EXPRESSED DURING: 9 growth stages; Has 1 Blast hits to 1 proteins in 1 species: Archae - 0; Bacteria - 0; Metazoa - 0; Fungi - 0; Plants - 1; Viruses - 0; Other Eukaryotes - 0 (source: NCBI BLink).	3.37556	6.03066	88.3856	5.38627e-21	6.00872e-19	15.3233	13.1114	23.7724	127.706	73.286	165.753	169.164		21.577	19.4608	32.1538	188.094	105.249	238.203	241.665
AT4G36820	Protein of unknown function (DUF607)	3.37379	2.07938	28.1355	1.13111e-07	1.06504e-06	0.495029	0.936313	0.712904	8.06485	1.91316	5.35433	6.51517		0.710931	1.34557	1.01844	11.3563	2.83963	7.24211	9.59601
AT3G11580	AP2/B3-like transcriptional factor family protein	3.37363	4.60562	83.5596	6.1825e-20	6.00071e-18	2.17408	4.41367	5.70702	28.0134	24.1342	36.9632	37.0247		2.9406	6.50078	8.19607	40.2577	34.4777	52.0486	54.9546
AT3G02500	unknown protein; BEST Arabidopsis thaliana protein match is: unknown protein (TAIR:AT5G16030.1); Has 49 Blast hits to 49 proteins in 10 species: Archae - 0; Bacteria - 0; Metazoa - 0; Fungi - 0; Plants - 49; Viruses - 0; Other Eukaryotes - 0 (source: NCBI BLink).	3.36706	2.39733	34.5196	4.21977e-09	5.53598e-08	0.512455	0.787533	1.63359	5.60744	5.38144	8.57779	10.6926		0.693131	1.15994	2.34606	8.05841	7.68783	12.0785	15.8707
AT4G39670	Glycolipid transfer protein (GLTP) family protein	3.36674	4.68435	26.3054	2.91472e-07	2.46354e-06	3.71267	5.669	8.04791	102.672	7.3727	32.2319	30.9322		5.30386	7.98262	11.9452	138.872	10.859	46.2895	44.4524
AT1G78390	ATNCED9, NCED9, nine-cis-epoxycarotenoid dioxygenase 9	3.36672	3.99304	36.4423	1.57251e-09	2.31547e-08	0.77683	2.23459	1.50233	6.35524	3.60823	17.386	19.887		1.15302	3.02244	2.21273	9.127	5.18535	24.8373	28.0032
AT2G20870	cell wall protein precursor, putative	3.36584	6.95603	33.4803	7.19877e-09	8.96255e-08	38.2514	35.3803	24.3141	40.5478	147.459	388.353	434.287		54.6453	49.8196	36.0886	54.8438	217.188	557.729	624.11
AT5G13170	SAG29, senescence-associated gene 29	3.36492	3.68185	15.0796	0.000103069	0.000452608	2.01762	0.721351	2.81113	2.14173	1.21905	29.4569	26.2469		2.89758	1.03665	4.01593	3.0158	1.8094	39.8425	38.6584
AT3G62760	ATGSTF13, Glutathione S-transferase family protein	3.36187	1.14583	14.1337	0.000170269	0.000703848	0	1.10255	0.743284	2.45048	4.49948	6.79608	5.47703		0	1.55251	1.10323	3.31445	6.62716	9.76012	7.87099
AT1G33560	ADR1, Disease resistance protein (CC-NBS-LRR class) family	3.36131	5.87248	78.2929	8.88426e-19	7.22973e-17	2.22088	4.7715	4.75173	16.8418	27.502	37.5587	37.882		3.29638	6.45379	6.9987	24.1872	39.5229	53.6557	53.3422
AT1G11850	unknown protein; FUNCTIONS IN: molecular_function unknown; INVOLVED IN: biological_process unknown; LOCATED IN: endomembrane system; EXPRESSED IN: 19 plant structures; EXPRESSED DURING: 12 growth stages; Has 38777 Blast hits to 8185 proteins in 741 species: Archae - 46; Bacteria - 14846; Metazoa - 13013; Fungi - 1392; Plants - 5894; Viruses - 543; Other Eukaryotes - 3043 (source: NCBI BLink).	3.35039	3.2574	21.1714	4.19981e-06	2.62507e-05	4.55971	2.06625	1.59889	2.30207	10.2314	33.5101	37.6127		6.71586	2.96743	2.29774	3.28869	14.407	49.7379	50.8739
AT2G20630	PIA1, PP2C induced by AVRRPM1	3.34866	6.53122	80.7387	2.57627e-19	2.26028e-17	11.2201	16.5605	8.15958	113.997	49.0138	88.4682	103.556		16.1136	23.7989	11.6566	160.521	72.7497	119.659	152.525
AT5G54770	THI1, THI4, TZ, thiazole biosynthetic enzyme, chloroplast (ARA6) (THI1) (THI4)	3.34762	11.665	26.6455	2.44416e-07	2.10168e-06	179.94	400.667	618.014	2223.39	5172.4	2185.55	2171.73		267.079	541.931	910.256	3193.09	7433.21	3122.24	3058.05
AT2G39980	HXXXD-type acyl-transferase family protein	3.34642	4.1587	89.3009	3.391e-21	3.88581e-19	1.03874	1.55317	1.87578	10.1496	13.2893	10.5627	10.0649		1.49177	2.23205	2.67971	14.2918	19.7248	14.2867	14.8242
AT3G45290	ATMLO3, MLO3, Seven transmembrane MLO family protein	3.33729	2.77002	30.5146	3.31355e-08	3.52601e-07	0.505048	0.725999	1.21586	6.23452	1.71893	6.76305	10.0899		0.725319	1.04333	1.73695	8.77894	2.55135	9.1475	14.8611
AT2G45570	CYP76C2, cytochrome P450, family 76, subfamily C, polypeptide 2	3.32775	3.0098	4.51065	0.0336845	0.0704076	0	0.0882936	2.51426	0.868067	0	14.4799	12.7635		0	0.119423	3.70319	1.24666	0	20.6858	17.9725
AT2G36190	AtcwINV4, cwINV4, cell wall invertase 4	3.32676	3.60295	7.57503	0.00591823	0.0159615	1.63228	1.55823	0.251331	0	1.84098	19.9742	13.171		2.34573	2.22607	0.353904	0	2.49006	29.4194	18.9153
AT5G60910	AGL8, FUL, AGAMOUS-like 8	3.32669	5.5661	26.0898	3.25906e-07	2.72181e-06	2.56368	4.30419	17.3072	21.5403	31.1181	100.117	97.2574		3.6818	6.18551	24.7248	30.3313	46.1876	135.416	143.248
AT1G56660	unknown protein; Has 665200 Blast hits to 205811 proteins in 4684 species: Archae - 3320; Bacteria - 107592; Metazoa - 249086; Fungi - 76753; Plants - 38542; Viruses - 3008; Other Eukaryotes - 186899 (source: NCBI BLink).	3.32517	6.48432	71.2452	3.15481e-17	1.98294e-15	9.10228	12.2212	7.41733	81.4659	28.2732	93.6881	79.0467		13.0721	17.563	10.5963	114.714	41.965	126.72	116.426
AT2G37950	RING/FYVE/PHD zinc finger superfamily protein	3.32405	2.61859	13.1585	0.000286222	0.00112282	0	0.707262	2.81935	6.75411	13.3081	8.31836	6.58764		0	0.995907	4.18467	9.13541	19.6011	11.9463	9.46704
AT1G59590	ZCF37, ZCF37	3.32066	3.79672	44.5018	2.54129e-11	5.48119e-10	1.53989	4.33975	1.88498	26.046	7.49662	20.5589	22.0013		2.0828	6.3919	2.7071	37.4305	10.7095	28.9494	32.6559
AT4G13180	NAD(P)-binding Rossmann-fold superfamily protein	3.30968	5.35916	47.1971	6.41968e-12	1.54045e-10	3.90357	5.23489	14.5571	64.3421	26.8114	70.9199	72.9135		5.27985	7.71033	20.906	92.4655	38.3023	99.8635	108.223
AT3G15510	ANAC056, ATNAC2, NAC2, NARS1, NAC domain containing protein 2	3.30621	3.4842	28.8091	7.98762e-08	7.82731e-07	0.414065	1.10017	2.45384	5.38287	4.22611	17.0636	13.5299		0.595049	1.57169	3.4553	7.98963	5.7161	25.1326	19.4309
AT5G22430	Pollen Ole e 1 allergen and extensin family protein	3.30338	5.75907	37.906	7.42375e-10	1.17157e-08	10.5376	15.2414	8.6767	17.1675	55.8206	131.424	136.503		14.8381	22.6224	11.7358	25.2855	80.1661	188.868	195.006
AT5G05220	unknown protein; Has 30201 Blast hits to 17322 proteins in 780 species: Archae - 12; Bacteria - 1396; Metazoa - 17338; Fungi - 3422; Plants - 5037; Viruses - 0; Other Eukaryotes - 2996 (source: NCBI BLink).	3.30109	5.13961	79.7877	4.1688e-19	3.51117e-17	7.21602	12.9158	11.2144	62.7057	41.2597	93.6962	109.38		10.3632	18.5612	16.0207	88.297	61.2405	126.731	161.103
AT1G64280	ATNPR1, NIM1, NPR1, SAI1, regulatory protein (NPR1)	3.30046	4.81535	118.939	1.08008e-27	2.88793e-25	1.80515	2.66893	2.1267	15.2148	17.3887	15.5874	14.6804		2.59244	3.8355	3.03817	21.4242	25.8094	21.0831	21.6223
AT1G22590	AGL87, AGAMOUS-like 87	3.29697	2.8299	38.1664	6.49616e-10	1.03625e-08	1.21352	1.66593	2.2362	5.6532	17.9611	10.5622	14.8963		1.73362	2.34583	3.31913	7.64636	26.4544	15.1688	21.4074
AT1G15520	ABCG40, ATABCG40, ATPDR12, PDR12, pleiotropic drug resistance 12	3.29456	5.49722	41.7878	1.01735e-10	1.90841e-09	0.928472	2.78721	2.11668	11.772	4.40159	16.652	24.7217		1.33342	4.00547	3.02385	16.5764	6.53314	22.5229	36.4118
AT4G16745	Exostosin family protein	3.29421	1.63632	30.7533	2.92999e-08	3.15171e-07	0.265572	0.306967	0.270907	1.868	1.36662	2.80136	2.13139		0.381398	0.44114	0.387013	2.63036	2.02842	3.78903	3.13927
AT2G45580	CYP76C3, cytochrome P450, family 76, subfamily C, polypeptide 3	3.293	3.72492	8.39306	0.00376656	0.0107703	1.76409	0.942967	1.97557	0.151733	0.247829	27.4398	19.7788		2.59828	1.35423	2.83907	0.216763	0.348973	40.728	26.7522
AT2G03760	AtSOT1, AtSOT12, ATST1, RAR047, SOT12, ST, ST1, sulphotransferase 12	3.29107	3.35364	61.8919	3.62834e-15	1.6084e-13	1.03888	1.39376	2.11951	9.22448	11.7618	9.68162	12.8755		1.46287	2.06871	2.86678	13.5865	16.8916	13.9134	18.3937
AT3G16120	Dynein light chain type 1 family protein	3.28937	3.46417	31.3898	2.11086e-08	2.34548e-07	1.82801	0.88655	6.74171	21.6514	26.1506	18.1271	24.7727		2.61146	1.24837	10.0065	29.2851	38.5165	26.0331	35.6007
AT3G22750	Protein kinase superfamily protein	3.28625	3.87234	48.1308	3.98719e-12	9.80499e-11	1.36395	0.579733	2.2199	14.5827	6.80054	9.87808	8.08619		1.9206	0.860478	3.00257	21.4785	9.76652	14.1957	11.5518
AT1G69900	Actin cross-linking protein	3.28577	3.33219	57.7861	2.92224e-14	1.09389e-12	1.9027	1.07964	1.50421	12.4449	5.66122	11.8125	12.6539		2.71816	1.52027	2.23265	16.8326	8.33826	16.9644	18.1849
AT3G15500	ANAC055, ATNAC3, NAC055, NAC3, NAC domain containing protein 3	3.28485	5.42456	34.226	4.90689e-09	6.34843e-08	3.87544	4.95021	11.0641	94.0163	15.2597	44.1098	35.3788		5.70802	7.10918	15.9001	134.31	21.4875	65.4707	47.8522
AT5G24155	FAD/NAD(P)-binding oxidoreductase family protein	3.27894	2.95517	35.0929	3.14344e-09	4.26339e-08	1.19057	4.2625	6.67969	23.6369	33.7065	28.2994	30.4882		1.76713	5.76532	9.83834	33.9459	48.4394	40.4281	42.931
AT2G25460	CONTAINS InterPro DOMAIN/s: C2 calcium-dependent membrane targeting (InterPro:IPR000008); BEST Arabidopsis thaliana protein match is: unknown protein (TAIR:AT5G04860.1); Has 108 Blast hits to 69 proteins in 11 species: Archae - 0; Bacteria - 0; Metazoa - 0; Fungi - 0; Plants - 108; Viruses - 0; Other Eukaryotes - 0 (source: NCBI BLink).	3.27828	7.47641	72.4097	1.74856e-17	1.15057e-15	18.2008	22.883	18.3305	177.761	64.3286	163.216	157.88		26.1389	32.885	26.1866	250.308	95.4809	220.761	232.537
AT4G21870	HSP20-like chaperones superfamily protein	3.27558	3.90049	41.0727	1.4667e-10	2.67677e-09	1.90657	3.32144	8.59836	31.464	46.3654	28.3284	24.0424		2.57877	4.89206	12.3484	45.2167	66.2369	39.8897	35.6853
AT5G65210	TGA1, bZIP transcription factor family protein	3.27279	3.25619	23.9479	9.89806e-07	7.27456e-06	0.286857	0.765979	1.91063	12.1841	2.09003	7.01478	7.10482		0.403927	1.13692	2.58426	17.9457	3.00157	10.0809	10.1498
AT2G45350	CRR4, Pentatricopeptide repeat (PPR) superfamily protein	3.26333	0.918192	15.3074	9.13577e-05	0.000406799	0.36551	0.0329208	0.230813	1.63553	2.13709	0.834884	1.08855		0.494378	0.0484881	0.33148	2.35041	3.05301	1.17561	1.6157
AT3G14210	ESM1, epithiospecifier modifier 1	3.26085	8.1217	24.2306	8.54626e-07	6.39261e-06	16.3437	22.2033	73.2819	516.782	273.616	117.72	113.916		22.106	32.7027	105.243	742.663	390.883	165.763	169.082
AT4G28140	Integrase-type DNA-binding superfamily protein	3.25829	2.85264	20.9106	4.81223e-06	2.96388e-05	0.631733	1.76742	1.18144	19.9698	2.23969	5.33978	5.26329		0.902483	2.48874	1.75358	27.0106	3.29877	7.66866	7.56383
AT5G47070	Protein kinase superfamily protein	3.25347	7.09941	47.4759	5.56848e-12	1.34772e-10	12.868	17.8739	16.837	58.3981	41.1851	176.14	181.747		18.3831	25.1686	24.9907	78.9875	60.6604	252.961	261.187
AT1G70140	ATFH8, FH8, formin 8	3.25201	3.8143	26.2399	3.01522e-07	2.53577e-06	1.06651	1.42682	0.995065	17.2133	1.28878	6.22577	7.17194		1.58299	1.92988	1.4656	24.7207	1.85209	8.89403	10.0989
AT4G19390	Uncharacterised protein family (UPF0114)	3.24955	4.17139	51.0446	9.02894e-13	2.53487e-11	2.55238	5.85794	2.28614	10.6836	30.9772	29.0837	28.707		3.78842	7.92328	3.36719	15.3431	44.5171	41.5484	40.4229
AT5G25110	CIPK25, SnRK3.25, CBL-interacting protein kinase 25	3.24768	2.31172	22.9382	1.67298e-06	1.15498e-05	0.585665	0.696806	0.50107	0.7288	3.43885	7.04209	5.75802		0.836671	0.981185	0.743723	0.985753	5.06498	10.1134	8.2748
AT5G39210	CRR7, chlororespiratory reduction 7	3.24419	4.60428	46.2369	1.04784e-11	2.43125e-10	3.78556	5.87837	11.8232	47.5682	80.6895	34.3739	32.8929		5.4402	8.39774	16.6484	70.604	109.138	50.6283	47.2387
AT1G61560	ATMLO6, MLO6, Seven transmembrane MLO family protein	3.24372	1.74888	12.8818	0.000331792	0.00127749	0.323979	0.280859	0.261636	4.37961	0.0872359	1.52437	1.91444		0.438205	0.41367	0.375745	6.29391	0.124624	2.14649	2.84154
AT2G28900	ATOEP16-1, ATOEP16-L, OEP16, OEP16-1, outer plastid envelope protein 16-1	3.24307	8.11212	43.1961	4.95197e-11	1.00139e-09	43.3457	104.578	46.16	186.685	684.382	434.554	472.124		61.0358	155.222	62.4347	274.963	982.868	624.494	674.468
AT1G62290	Saposin-like aspartyl protease family protein	3.24168	0.874892	12.0487	0.000518276	0.00189092	0.404937	0.0166502	0.197556	2.3684	0.341327	1.28436	1.6439		0.570198	0.0247134	0.267208	3.48835	0.490193	1.84575	2.34845
AT5G26920	CBP60G, Cam-binding protein 60-like G	3.22887	2.63724	35.5706	2.45976e-09	3.44428e-08	0.551994	0.987623	0.258714	5.03203	3.06906	3.6228	4.57322		0.813017	1.41836	0.371795	7.18868	4.32159	5.37721	6.1856
AT1G76790	O-methyltransferase family protein	3.22704	2.83122	16.2328	5.60151e-05	0.000265049	0.779585	1.05982	1.49109	0.385558	13.5132	6.71936	9.91437		1.14823	1.52205	2.14283	0.550802	19.0282	9.97333	13.4099
AT3G25020	AtRLP42, RLP42, receptor like protein 42	3.22599	1.97873	26.702	2.3738e-07	2.05481e-06	0.443785	0.397007	0.0856459	2.38464	1.91192	2.24139	1.75383		0.6249	0.589265	0.115842	3.51227	2.74579	3.22108	2.5055
AT5G55050	GDSL-like Lipase/Acylhydrolase superfamily protein	3.22326	5.52047	74.2086	7.02826e-18	4.89219e-16	3.65748	7.82707	6.99287	44.55	23.4558	47.9536	54.6225		5.42868	10.5867	10.2996	63.98	33.7081	68.5057	76.9148
AT3G29030	ATEXP5, ATEXPA5, ATHEXP ALPHA 1.4, EXP5, EXPA5, expansin A5	3.22109	3.81997	67.0901	2.59375e-16	1.42783e-14	2.24025	2.3305	2.25986	9.03599	10.6434	23.2828	20.2159		3.03009	3.43253	3.24547	12.9855	15.2051	32.7848	30.0059
AT5G46160	Ribosomal protein L14p/L23e family protein	3.22024	3.75681	48.6655	3.03559e-12	7.63201e-11	1.93985	3.23547	4.02959	29.2003	25.6038	13.2878	13.8564		2.77124	4.55592	5.981	39.4955	37.7111	19.0831	19.9129
AT4G39890	AtRABH1c, RABH1c, RAB GTPase homolog H1C	3.21985	4.49643	55.7322	8.30485e-14	2.82047e-12	4.24227	6.34681	4.64673	24.9707	13.4079	52.3669	51.1522		6.09249	9.12095	6.63824	35.1617	19.9009	70.8299	75.3407
AT5G39860	BHLH136, BNQ1, PRE1, basic helix-loop-helix (bHLH) DNA-binding family protein	3.21969	2.53101	34.0988	5.23835e-09	6.74215e-08	2.73631	0.77633	1.67477	7.62355	15.3252	12.2595	11.0875		3.93233	1.10905	2.35827	11.3154	20.7285	18.0566	15.9232
AT5G44870	Disease resistance protein (TIR-NBS-LRR class) family	3.21787	4.72495	93.8221	3.45201e-22	4.61501e-20	1.01301	1.80384	1.8526	9.22568	12.3458	10.032	10.6356		1.44717	2.54001	2.74976	12.4784	18.1838	14.4074	15.2843
AT2G42540	COR15, COR15A, cold-regulated 15a	3.21074	9.12867	20.8079	5.07736e-06	3.09772e-05	50.0228	167.824	239.198	164.357	1824.01	1096.49	1080.52		74.2472	226.994	352.307	236.04	2621.27	1566.42	1521.5
AT5G46330	FLS2, Leucine-rich receptor-like protein kinase family protein	3.21032	5.20006	48.5052	3.29413e-12	8.1964e-11	1.90109	2.81479	1.49175	26.1134	7.08777	8.69093	12.8513		2.67695	4.1779	2.0177	38.4617	10.179	12.4897	18.3591
AT1G63360	Disease resistance protein (CC-NBS-LRR class) family	3.20524	4.2728	49.9764	1.55603e-12	4.17377e-11	0.748681	1.01638	2.74693	11.0963	11.6013	8.68845	9.21154		1.05423	1.50858	3.71542	16.3434	16.6611	12.4861	13.1595
AT5G17540	HXXXD-type acyl-transferase family protein	3.20395	3.13522	39.8025	2.80988e-10	4.82984e-09	1.12341	1.38933	1.21209	2.79939	10.4942	11.1401	9.26775		1.61337	1.99659	1.73158	3.94186	15.5762	15.0678	13.6502
AT4G37390	AUR3, BRU6, GH3-2, GH3.2, YDK1, Auxin-responsive GH3 family protein	3.20005	3.78413	17.9383	2.28181e-05	0.000119333	1.17349	2.63219	0.291593	3.02091	1.94449	18.4775	14.6704		1.6853	3.7827	0.416565	4.2538	2.88614	24.9921	21.6077
AT5G18130	unknown protein; BEST Arabidopsis thaliana protein match is: unknown protein (TAIR:AT3G03870.2); Has 1807 Blast hits to 1807 proteins in 277 species: Archae - 0; Bacteria - 0; Metazoa - 736; Fungi - 347; Plants - 385; Viruses - 0; Other Eukaryotes - 339 (source: NCBI BLink).	3.19931	5.15621	30.5357	3.27773e-08	3.49673e-07	2.80529	1.76867	7.0008	14.4687	7.91333	42.2343	43.8617		3.79435	2.60502	10.0541	20.7928	11.3048	59.4708	65.1025
AT1G57980	Nucleotide-sugar transporter family protein	3.19837	2.56164	20.8151	5.05825e-06	3.09054e-05	0.174479	0.721905	1.5796	2.04942	6.29543	5.92824	8.60676		0.249257	1.01653	2.34456	2.77199	9.27236	8.51378	12.3687
AT5G27350	SFP1, Major facilitator superfamily protein	3.19638	5.4839	45.5513	1.48692e-11	3.34407e-10	3.24518	2.63719	8.35079	49.4877	31.264	22.7823	22.0354		4.63601	3.71348	12.3948	66.9356	46.0478	32.7186	31.6669
AT3G21790	UDP-Glycosyltransferase superfamily protein	3.19636	5.48653	52.0889	5.30434e-13	1.54855e-11	2.97335	4.52355	11.2532	35.1221	29.4023	51.3092	56.1402		4.37936	6.49645	16.1718	50.1748	41.4019	76.1567	75.9336
AT2G32160	S-adenosyl-L-methionine-dependent methyltransferases superfamily protein	3.19512	2.93497	22.7936	1.80362e-06	1.23403e-05	0.63997	0.312376	2.12695	8.33133	10.3837	4.95124	3.41874		0.942594	0.448616	3.05662	11.902	14.6215	7.34897	4.62408
AT3G16030	CES101, lectin protein kinase family protein	3.19158	4.39145	63.8949	1.3124e-15	6.2805e-14	1.31858	1.6508	2.21617	6.35982	7.77723	15.7997	17.4114		1.85672	2.45022	2.99752	9.3672	11.1692	22.7056	24.8736
AT3G47540	Chitinase family protein	3.18825	1.13954	8.73787	0.00311668	0.00914325	0	0.0592188	1.24558	3.6853	1.38258	3.56681	3.50254		0	0.0851028	1.77942	5.18933	2.05213	4.82435	5.15879
AT2G47520	HRE2, Integrase-type DNA-binding superfamily protein	3.188	2.18803	34.1311	5.15223e-09	6.64543e-08	1.21867	1.99474	1.00408	7.78895	6.66386	9.97696	13.4186		1.75134	2.84965	1.41387	11.5609	9.01333	14.6948	19.2709
AT1G21460	Nodulin MtN3 family protein	3.1853	7.25494	65.1783	6.84187e-16	3.52451e-14	26.3445	30.5012	39.7079	125.996	130.007	314.515	307.416		37.8343	43.833	56.7261	177.417	192.965	425.404	452.784
AT5G16010	3-oxo-5-alpha-steroid 4-dehydrogenase family protein	3.18414	5.76589	39.3727	3.50153e-10	5.89832e-09	8.3377	10.7638	16.4366	163.928	40.3039	46.6528	58.3471		11.982	15.3769	23.1447	243.313	54.5138	68.7136	83.7945
AT2G45900	Phosphatidylinositol N-acetyglucosaminlytransferase subunit P-related	3.18387	2.82823	40.9484	1.56301e-10	2.83411e-09	0.652177	0.40651	1.02816	3.53335	5.85892	3.80672	5.19644		0.936617	0.584192	1.46881	4.97536	8.6962	5.14886	7.65369
AT2G29460	ATGSTU4, GST22, GSTU4, glutathione S-transferase tau 4	3.18241	1.9498	10.7759	0.00102833	0.00346652	0.318481	0.100397	2.20196	5.63538	0.686044	7.32009	10.8475		0.472711	0.135795	3.2432	8.09319	0.985908	10.4574	15.2746
AT2G41340	RPB5D, RNA polymerase II fifth largest subunit, D	3.17781	3.64312	63.6333	1.49874e-15	7.11163e-14	3.90106	3.43485	3.88795	25.0149	33.7582	20.926	17.1026		5.60246	4.9362	5.55425	35.2239	50.1062	28.3038	25.1899
AT3G21150	BBX32, B-box 32	3.17597	5.17179	73.4395	1.03766e-17	6.99178e-16	6.95116	8.65328	9.87646	80.2977	28.0372	58.5486	57.6065		10.3174	11.7042	14.5468	115.319	40.2921	83.6415	81.1167
AT5G42530	unknown protein; FUNCTIONS IN: molecular_function unknown; INVOLVED IN: biological_process unknown; LOCATED IN: endomembrane system; BEST Arabidopsis thaliana protein match is: unknown protein (TAIR:AT2G25510.2); Has 30201 Blast hits to 17322 proteins in 780 species: Archae - 12; Bacteria - 1396; Metazoa - 17338; Fungi - 3422; Plants - 5037; Viruses - 0; Other Eukaryotes - 2996 (source: NCBI BLin…	3.17588	6.00733	14.5541	0.000136193	0.000576571	22.9955	7.94246	53.8502	354.042	292.687	36.0352	29.2391		33.0248	11.414	76.9295	498.533	434.426	48.7401	43.0654
AT5G43290	ATWRKY49, WRKY49, WRKY DNA-binding protein 49	3.17216	3.10206	28.73	8.32052e-08	8.10637e-07	1.52669	1.58264	1.91675	2.32323	8.19002	16.8995	18.129		2.181	2.22854	2.84496	3.14234	12.0629	24.2701	26.0531
AT1G17020	ATSRG1, SRG1, senescence-related gene 1	3.16936	2.32105	8.97279	0.00274031	0.00816421	0.846707	0.367909	1.05047	1.51657	0.0246473	10.6796	8.78876		1.21679	0.525588	1.47918	2.251	0.0333372	15.7296	12.6219
AT1G31540	Disease resistance protein (TIR-NBS-LRR class) family	3.16812	6.09701	85.7523	2.03946e-20	2.10765e-18	1.98156	3.71937	4.60594	22.8621	22.5563	22.2888	22.7846		2.84768	5.31343	6.4857	33.9334	30.5089	32.8285	32.7219
AT3G20810	2-oxoglutarate (2OG) and Fe(II)-dependent oxygenase superfamily protein	3.16676	5.57909	11.3367	0.000759915	0.00266157	2.32992	15.7701	0.432131	2.97123	36.8952	63.9811	62.588		3.45822	21.3301	0.636474	4.2671	53.0217	91.4024	88.1312
AT2G36970	UDP-Glycosyltransferase superfamily protein	3.16649	1.41907	21.7867	3.04708e-06	1.98101e-05	0.206309	0.40973	0.484043	3.10183	3.08867	1.7112	1.6174		0.303867	0.588429	0.695614	4.43123	4.34921	2.53988	2.18765
AT2G45190	AFO, FIL, YAB1, Plant-specific transcription factor YABBY family protein	3.15902	4.2514	72.3581	1.79481e-17	1.1764e-15	4.05789	2.60723	5.24536	16.0552	22.1865	31.822	34.8168		5.71398	3.86983	7.09471	23.6473	31.8629	45.7311	49.7388
AT3G52400	ATSYP122, SYP122, syntaxin of plants 122	3.15822	6.60313	74.6267	5.68683e-18	4.07637e-16	14.0144	17.9061	15.2751	121.532	45.9292	119.809	126.07		19.734	26.5774	20.6607	179.001	65.9607	172.177	180.101
AT2G10940	Bifunctional inhibitor/lipid-transfer protein/seed storage 2S albumin superfamily protein	3.15802	10.1403	30.5397	3.2711e-08	3.49187e-07	104.196	142.21	183.47	1504.28	1139.48	505.272	478.41		148.853	200.249	272.318	2034.65	1678.31	725.64	687.519
AT4G36220	CYP84A1, FAH1, ferulic acid 5-hydroxylase 1	3.15533	3.63443	50.9717	9.37059e-13	2.61337e-11	1.30427	1.41682	1.70804	15.5684	8.33373	5.90047	7.85592		1.83657	2.10294	2.31024	22.9303	11.9684	8.47951	11.2228
AT5G15500	Ankyrin repeat family protein	3.15468	4.19084	16.8096	4.13242e-05	0.000202636	1.24728	0.880526	4.2471	2.36321	3.42471	27.088	26.2138		1.68704	1.2969	6.09943	3.39614	4.89248	38.1431	38.9083
AT2G41370	BOP2, Ankyrin repeat family protein / BTB/POZ domain-containing protein	3.14857	1.35395	22.9349	1.67578e-06	1.15596e-05	0.242026	0.259406	0.329184	2.56953	1.23387	1.20931	2.14614		0.347814	0.370583	0.46353	3.81387	1.66889	1.78116	3.08216
AT2G03710	AGL3, SEP4, K-box region and MADS-box transcription factor family protein	3.14615	4.43626	69.5957	7.27968e-17	4.31783e-15	2.29659	2.30224	5.43513	19.3544	20.8274	25.5208	21.6258		3.29823	3.30852	7.76453	27.2533	30.9134	34.5186	31.852
AT1G32450	NRT1.5, nitrate transporter 1.5	3.14391	3.5205	10.0533	0.00152073	0.00488217	0.146061	0.290078	2.86071	2.05154	0.660728	15.9828	12.197		0.209903	0.4144	4.02821	3.04503	0.893681	23.5407	17.5166
AT5G19230	Glycoprotein membrane precursor GPI-anchored	3.14132	4.6462	91.1728	1.31655e-21	1.61878e-19	5.31753	5.94654	8.51267	34.2844	30.2668	53.1392	54.8407		7.89264	8.04311	12.5381	49.2372	43.4961	75.9138	77.2222
AT4G18350	ATNCED2, NCED2, nine-cis-epoxycarotenoid dioxygenase 2	3.13707	1.2471	19.8624	8.32212e-06	4.80178e-05	0.124957	0.320757	0.400612	1.00645	1.57658	1.99796	2.89328		0.184046	0.460652	0.575716	1.4378	2.22	2.9655	3.91337
AT1G22190	Integrase-type DNA-binding superfamily protein	3.13488	6.53855	62.9878	2.07986e-15	9.62506e-14	7.91406	11.0858	21.1158	114.391	69.016	86.9743	73.6663		11.3657	15.9313	30.1656	161.076	102.438	117.639	108.501
AT5G59510	DVL18, RTFL5, ROTUNDIFOLIA like 5	3.12742	4.11977	52.7931	3.70595e-13	1.11876e-11	2.36722	8.03018	7.82178	33.7991	28.9882	51.3236	44.1973		3.51359	10.8614	11.5205	48.5403	41.6587	73.32	62.2349
AT3G25180	CYP82G1, cytochrome P450, family 82, subfamily G, polypeptide 1	3.12698	4.6098	38.8312	4.62094e-10	7.57934e-09	1.37176	3.49271	3.89296	5.46221	23.9993	22.6538	23.7949		2.03606	4.72413	5.73384	7.8445	34.4891	32.3628	33.506
AT2G39800	ATP5CS, P5CS1, delta1-pyrroline-5-carboxylate synthase 1	3.12696	10.7004	18.0545	2.14669e-05	0.000113003	52.8453	71.4926	249.386	209.678	408.927	1387.98	1359.54		71.477	105.3	358.153	301.327	584.186	1954.43	2017.92
AT4G02410	Concanavalin A-like lectin protein kinase family protein	3.12116	6.77212	100.749	1.04384e-23	1.72387e-21	7.55862	12.958	11.3924	62.5282	59.9298	74.0779	75.0349		10.8624	18.5115	16.0419	92.8086	81.0592	109.107	107.76
AT5G54250	ATCNGC4, CNGC4, DND2, HLM1, cyclic nucleotide-gated cation channel 4	3.12097	5.78077	56.6456	5.21875e-14	1.85073e-12	2.00622	5.1868	7.42861	32.2405	35.2184	30.6457	26.118		2.95491	7.44897	10.6756	46.0582	49.5916	45.4864	35.3264
AT1G76590	PLATZ transcription factor family protein	3.11421	3.70377	38.4238	5.69344e-10	9.1864e-09	1.34991	1.17843	4.39591	10.04	10.7088	19.6902	19.7115		2.00363	1.59391	6.47461	14.4189	15.3895	28.129	27.7561
AT5G56860	GATA21, GNC, GATA type zinc finger transcription factor family protein	3.11004	3.98023	29.5992	5.31277e-08	5.43044e-07	1.33744	1.15642	3.72262	22.9053	13.7465	9.5085	5.13319		1.98512	1.56415	5.48294	32.8952	19.755	13.5837	7.22812
AT5G44565	unknown protein; FUNCTIONS IN: molecular_function unknown; INVOLVED IN: biological_process unknown; LOCATED IN: endomembrane system; Has 35333 Blast hits to 34131 proteins in 2444 species: Archae - 798; Bacteria - 22429; Metazoa - 974; Fungi - 991; Plants - 531; Viruses - 0; Other Eukaryotes - 9610 (source: NCBI BLink).	3.10986	1.91715	25.5738	4.25776e-07	3.45342e-06	0.779247	1.15806	2.3847	7.43254	11.0307	6.89721	11.2277		1.11985	1.65438	3.35794	11.0319	14.9198	10.1587	16.1246
AT1G02930	ATGST1, ATGSTF3, ATGSTF6, ERD11, GST1, GSTF6, glutathione S-transferase 6	3.10932	2.91237	23.0442	1.58318e-06	1.09748e-05	0.458443	2.65914	1.62119	17.8664	4.74018	6.04734	11.1456		0.680452	3.59668	2.38781	25.6587	6.81207	8.63913	15.6943
AT1G54730	Major facilitator superfamily protein	3.09507	5.47534	108.529	2.05846e-25	4.28083e-23	4.7443	4.24174	6.161	24.3287	28.9327	36.3267	37.1554		6.68052	6.29588	8.33318	35.833	41.5514	52.2048	53.0795
AT4G33980	BEST Arabidopsis thaliana protein match is: cold regulated gene 27 (TAIR:AT5G42900.2); Has 30201 Blast hits to 17322 proteins in 780 species: Archae - 12; Bacteria - 1396; Metazoa - 17338; Fungi - 3422; Plants - 5037; Viruses - 0; Other Eukaryotes - 2996 (source: NCBI BLink).	3.09185	4.06698	16.7641	4.23265e-05	0.000206723	1.16298	8.56095	1.34666	3.07794	32.9059	27.6726	29.2654		1.63761	12.7067	1.82145	4.53342	47.2574	39.7681	41.808
AT2G36800	DOGT1, UGT73C5, don-glucosyltransferase 1	3.09068	7.34905	39.9819	2.56332e-10	4.42884e-09	8.26482	15.7064	42.1143	145.64	99.2262	151.073	164.874		12.2672	21.244	62.0289	209.159	142.597	215.82	232.162
AT2G31980	AtCYS2, CYS2, PHYTOCYSTATIN 2	3.0893	3.55192	36.0878	1.88626e-09	2.73208e-08	2.85861	2.3707	5.5629	11.5277	10.9893	37.1367	33.1608		4.02526	3.51875	7.52422	16.9789	15.7821	53.3689	47.373
AT5G67340	ARM repeat superfamily protein	3.08798	3.19803	22.5924	2.00271e-06	1.35757e-05	1.08995	1.03078	0.474567	3.3921	0.830345	9.17858	8.67601		1.55708	1.45146	0.704385	4.58805	1.22299	13.1817	12.4682
AT1G07985	Expressed protein	3.08784	3.57186	8.04305	0.00456786	0.0127541	0.170761	0.645966	9.49344	2.99809	3.40251	42.6187	44.3356		0.243947	0.909595	14.0908	4.05512	5.01146	61.2063	63.7144
AT1G14370	APK2A, PBL2, protein kinase 2A	3.0863	3.94708	45.2194	1.76155e-11	3.90952e-10	1.12202	1.20028	3.60256	14.9373	12.4612	10.2568	11.3903		1.61138	1.72491	5.14656	21.0334	18.4958	13.873	16.7765
AT4G23180	CRK10, RLK4, cysteine-rich RLK (RECEPTOR-like protein kinase) 10	3.08408	8.28173	57.6365	3.15322e-14	1.16739e-12	20.146	39.2009	36.8505	141.101	145.172	250.224	273.814		29.902	53.022	54.2761	202.64	208.625	357.466	385.562
AT2G18670	RING/U-box superfamily protein	3.08289	2.46955	29.0626	7.00763e-08	6.96422e-07	0.247571	0.834093	0.710281	4.42317	1.96653	3.91206	4.74317		0.334857	1.22851	1.02006	6.3565	2.80935	5.50863	7.04013
AT2G20562	unknown protein; LOCATED IN: endomembrane system; BEST Arabidopsis thaliana protein match is: unknown protein (TAIR:AT2G31090.1); Has 70 Blast hits to 70 proteins in 13 species: Archae - 0; Bacteria - 0; Metazoa - 0; Fungi - 0; Plants - 70; Viruses - 0; Other Eukaryotes - 0 (source: NCBI BLink).	3.08173	2.2953	25.9034	3.58935e-07	2.97992e-06	1.14502	3.50336	2.26733	9.46035	7.18184	19.8559	22.4266		1.54871	5.16001	3.2562	13.5954	10.2599	27.9594	33.2871
AT2G15830	unknown protein; FUNCTIONS IN: molecular_function unknown; INVOLVED IN: biological_process unknown; LOCATED IN: endomembrane system; EXPRESSED IN: 16 plant structures; EXPRESSED DURING: 10 growth stages; BEST Arabidopsis thaliana protein match is: unknown protein (TAIR:AT4G33960.1); Has 18 Blast hits to 18 proteins in 4 species: Archae - 0; Bacteria - 0; Metazoa - 0; Fungi - 0; Plants - 18; Virus…	3.07941	1.30798	13.1397	0.000289101	0.00113227	2.73326	0.419171	0.753559	1.89981	4.69429	10.4089	15.552		3.92534	0.602387	1.07652	2.67515	6.96759	14.0787	22.9062
AT1G05000	Phosphotyrosine protein phosphatases superfamily protein	3.0792	1.82856	12.7729	0.00035168	0.00134332	0.188274	0.330671	1.45414	7.60879	0.695253	3.97796	4.33565		0.27945	0.447256	2.14177	10.9273	0.999142	5.68284	6.1051
AT2G22420	Peroxidase superfamily protein	3.07515	4.90015	85.8853	1.90682e-20	1.98274e-18	4.74153	4.27557	8.43624	32.6665	38.9252	36.5566	35.0401		6.81401	6.108	11.8792	48.4859	52.6491	53.8432	50.3225
AT2G38340	Integrase-type DNA-binding superfamily protein	3.06884	2.47736	25.6162	4.16535e-07	3.39455e-06	1.03767	1.42125	1.75203	4.17638	3.58412	13.266	14.7508		1.4824	2.00129	2.60048	5.64884	5.27895	19.0518	21.1983
AT1G58602	LRR and NB-ARC domains-containing disease resistance protein	3.06059	6.83622	44.2874	2.83535e-11	6.0688e-10	3.51301	3.41124	9.38721	46.8008	38.0035	23.8092	22.265		5.04517	4.90226	13.4104	65.901	56.4074	32.2036	32.7934
AT1G56140	Leucine-rich repeat transmembrane protein kinase	3.0605	7.22567	51.8642	5.94749e-13	1.71257e-11	10.9508	10.8677	9.41731	42.4293	24.9933	87.6721	104.398		15.6441	15.303	13.9778	57.3886	36.8119	125.909	150.029
AT1G78450	SOUL heme-binding family protein	3.05821	3.56832	24.0542	9.36625e-07	6.9321e-06	1.38095	2.75316	5.29211	18.6433	38.1086	8.42927	9.33693		1.9728	3.87676	7.85491	25.2164	56.1291	12.1056	13.418
AT3G23930	unknown protein; FUNCTIONS IN: molecular_function unknown; INVOLVED IN: N-terminal protein myristoylation; LOCATED IN: cellular_component unknown; EXPRESSED IN: hypocotyl; BEST Arabidopsis thaliana protein match is: unknown protein (TAIR:AT4G13540.1); Has 10639 Blast hits to 7432 proteins in 646 species: Archae - 82; Bacteria - 826; Metazoa - 5047; Fungi - 759; Plants - 314; Viruses - 86; Other E…	3.05721	2.28635	24.7629	6.48334e-07	5.02586e-06	2.0717	0.738729	0.83147	9.84286	9.21799	3.69938	5.50459		2.9596	1.04022	1.23412	13.3132	13.5769	5.31282	7.9106
AT3G50930	BCS1, cytochrome BC1 synthesis	3.0528	5.30968	119.571	7.85202e-28	2.20445e-25	4.08722	4.19291	3.64639	19.7893	26.5025	25.3513	24.006		5.83894	5.90411	5.41222	26.7664	39.0348	36.4079	34.4988
AT4G11350	Protein of unknown function (DUF604)	3.05141	4.67821	49.75	1.74636e-12	4.58931e-11	1.97775	2.6087	2.60149	10.605	5.12918	20.3232	23.6449		2.91298	3.74646	3.73858	15.1502	7.22249	30.1651	31.9814
AT4G13510	AMT1;1, ATAMT1, ATAMT1;1, ammonium transporter 1;1	3.04851	6.66004	57.7004	3.05246e-14	1.13507e-12	6.66695	16.5572	16.8797	103.302	86.7648	61.955	68.4224		9.81956	23.7785	24.2577	147.575	122.175	91.9578	92.5462
AT3G26740	CCL, CCR-like	3.04526	9.18091	28.3421	1.01658e-07	9.67477e-07	84.3838	167.271	307.569	356.94	1395.06	1415.06	1436.72		118.822	248.275	416.009	525.727	2003.5	2033.57	2052.47
AT3G22740	HMT3, homocysteine S-methyltransferase 3	3.04484	2.9605	12.5961	0.000386546	0.00145505	1.99219	0.109538	1.81954	3.43701	1.1976	15.6489	12.4676		2.86297	0.156484	2.56213	5.10144	1.61984	23.0489	17.9053
AT3G54830	Transmembrane amino acid transporter family protein	3.04394	3.38145	39.7781	2.84513e-10	4.88048e-09	1.30899	0.757538	2.33176	11.4017	4.56624	9.91813	9.74063		1.92797	1.08793	3.35096	16.2883	6.4298	14.7212	13.1749
AT5G62720	Integral membrane HPP family protein	3.04271	5.39683	60.0958	9.03506e-15	3.70306e-13	5.7917	8.47237	5.66465	27.0347	66.3984	29.9577	33.0369		8.31769	12.1756	8.09242	38.068	98.553	40.5199	48.6592
AT4G10060	Beta-glucosidase, GBA2 type family protein	3.04175	6.67625	56.9325	4.51025e-14	1.61994e-12	4.25852	6.2259	12.7412	47.9759	55.279	42.3979	40.5742		5.9965	9.2409	17.2333	70.6623	79.3883	60.9297	57.9637
AT1G05100	MAPKKK18, mitogen-activated protein kinase kinase kinase 18	3.03585	6.94682	79.1428	5.7779e-19	4.79452e-17	19.6093	20.3802	27.7937	170.902	81.3865	148.28	142.27		28.1617	29.2882	39.7056	240.649	120.799	200.559	209.546
AT1G17170	ATGSTU24, GST, GSTU24, glutathione S-transferase TAU 24	3.03304	4.38601	38.0923	6.7477e-10	1.07231e-08	1.91238	6.09947	8.8742	44.8421	16.4779	37.0599	38.7776		2.74644	8.76549	12.6775	63.1429	24.4576	50.1262	57.1145
AT5G48540	receptor-like protein kinase-related family protein	3.03198	5.44639	42.352	7.62373e-11	1.47608e-09	6.03018	10.0433	15.5833	103.984	25.9794	53.13	70.322		8.15624	14.7925	22.3798	149.435	37.1137	74.8132	104.377
AT1G22650	Plant neutral invertase family protein	3.03154	3.09282	41.7878	1.01736e-10	1.90841e-09	1.40661	0.600236	1.22489	6.54943	8.24012	5.96547	4.41217		2.02009	0.862594	1.74985	9.22236	12.2305	8.06871	6.49857
AT3G62150	PGP21, P-glycoprotein 21	3.0308	1.70293	16.3443	5.28161e-05	0.000252322	0.208938	0.146367	0.197348	2.47237	0.316721	0.788787	0.72937		0.310121	0.197972	0.290668	3.55066	0.455157	1.12685	1.02704
AT1G30135	JAZ8, TIFY5A, jasmonate-zim-domain protein 8	3.02509	4.43145	25.9443	3.51417e-07	2.91895e-06	11.9942	8.87022	6.37853	19.8482	11.8164	95.6048	95.7888		17.1348	12.4903	9.46745	26.8461	17.4041	137.302	137.657
AT2G20960	pEARLI4, Arabidopsis phospholipase-like protein (PEARLI 4) family	3.02207	7.41143	78.3999	8.41575e-19	6.88171e-17	13.1507	19.4991	14.861	100.069	57.2425	109.435	111.414		18.8988	27.8561	20.926	148.529	77.4245	161.184	160.006
AT2G37390	Chloroplast-targeted copper chaperone protein	3.01959	3.0427	37.6133	8.62563e-10	1.34039e-08	2.47823	0.592091	1.72969	9.83102	9.38431	8.44632	9.55918		3.35198	0.872075	2.48408	14.1281	13.4063	11.8934	14.1884
AT4G22620	SAUR-like auxin-responsive protein family	3.0191	1.48171	24.2386	8.51075e-07	6.37171e-06	1.59307	1.75768	0.744823	8.20708	6.57731	9.41924	8.06884		2.34638	2.52428	1.07038	11.7245	9.26162	13.9807	10.9137
AT5G09820	Plastid-lipid associated protein PAP / fibrillin family protein	3.01896	4.07288	50.3567	1.28191e-12	3.50548e-11	2.24423	3.15833	4.46961	20.8243	28.1715	12.3349	15.2501		3.33104	4.27187	6.58317	29.9066	40.4849	17.6214	21.4739
AT3G58060	Cation efflux family protein	3.0186	2.12394	8.05269	0.00454361	0.0126906	0.415022	1.12841	0.926098	0	7.65491	5.70268	6.48902		0.596424	1.61203	1.30405	0	10.3538	8.39931	9.31913
AT2G18193	P-loop containing nucleoside triphosphate hydrolases superfamily protein	3.01643	3.97799	65.0313	7.37177e-16	3.7859e-14	2.7394	2.46562	1.4454	17.4351	9.19738	13.6311	11.333		3.93416	3.54333	2.06487	24.5507	13.6514	18.437	16.692
AT2G42170	Actin family protein	3.01432	2.77171	20.9215	4.78503e-06	2.95144e-05	0.617426	0.756919	2.05278	7.39649	12.241	4.06768	2.65892		0.88671	1.08776	2.93256	10.4151	18.1689	5.50182	3.91625
AT4G25000	AMY1, ATAMY1, alpha-amylase-like	3.01056	1.67682	9.94871	0.00160962	0.00513621	0.31344	0.232905	1.00489	5.38132	0.096455	3.37838	3.609		0.461657	0.334484	1.44411	7.68767	0.13582	5.01442	4.88143
AT1G01590	ATFRO1, FRO1, ferric reduction oxidase 1	3.01039	2.22881	17.4578	2.93762e-05	0.000149889	0.075793	0.344057	1.11334	2.50399	2.31839	3.84767	3.80552		0.112497	0.465361	1.63981	3.59607	3.33173	5.49672	5.35861
AT5G17880	CSA1, disease resistance protein (TIR-NBS-LRR class)	3.00234	3.76086	35.5893	2.43626e-09	3.41421e-08	0.276306	1.04523	1.33655	6.70037	5.80795	4.21304	3.95703		0.394726	1.4718	1.98379	9.06272	8.55436	6.0505	5.68661
AT1G29395	COR413-TM1, COR413IM1, COR414-TM1, COLD REGULATED 314 INNER MEMBRANE 1	3.0018	6.85104	26.511	2.62037e-07	2.24061e-06	12.3228	25.5449	51.65	39.0115	257.46	204.229	211.651		16.6674	37.6244	74.1766	56.0631	367.804	287.578	314.147
AT5G59120	ATSBT4.13, SBT4.13, subtilase 4.13	3.00121	3.31017	7.07879	0.00780017	0.0203364	1.12305	0.429892	1.3911	0.0132244	0.705594	14.9772	8.73844		1.61393	0.614136	1.95883	0.0196286	0.954365	22.0595	12.5496
AT5G14780	FDH, formate dehydrogenase	3.00116	7.03167	35.4677	2.59314e-09	3.58045e-08	9.99447	13.8667	35.3057	47.4767	91.0561	168.742	171.873		14.363	19.8097	49.7146	70.4681	123.16	248.536	246.833
AT3G61060	AtPP2-A13, PP2-A13, phloem protein 2-A13	2.99935	5.68824	46.8225	7.77178e-12	1.84129e-10	9.14679	10.9673	6.92649	37.99	17.3911	83.6643	76.4191		13.1361	15.761	9.89508	53.4943	25.8131	113.162	112.556
AT3G22640	PAP85, cupin family protein	2.99803	2.59812	5.78881	0.0161285	0.0377654	0.232042	0.0365742	2.24868	2.00831	0.0208268	9.52658	9.70889		0.333244	0.0525605	3.21243	2.82793	0.0309126	12.8854	14.2999
ATCG00580	PSBE, photosystem II reaction center protein E	2.99378	1.63721	19.9356	8.00963e-06	4.63969e-05	5.47063	0.96254	2.59559	14.4718	22.6095	16.5279	14.6808		8.11988	1.3019	3.82298	20.7835	32.4919	23.6115	20.6723
AT1G14540	Peroxidase superfamily protein	2.99371	2.54333	21.3853	3.75638e-06	2.37556e-05	1.49913	1.1939	0.778039	13.6058	2.06789	4.17896	6.41734		2.15439	1.70558	1.09557	20.1946	2.79696	6.15507	9.21619
AT1G07000	ATEXO70B2, EXO70B2, exocyst subunit exo70 family protein B2	2.99269	6.41314	69.142	9.16223e-17	5.32199e-15	8.07847	11.5198	10.6645	67.6547	27.5189	71.8971	70.0024		11.8986	16.544	15.3259	96.6503	38.7499	106.714	94.6831
AT3G47960	Major facilitator superfamily protein	2.99232	8.87862	50.7727	1.03709e-12	2.86859e-11	30.0539	58.4472	67.3194	350.098	249.4	310.777	302.323		44.608	79.054	99.1528	502.789	358.411	443.97	425.706
AT2G25510	unknown protein; Has 2 Blast hits to 2 proteins in 1 species: Archae - 0; Bacteria - 0; Metazoa - 0; Fungi - 0; Plants - 2; Viruses - 0; Other Eukaryotes - 0 (source: NCBI BLink).	2.9915	5.75655	9.81452	0.00173139	0.00547192	15.6653	6.37198	45.2479	296.295	177.009	10.3242	12.9582		21.1884	9.38512	64.9822	425.803	252.872	14.5377	19.2334
AT3G53210	nodulin MtN21 /EamA-like transporter family protein	2.99052	3.38112	58.8556	1.69678e-14	6.66253e-13	1.55382	1.78785	2.69455	9.42655	11.1849	13.8196	12.6605		2.10165	2.63328	3.86975	13.5468	15.9785	19.4596	18.7916
AT3G55700	UDP-Glycosyltransferase superfamily protein	2.98838	3.24526	36.7306	1.35635e-09	2.02013e-08	0.676467	1.06624	2.57203	8.17135	9.29508	8.5218	7.60194		0.996349	1.53127	3.69624	11.6735	13.0886	12.6486	10.2822
AT1G14580	C2H2-like zinc finger protein	2.98675	4.24229	44.998	1.97235e-11	4.35153e-10	1.24953	1.63262	4.04194	16.344	15.3175	11.1067	10.4709		1.85464	2.20823	5.95326	23.4722	22.0127	15.8669	14.7442
AT3G57640	Protein kinase superfamily protein	2.98537	2.46499	36.9519	1.21078e-09	1.82104e-08	1.12135	0.698951	1.35185	5.89876	5.18787	7.66585	5.76941		1.65161	1.00379	1.94274	8.42687	7.30512	11.3782	7.80353
AT4G39830	Cupredoxin superfamily protein	2.98392	3.02521	33.4525	7.30272e-09	9.07186e-08	0.831539	1.49998	0.502663	5.95555	2.45465	5.81682	7.77236		1.18792	2.11215	0.746086	8.0553	3.61538	8.35376	11.1696
AT3G01840	Protein kinase superfamily protein	2.98337	1.55318	13.278	0.000268541	0.00106162	0.275405	0.0766044	0.694082	0.721095	1.02947	3.1893	3.5105		0.395783	0.109436	0.977348	1.0703	1.39243	4.69743	5.04156
AT2G32540	ATCSLB04, ATCSLB4, CSLB04, CSLB04, cellulose synthase-like B4	2.98073	4.78477	31.6392	1.85644e-08	2.08201e-07	1.31465	1.71118	5.63821	29.2093	12.3781	12.8833	11.9787		1.87808	2.40954	8.36861	39.5076	18.2314	18.5022	17.2145
AT3G44300	AtNIT2, NIT2, nitrilase 2	2.97384	5.54544	7.51069	0.0061334	0.0164701	1.84747	1.17189	20.1789	87.2697	0.38826	48.5196	46.8764		2.65499	1.67414	28.4142	129.532	0.525149	71.4631	67.321
AT2G23170	GH3.3, Auxin-responsive GH3 family protein	2.97326	5.01333	81.0379	2.21425e-19	1.984e-17	3.19393	3.57885	4.32354	28.2085	13.6624	22.9626	19.894		4.58693	5.14313	6.17654	39.7209	20.2786	31.0585	29.3013
AT1G69526	S-adenosyl-L-methionine-dependent methyltransferases superfamily protein	2.97148	2.35939	28.3958	9.8882e-08	9.44255e-07	0.695503	0.869923	1.05277	5.68111	7.3218	3.43031	3.14227		1.03231	1.17663	1.55059	8.15887	10.5221	4.90049	4.42469
AT5G59220	HAI1, highly ABA-induced PP2C gene 1	2.97084	6.80436	60.3679	7.86858e-15	3.27275e-13	12.3959	14.6212	22.6647	82.0396	48.1359	138.383	119.937		17.8023	21.012	32.3784	115.521	71.4465	187.172	176.653
AT3G25882	NIMIN-2, NIM1-interacting 2	2.96951	2.13506	29.6	5.31059e-08	5.43044e-07	1.56099	1.58981	2.81724	12.1148	9.95835	14.9394	8.77902		2.24181	2.28471	4.02466	17.059	14.7809	20.2066	12.9304
AT5G17600	RING/U-box superfamily protein	2.96892	2.39265	15.2471	9.43228e-05	0.000418233	0.0717771	0.746687	1.97691	5.79812	6.90618	4.59062	4.23614		0.0970836	1.09977	2.83912	8.33242	9.86605	6.46412	6.28757
AT4G00180	YAB3, Plant-specific transcription factor YABBY family protein	2.96614	5.07561	45.6538	1.41112e-11	3.19492e-10	2.37312	6.38085	8.92372	35.5784	44.83	25.9239	27.4622		3.49531	9.16378	12.8242	50.8267	63.1259	38.478	37.1445
AT3G50760	GATL2, galacturonosyltransferase-like 2	2.96469	1.5511	18.6487	1.57154e-05	8.56441e-05	0.364323	0.689091	0.545075	2.6667	0.941752	4.87862	4.06498		0.520466	0.970321	0.809037	3.6069	1.38708	7.00637	5.84175
AT2G28200	C2H2-type zinc finger family protein	2.96437	3.36964	45.5819	1.46388e-11	3.29666e-10	2.07645	1.25679	3.19137	16.2395	9.60185	13.1973	10.3648		2.98207	1.80612	4.55914	22.8671	14.2517	17.8502	15.266
AT2G46950	CYP709B2, cytochrome P450, family 709, subfamily B, polypeptide 2	2.96327	2.58947	20.2486	6.80016e-06	4.01503e-05	0.741019	0.543472	0.786759	3.06651	0.635238	5.89391	6.63396		1.09143	0.780501	1.13064	4.38076	0.894489	8.74814	8.97289
AT4G21380	ARK3, RK3, receptor kinase 3	2.96218	3.48944	35.2114	2.95783e-09	4.02787e-08	0.816826	1.07741	0.87709	3.2956	10.0247	3.31879	3.82479		1.21239	1.45728	1.29184	4.73293	14.4064	4.74117	5.38574
AT1G04620	coenzyme F420 hydrogenase family / dehydrogenase, beta subunit family	2.95913	5.29997	46.3979	9.65178e-12	2.24254e-10	3.16818	11.1933	3.61802	26.095	42.6646	31.282	35.3143		4.52602	15.7615	5.37011	35.2953	62.8396	44.9253	50.7499
AT1G09740	Adenine nucleotide alpha hydrolases-like superfamily protein	2.95879	1.92908	28.5952	8.92038e-08	8.63089e-07	0.83669	1.2948	1.16386	6.84651	4.26004	6.30892	7.73862		1.19528	1.82324	1.72748	9.26039	6.27449	9.06048	11.1211
AT5G13720	Uncharacterised protein family (UPF0114)	2.95523	4.96826	65.2067	6.74395e-16	3.48472e-14	4.28471	6.12068	10.9422	29.3708	42.373	47.549	43.9714		5.79537	9.01497	15.7146	42.2085	60.5333	66.9545	65.2653
AT1G58460	unknown protein; Has 35 Blast hits to 35 proteins in 8 species: Archae - 0; Bacteria - 0; Metazoa - 0; Fungi - 0; Plants - 35; Viruses - 0; Other Eukaryotes - 0 (source: NCBI BLink).	2.95464	1.57365	16.6308	4.54083e-05	0.000220052	0.720459	0.965244	2.38853	9.62054	11.8983	4.19983	4.54817		1.03537	1.37893	3.36333	14.2795	16.0933	6.18581	6.5318
AT1G15360	SHN1, WIN1, Integrase-type DNA-binding superfamily protein	2.9512	4.20988	75.0622	4.56111e-18	3.35511e-16	4.28493	6.15084	5.85402	20.8513	38.157	33.5297	29.9934		6.15783	8.78699	8.24315	30.9489	51.6101	49.385	43.0746
AT3G55630	ATDFD, DFD, DHFS-FPGS homolog D	2.94729	6.36934	37.0506	1.15105e-09	1.74209e-08	4.47179	9.65868	21.4357	76.8439	87.7762	52.3185	49.2547		6.04841	14.226	30.7847	110.432	125.396	73.6705	73.1072
AT2G14080	Disease resistance protein (TIR-NBS-LRR class) family	2.94728	4.74464	60.6523	6.8101e-15	2.84276e-13	1.24346	1.17596	2.9183	11.4652	10.171	9.11542	9.29875		1.78578	1.68996	4.16904	16.1444	15.0965	12.3293	13.6959
AT1G01470	LEA14, LSR3, Late embryogenesis abundant protein	2.94712	4.982	24.5281	7.32355e-07	5.59733e-06	5.68885	5.21321	20.7383	37.819	17.1467	95.3668	99.4842		8.37895	7.48689	29.8029	54.0276	24.1446	141.55	134.559
AT2G22980	SCPL13, serine carboxypeptidase-like 13	2.94377	5.93593	53.2966	2.86808e-13	8.78415e-12	5.8771	7.10914	14.4202	33.122	74.5085	49.736	48.0371		8.65621	10.2097	20.7232	47.3176	104.917	73.8216	64.9736
AT1G76955	Expressed protein	2.93886	0.885917	9.90981	0.001644	0.00523297	0	0.897632	1.29097	1.98201	5.73622	3.74136	5.34162		0	1.26397	1.91614	2.68081	8.44871	5.37311	7.6764
AT5G61520	Major facilitator superfamily protein	2.93759	4.46	39.4412	3.38081e-10	5.71211e-09	0.973988	2.13392	5.05057	13.4716	17.1868	14.2755	16.7015		1.44566	2.88627	7.43884	19.3471	24.699	20.3937	23.5176
AT1G13340	Regulator of Vps4 activity in the MVB pathway protein	2.9372	2.01707	15.4897	8.29546e-05	0.000373828	0.628636	0.471508	0.928728	8.29791	0.770466	2.77279	3.13152		0.933064	0.637748	1.3679	11.9169	1.10723	3.96116	4.40954
AT4G05020	NDB2, NAD(P)H dehydrogenase B2	2.93361	6.16248	59.2617	1.38035e-14	5.52303e-13	4.51613	7.49022	10.4311	35.6829	23.3127	53.7231	58.4052		6.35923	11.1175	14.1088	52.5563	33.4803	77.2049	83.4367
AT4G21940	CPK15, calcium-dependent protein kinase 15	2.9325	3.9046	55.7702	8.14556e-14	2.77196e-12	1.67814	2.17651	1.72815	8.39439	5.12971	13.6077	15.12		2.47168	3.12577	2.48351	11.9921	7.22323	20.1974	20.4509
AT1G56510	ADR2, WRR4, Disease resistance protein (TIR-NBS-LRR class)	2.93146	7.3858	58.27	2.28499e-14	8.70831e-13	6.0316	11.3337	16.4819	52.5934	69.7888	65.5755	65.3395		8.4932	16.8223	22.2929	77.4634	100.226	94.2379	93.3429
AT3G60690	SAUR-like auxin-responsive protein family	2.92948	4.91571	46.7003	8.27166e-12	1.93791e-10	4.79553	8.52179	13.6499	76.2775	27.908	45.0242	51.8829		7.0632	12.2385	19.6161	108.969	39.2977	66.828	70.1753
AT3G11840	PUB24, plant U-box 24	2.92612	2.02553	9.0211	0.00266881	0.00798936	0.42132	0.341527	1.12562	9.66447	0.151262	2.24551	1.73192		0.569865	0.503026	1.61655	13.8887	0.21609	3.16195	2.57064
AT3G52430	ATPAD4, PAD4, alpha/beta-Hydrolases superfamily protein	2.92497	2.92807	40.2336	2.25337e-10	3.94574e-09	0.846316	0.957309	1.15109	7.99369	4.27168	5.10761	4.2683		1.21543	1.37574	1.64443	11.2561	6.34031	6.90841	6.28666
AT2G17500	Auxin efflux carrier family protein	2.92408	5.15531	28.4623	9.55399e-08	9.1702e-07	2.63225	2.09536	10.7985	15.8654	19.0501	46.2697	38.4664		3.5603	3.0862	15.5081	22.8001	27.2147	65.1531	57.0944
AT3G52470	Late embryogenesis abundant (LEA) hydroxyproline-rich glycoprotein family	2.92353	6.0711	66.3239	3.82592e-16	2.03948e-14	12.6589	21.3178	18.0043	75.4226	52.5795	129.146	135.032		18.192	30.4542	25.3522	111.947	71.1175	190.215	193.925
AT3G25290	Auxin-responsive family protein	2.92052	5.30521	28.4873	9.43169e-08	9.07868e-07	5.43209	5.20011	9.83848	57.6126	6.59096	49.5204	39.4123		8.06268	7.03352	14.4908	82.7397	9.47181	70.744	55.4971
AT5G24160	SQE6, squalene monoxygenase 6	2.91993	4.10381	18.626	1.59038e-05	8.65589e-05	0.815246	1.52522	4.6824	29.9767	5.19204	6.83633	9.44487		1.20075	2.19043	6.72903	42.8242	7.311	10.1469	12.7748
AT1G04420	NAD(P)-linked oxidoreductase superfamily protein	2.9189	5.41182	52.2352	4.92345e-13	1.44992e-11	9.1317	6.064	7.12732	44.7688	63.2749	24.5483	25.7285		13.1144	8.71453	10.182	63.0397	93.9169	33.2032	37.8947
AT5G50915	basic helix-loop-helix (bHLH) DNA-binding superfamily protein	2.91777	5.64021	51.1685	8.47688e-13	2.39184e-11	6.45976	8.02522	13.3006	71.0399	60.9746	34.7304	34.0361		9.0961	11.9116	17.99	104.633	87.568	49.9108	48.6234
AT1G16110	WAKL6, wall associated kinase-like 6	2.9139	4.3676	60.7016	6.64164e-15	2.78999e-13	1.5228	2.54596	2.52426	6.30746	13.5898	14.253	14.7552		2.14428	3.77888	3.41424	9.29009	19.5168	20.4829	21.0791
AT1G69120	AGL7, AP1, K-box region and MADS-box transcription factor family protein	2.91273	6.91329	42.9134	5.72183e-11	1.13929e-09	13.4194	19.8018	40.1615	102.341	211.375	107.257	114.114		19.918	26.7834	59.1528	146.976	303.765	153.225	160.685
AT5G20240	PI, K-box region and MADS-box transcription factor family protein	2.91259	5.83313	89.4861	3.08793e-21	3.56275e-19	10.1305	12.2111	16.9048	70.5487	51.7806	85.0854	83.3043		14.5488	17.5484	24.1499	99.3408	76.8562	115.084	122.697
AT5G61560	U-box domain-containing protein kinase family protein	2.91205	5.12338	74.8886	4.98042e-18	3.61617e-16	2.86746	3.58792	2.65506	23.9014	10.56	15.1432	16.5152		3.87844	5.28455	3.81303	34.3485	15.0859	21.3233	24.5129
AT5G54160	ATOMT1, OMT1, O-methyltransferase 1	2.91061	7.18187	74.5141	6.0207e-18	4.27927e-16	18.3638	29.0558	32.6806	149.397	164.773	133.967	135.234		25.8584	43.1265	44.2027	220.043	236.637	192.523	193.193
AT3G19580	AZF2, ZF2, zinc-finger protein 2	2.90297	7.894	46.7799	7.94245e-12	1.87908e-10	34.8822	63.479	70.1248	277.838	142.682	409.243	428.136		51.3771	91.1646	100.776	396.914	200.913	607.426	579.084
AT4G34610	BLH6, BEL1-like homeodomain 6	2.90262	2.2154	16.2962	5.41715e-05	0.000257555	0.151015	0.228507	1.24779	3.95842	2.39098	3.59171	2.12838		0.216878	0.328385	1.78258	5.57391	3.54885	4.85804	3.13483
AT1G74880	NDH-O, NAD(P)H:plastoquinone dehydrogenase complex subunit O	2.90141	6.4795	43.3676	4.53647e-11	9.28515e-10	12.3685	22.1629	50.4263	140.169	190.796	135.758	155.038		18.2172	31.8289	72.4672	200.244	268.663	201.501	209.7
AT4G36640	Sec14p-like phosphatidylinositol transfer family protein	2.9008	3.77211	34.1394	5.13024e-09	6.62214e-08	1.426	1.37184	5.06618	10.4329	10.7512	20.147	17.564		2.11657	1.85551	7.46184	14.9831	15.4504	28.7817	24.7321
AT1G09750	Eukaryotic aspartyl protease family protein	2.89887	7.03148	49.2535	2.24935e-12	5.79362e-11	19.5654	21.8273	22.0102	141.499	167.84	68.6659	67.721		29.0403	29.523	32.4183	203.212	241.202	98.095	95.359
AT3G54340	AP3, ATAP3, K-box region and MADS-box transcription factor family protein	2.89815	6.15242	74.1946	7.07843e-18	4.90683e-16	9.95512	18.2739	23.7163	89.479	92.1046	101.523	96.4876		14.2969	26.2612	33.8807	125.997	136.708	137.317	142.114
AT1G22990	Heavy metal transport/detoxification superfamily protein	2.89753	3.03288	6.70347	0.00962257	0.0242435	2.43316	0.49631	6.18076	0.991005	0.359697	33.8981	36.0156		3.58373	0.71277	8.88231	1.41573	0.506495	50.3138	48.7136
AT2G38270	ATGRX2, CXIP2, CAX-interacting protein 2	2.89597	6.03322	53.6371	2.41166e-13	7.49527e-12	8.26634	17.0148	24.8012	97.6054	111.623	75.7396	76.499		11.8716	24.4518	35.4305	137.44	165.679	102.443	112.673
AT3G62750	BGLU8, beta glucosidase 8	2.89087	5.55731	46.7421	8.09704e-12	1.90762e-10	3.47338	5.49931	12.6996	28.9907	45.859	39.4292	44.2264		4.98825	7.90301	18.1425	40.8222	68.0671	53.3308	65.1398
AT2G32510	MAPKKK17, mitogen-activated protein kinase kinase kinase 17	2.88983	2.38528	35.1018	3.12914e-09	4.24741e-08	1.63311	1.16511	0.818343	5.69628	5.55457	7.64462	7.06654		2.2996	1.72934	1.10687	8.3899	7.97713	10.986	10.0951
AT1G31350	KUF1, KAR-UP F-box 1	2.88616	4.73626	88.4567	5.196e-21	5.8351e-19	3.88611	4.92805	5.29308	27.7809	17.0752	26.5224	30.6721		5.25624	7.25838	7.6016	39.9237	24.3933	37.3466	45.5257
AT1G68050	ADO3, FKF1, flavin-binding, kelch repeat, f box 1	2.88591	4.41179	7.00954	0.00810766	0.0209812	0.77382	6.94505	0.0464332	0.48026	20.9179	16.497	18.3907		1.08963	10.3083	0.0628042	0.707361	30.041	23.7076	26.2726
AT5G19240	Glycoprotein membrane precursor GPI-anchored	2.88081	6.63764	81.6237	1.64626e-19	1.50713e-17	23.2554	33.9855	43.2335	191.69	156.092	181.37	193.938		34.2522	48.8079	62.1305	273.845	219.796	269.202	262.315
AT1G10340	Ankyrin repeat family protein	2.88037	1.84691	14.9803	0.00010864	0.000473983	0.809607	0.183758	0.429453	5.30137	0.976631	1.50485	2.08241		1.19245	0.263901	0.617163	7.57346	1.37521	2.2336	2.81661
AT4G32340	Tetratricopeptide repeat (TPR)-like superfamily protein	2.87679	3.96172	18.5239	1.67788e-05	9.07637e-05	0.968492	7.10625	4.3606	5.41749	42.9478	20.1577	20.2688		1.39089	10.2123	6.22948	7.62846	63.746	27.2647	29.8533
AT3G45780	JK224, NPH1, PHOT1, RPT1, phototropin 1	2.87497	6.43789	64.2023	1.12279e-15	5.54646e-14	3.69818	6.38031	9.74798	35.2189	36.9599	35.8489	34.2006		5.20747	9.47008	13.1848	51.873	53.0795	51.5182	48.8584
AT2G38870	Serine protease inhibitor, potato inhibitor I-type family protein	2.87295	5.02924	41.7078	1.05987e-10	1.97714e-09	5.53675	10.7217	24.7435	57.3218	87.0088	77.0931	74.8292		8.21802	14.5019	36.444	82.322	125.04	110.134	105.368
AT2G22540	AGL22, SVP, K-box region and MADS-box transcription factor family protein	2.87165	2.98952	34.3399	4.62786e-09	6.00125e-08	0.762363	1.14967	2.01776	8.53945	8.01134	6.11535	5.17266		1.0735	1.70641	2.72916	12.5775	11.5054	8.78832	7.38958
AT2G27690	CYP94C1, cytochrome P450, family 94, subfamily C, polypeptide 1	2.87153	2.87618	35.3384	2.7712e-09	3.79211e-08	0.671423	0.888964	1.40407	3.13801	6.74347	5.5858	5.79605		0.908146	1.30933	2.01643	4.5096	9.6336	7.86546	8.60288
AT4G12970	EPFL9, STOMAGEN, stomagen	2.86914	4.16995	60.2676	8.27973e-15	3.42683e-13	7.16318	8.48434	14.5432	55.4447	64.5675	45.3823	47.9667		9.6887	12.4964	20.8861	79.679	92.2401	63.9036	71.1954
AT3G13910	Protein of unknown function (DUF3511)	2.86707	2.14939	21.7831	3.05272e-06	1.98392e-05	3.00744	1.39526	1.73652	7.63337	3.97258	16.1611	16.5947		4.3191	2.00511	2.48077	10.7487	5.89637	21.859	24.4418
AT5G54840	ATSGP1, SGP1, Ras-related small GTP-binding family protein	2.86679	2.67831	26.6622	2.42312e-07	2.08678e-06	0.872393	1.12296	1.7304	3.54754	3.44526	9.80776	10.609		1.29486	1.51889	2.54865	5.09476	4.95115	14.0112	14.9387
AT4G23990	ATCSLG3, CSLG3, cellulose synthase like G3	2.86601	4.56501	81.4894	1.76202e-19	1.60439e-17	2.23262	2.47338	2.64187	8.53061	16.0906	14.2791	13.1259		3.14379	3.67116	3.57331	12.5645	23.1083	20.5203	18.7515
AT5G42200	RING/U-box superfamily protein	2.86557	3.96335	62.6295	2.49488e-15	1.13278e-13	7.15709	3.52282	5.33689	18.5885	26.1912	33.7535	35.0984		10.2245	4.96054	7.92138	25.1422	38.5763	48.4748	50.4396
AT3G22370	AOX1A, ATAOX1A, alternative oxidase 1A	2.86545	6.45585	41.3603	1.266e-10	2.33069e-09	5.04176	16.6679	23.5833	88.0183	57.1802	90.927	91.3655		6.81934	24.5496	33.8688	126.49	81.6867	128.036	135.611
AT4G17280	Auxin-responsive family protein	2.86286	1.74181	10.3022	0.00132868	0.00433333	0.465818	0.574605	0.578475	0.140231	1.30881	3.76449	6.81493		0.691399	0.777194	0.852019	0.201391	1.88089	5.37789	9.59622
AT2G41905	BEST Arabidopsis thaliana protein match is: arabinogalactan protein 23 (TAIR:AT3G57690.1); Has 35333 Blast hits to 34131 proteins in 2444 species: Archae - 798; Bacteria - 22429; Metazoa - 974; Fungi - 991; Plants - 531; Viruses - 0; Other Eukaryotes - 9610 (source: NCBI BLink).	2.86182	3.60099	49.2911	2.20662e-12	5.71678e-11	4.70866	9.56096	6.14533	32.6026	21.1809	49.4074	43.6728		6.76229	13.74	8.77912	45.9082	31.4382	66.8269	64.3245
AT3G20600	NDR1, Late embryogenesis abundant (LEA) hydroxyproline-rich glycoprotein family	2.85791	4.48484	73.428	1.04374e-17	7.00468e-16	5.21747	9.73235	4.7717	34.8086	28.4851	38.4752	37.4327		7.74412	13.1637	7.0281	49.99	40.9357	54.965	52.7096
AT3G05180	GDSL-like Lipase/Acylhydrolase superfamily protein	2.85781	5.03525	54.4903	1.56216e-13	5.01231e-12	3.6459	4.84942	10.1497	32.4799	39.6485	31.169	28.2824		5.4115	6.55918	14.9492	46.6457	56.9784	44.5274	39.8249
AT4G08555	unknown protein; FUNCTIONS IN: molecular_function unknown; INVOLVED IN: biological_process unknown; LOCATED IN: cellular_component unknown; EXPRESSED IN: cultured cell; Has 4 Blast hits to 4 proteins in 2 species: Archae - 0; Bacteria - 0; Metazoa - 0; Fungi - 0; Plants - 4; Viruses - 0; Other Eukaryotes - 0 (source: NCBI BLink).	2.85701	3.08456	28.3334	1.02117e-07	9.71294e-07	2.0499	4.73023	9.95354	39.2549	25.9644	27.6958	25.9297		3.01924	6.79327	14.3041	56.079	36.5609	41.108	35.0717
AT1G66940	protein kinase-related	2.85618	4.17418	42.3004	7.82777e-11	1.50362e-09	3.25188	4.21054	2.24857	19.8822	25.763	10.4687	9.91989		4.57902	6.24957	3.04135	29.2839	36.9992	15.0445	14.1714
AT5G25120	CYP71B11, ytochrome p450, family 71, subfamily B, polypeptide 11	2.85265	3.52187	30.5299	3.28766e-08	3.5051e-07	1.34506	1.16749	2.65019	15.4733	9.40669	5.32137	5.29112		1.99644	1.57912	3.90339	22.2219	13.5183	7.60201	7.45051
AT3G51420	ATSSL4, SSL4, strictosidine synthase-like 4	2.85086	5.98492	57.6249	3.17191e-14	1.17173e-12	5.68781	10.3905	15.4026	63.2624	61.8118	50.3173	45.0377		8.37742	14.9221	22.135	90.3756	87.0383	74.6843	60.9167
AT2G26530	AR781, Protein of unknown function (DUF1645)	2.84809	6.78305	83.1533	7.59297e-20	7.18559e-18	13.9039	20.2967	25.1521	97.098	98.4427	114.48	108.092		19.8628	28.5801	37.3325	131.332	144.994	164.41	155.338
AT4G36945	PLC-like phosphodiesterases superfamily protein	2.84708	5.77621	49.5036	1.98008e-12	5.15876e-11	8.43469	12.6571	7.98955	28.924	25.5853	72.8289	81.4817		12.1134	18.1894	11.4137	40.7284	37.9754	98.5061	120.012
AT2G22800	HAT9, Homeobox-leucine zipper protein family	2.8456	3.42812	25.6675	4.05591e-07	3.31338e-06	2.5758	0.621949	4.05312	17.9431	13.7238	8.40673	9.72743		3.6992	0.893798	5.79022	25.266	20.3698	11.3707	14.3273
AT3G25250	AGC2, AGC2-1, AtOXI1, OXI1, AGC (cAMP-dependent, cGMP-dependent and protein kinase C) kinase family protein	2.84457	6.23322	38.0987	6.72554e-10	1.0698e-08	9.59255	16.6317	13.221	126.174	25.0257	58.6879	63.8989		13.7854	23.7597	18.6167	187.276	33.849	86.4397	91.7676
AT1G08465	YAB2, Plant-specific transcription factor YABBY family protein	2.84287	3.81062	33.0177	9.13247e-09	1.10753e-07	1.11966	3.56402	4.62431	11.0749	9.52982	23.6333	23.1412		1.51442	5.24935	6.64115	15.9157	13.6141	33.2784	34.3477
AT2G35290	unknown protein; Has 39 Blast hits to 39 proteins in 10 species: Archae - 0; Bacteria - 0; Metazoa - 0; Fungi - 0; Plants - 39; Viruses - 0; Other Eukaryotes - 0 (source: NCBI BLink).	2.84264	5.30694	57.7717	2.9438e-14	1.09952e-12	11.4131	24.9232	14.2884	63.0651	126.893	78.9561	80.9299		16.3908	35.817	20.4121	88.803	188.343	106.794	119.199
AT1G70430	Protein kinase superfamily protein	2.84258	0.864471	7.8505	0.00508068	0.0139752	0	0.507448	0.152043	1.94607	1.22006	1.02774	0.380747		0	0.728766	0.2185	2.78013	1.71799	1.52544	0.514987
AT3G04010	O-Glycosyl hydrolases family 17 protein	2.84244	1.41515	6.53785	0.0105603	0.026276	0.2035	0.822297	0.169844	3.09253	0	2.07059	3.35697		0.292447	1.17472	0.239161	4.59014	0	3.04971	4.82108
AT1G69870	NRT1.7, nitrate transporter 1.7	2.84036	7.37746	43.9876	3.30459e-11	7.00198e-10	8.07799	20.5118	31.3311	83.9706	106.079	128.436	106.304		11.3747	30.4451	42.3775	123.678	152.343	184.574	151.864
AT2G40095	Alpha/beta hydrolase related protein	2.83949	4.60912	43.866	3.51644e-11	7.41357e-10	5.61123	6.10387	4.27281	47.0601	11.2928	21.4556	30.1438		8.05851	8.77181	6.10407	66.2661	16.7615	29.0203	44.3979
AT1G05560	UGT1, UGT75B1, UDP-glucosyltransferase 75B1	2.83726	6.34443	44.9058	2.06746e-11	4.53467e-10	6.5481	8.4161	23.5274	69.1133	55.2913	68.6016	79.2115		9.41022	12.0231	33.1293	102.583	74.7853	101.041	113.759
AT1G01340	ACBK1, ATCNGC10, CNGC10, cyclic nucleotide gated channel 10	2.83415	2.11592	21.0366	4.50588e-06	2.79667e-05	0.585093	0.503028	0.352682	4.76143	1.46087	1.56805	1.94442		0.868435	0.680381	0.519456	6.83807	2.0994	2.24009	2.73797
AT2G29320	NAD(P)-binding Rossmann-fold superfamily protein	2.83345	4.70544	49.1996	2.31198e-12	5.91873e-11	3.89962	4.42551	9.54709	32.1805	42.2411	26.054	22.4014		5.57093	6.23163	14.1704	43.5264	62.2157	37.4172	32.1928
AT1G72416	Chaperone DnaJ-domain superfamily protein	2.8324	5.0158	58.3388	2.20644e-14	8.45627e-13	6.94592	9.26525	8.16838	20.6114	59.5225	39.1314	49.1344		9.78067	13.7521	11.0483	30.358	85.4826	56.2354	70.1926
AT1G16670	Protein kinase superfamily protein	2.83223	5.44547	49.9656	1.56466e-12	4.19025e-11	6.69168	6.5047	7.01625	28.9281	12.7282	46.5865	54.9221		9.61019	9.34785	10.0233	40.7342	18.8921	63.0115	80.8932
AT3G55710	UDP-Glycosyltransferase superfamily protein	2.83146	6.01856	49.4551	2.02967e-12	5.26808e-11	7.62745	7.5701	18.2333	50.2005	81.9939	49.482	48.6556		10.9613	10.8145	25.6746	74.511	110.903	72.8806	69.8762
AT3G27250	unknown protein; BEST Arabidopsis thaliana protein match is: unknown protein (TAIR:AT5G40800.1); Has 104 Blast hits to 104 proteins in 13 species: Archae - 0; Bacteria - 0; Metazoa - 0; Fungi - 0; Plants - 104; Viruses - 0; Other Eukaryotes - 0 (source: NCBI BLink).	2.83031	1.59868	14.7228	0.000124531	0.000532957	0.324116	0.255434	1.40516	2.9655	2.09454	6.10003	3.09294		0.481074	0.345492	2.06963	4.25887	3.01005	8.71441	4.35522
AT1G15170	MATE efflux family protein	2.83021	3.89646	52.9021	3.50595e-13	1.06028e-11	1.34834	2.32005	3.20932	8.81716	14.6635	12.1081	12.2399		1.82372	3.41713	4.60903	12.6711	20.9481	17.0496	18.1673
AT1G51820	Leucine-rich repeat protein kinase family protein	2.82929	5.18971	40.1929	2.30084e-10	4.02051e-09	1.76103	4.6769	4.4172	7.24201	21.3967	21.793	26.1372		2.59378	6.71668	6.34791	10.3458	30.129	32.3467	35.3524
AT3G01440	PQL1, PQL2, PsbQ-like 1	2.82902	5.02276	33.29	7.93883e-09	9.79704e-08	6.04848	8.0677	13.9449	62.041	76.8566	24.8064	25.192		8.97756	10.9121	20.539	89.0995	110.45	35.438	35.4733
AT2G27990	BLH8, PNF, BEL1-like homeodomain 8	2.82569	1.76989	13.3958	0.000252193	0.00100383	0.934425	0.0304724	0.427295	1.83261	2.13432	2.73697	2.78152		1.31578	0.0452292	0.577946	2.6992	3.06518	3.93328	3.97363
AT4G04460	Saposin-like aspartyl protease family protein	2.82545	2.3	20.585	5.70409e-06	3.44348e-05	0.342603	0.784432	1.04846	3.17478	1.34006	6.19871	4.87625		0.463395	1.15537	1.50573	4.56245	1.91439	8.7285	7.23766
AT5G43440	2-oxoglutarate (2OG) and Fe(II)-dependent oxygenase superfamily protein	2.8251	3.51445	23.2233	1.44243e-06	1.01282e-05	1.18651	1.63639	4.13534	4.59667	22.7899	9.16449	11.3443		1.74757	2.35009	5.94286	6.56673	32.0908	13.6026	15.3439
AT3G51890	Clathrin light chain protein	2.82401	4.51344	52.7436	3.80064e-13	1.14529e-11	4.77752	5.62639	6.68189	25.3816	12.7185	38.1942	44.1215		6.7273	8.35108	9.03773	37.3839	18.2655	54.8885	63.0312
AT1G78970	ATLUP1, LUP1, lupeol synthase 1	2.81738	5.43048	83.3155	6.9948e-20	6.69474e-18	3.36137	4.11994	5.58279	18.6288	17.8013	26.0238	28.3051		4.8306	5.88568	7.86121	27.6501	24.0775	38.3298	40.65
AT1G72610	ATGER1, GER1, GLP1, germin-like protein 1	2.81593	8.95123	24.5197	7.35536e-07	5.61909e-06	87.5033	109.491	226.086	1036.25	1081.73	361.889	342.622		125.75	156.417	318.355	1538.07	1463.12	533.016	492.053
AT2G39010	PIP2;6, PIP2E, plasma membrane intrinsic protein 2E	2.81381	7.32	47.2518	6.24296e-12	1.50018e-10	19.262	33.4129	49.674	156.599	250.092	151.418	137.711		27.5174	47.0493	73.7296	211.812	368.354	217.457	197.904
AT4G35500	Protein kinase superfamily protein	2.80979	3.67449	32.3117	1.31322e-08	1.533e-07	2.0591	2.31131	1.82564	4.4732	4.66354	17.2501	17.2395		2.95716	3.32156	2.60808	6.29879	6.92194	23.332	25.3916
AT5G65390	AGP7, arabinogalactan protein 7	2.80769	1.53491	18.0344	2.16952e-05	0.000114062	0.467106	1.16461	1.42947	7.68652	4.162	5.6439	3.44128		0.687987	1.67254	2.05427	10.9808	5.86058	8.37706	4.65457
AT5G59670	Leucine-rich repeat protein kinase family protein	2.80754	4.01021	24.0749	9.26607e-07	6.86398e-06	0.975999	0.97668	2.61636	11.596	11.5999	3.18686	3.89875		1.43752	1.40265	3.75995	16.5658	16.3341	4.73015	5.27333
AT5G27890	BEST Arabidopsis thaliana protein match is: myosin heavy chain-related (TAIR:AT2G15420.1); Has 8 Blast hits to 7 proteins in 1 species: Archae - 0; Bacteria - 0; Metazoa - 0; Fungi - 0; Plants - 8; Viruses - 0; Other Eukaryotes - 0 (source: NCBI BLink).	2.80699	5.34565	70.0103	5.89953e-17	3.53657e-15	6.61854	6.52723	7.6393	19.72	27.6858	49.0087	47.5853		9.50514	9.38022	10.9134	27.768	41.0931	66.2876	70.087
AT5G54165	unknown protein; FUNCTIONS IN: molecular_function unknown; INVOLVED IN: biological_process unknown; LOCATED IN: cellular_component unknown; Has 30201 Blast hits to 17322 proteins in 780 species: Archae - 12; Bacteria - 1396; Metazoa - 17338; Fungi - 3422; Plants - 5037; Viruses - 0; Other Eukaryotes - 2996 (source: NCBI BLink).	2.80634	5.29146	23.6971	1.1275e-06	8.16895e-06	15.9493	23.0463	40.1373	52.8536	37.9317	200.808	275.563		21.5725	33.9442	57.6427	75.9554	54.1885	282.761	409.009
AT3G20300	Protein of unknown function (DUF3537)	2.80627	4.48318	42.7922	6.0875e-11	1.20782e-09	2.07271	2.17599	6.34304	13.9187	13.5174	23.2784	23.2829		3.07646	2.94318	9.34249	19.9892	19.4258	33.2551	32.785
AT1G66970	SVL2, SHV3-like 2	2.80379	6.14438	37.0325	1.16175e-09	1.75418e-08	4.05722	5.46512	11.753	50.2655	46.7198	22.9071	22.3764		5.79607	7.69552	17.4446	67.9876	68.8123	32.8978	32.1569
AT4G16190	Papain family cysteine protease	2.80352	8.29455	35.0759	3.17093e-09	4.29031e-08	27.5559	60.314	92.229	184.544	219.933	418.363	441.389		38.8019	89.5221	124.746	271.81	315.855	601.226	630.56
AT5G11250	Disease resistance protein (TIR-NBS-LRR class)	2.80266	5.02039	56.5718	5.41837e-14	1.91347e-12	2.06552	2.47996	2.82156	8.82966	20.1092	10.3655	9.92784		2.79376	3.65266	4.05216	12.689	28.7276	14.5958	14.7356
AT3G50950	ZAR1, HOPZ-ACTIVATED RESISTANCE 1	2.80102	7.95463	62.0369	3.37084e-15	1.50216e-13	14.7359	27.1081	27.2763	115.742	100.399	126.695	129.209		21.704	38.9309	39.1985	165.347	141.374	188.05	174.764
AT5G38430	Ribulose bisphosphate carboxylase (small chain) family protein	2.7992	9.32587	16.5285	4.79231e-05	0.000230713	106.577	139.592	389.378	1835.65	1588.12	385.495	366.783		158.189	188.808	573.503	2636.25	2282.28	550.712	516.473
AT1G72910	Toll-Interleukin-Resistance (TIR) domain-containing protein	2.79919	6.03845	35.5211	2.52303e-09	3.51243e-08	8.87306	8.39138	20.0373	61.8164	108.116	41.8308	35.6194		12.0014	12.3594	28.7763	88.8357	154.452	58.9026	52.8687
AT3G14660	CYP72A13, cytochrome P450, family 72, subfamily A, polypeptide 13	2.79818	7.3773	49.9343	1.58984e-12	4.2442e-11	10.2822	17.6383	31.5682	105.533	84.1969	106.562	111.655		14.689	24.8368	46.8557	142.741	124.011	153.039	160.459
AT3G23080	Polyketide cyclase/dehydrase and lipid transport superfamily protein	2.79761	5.73217	57.4189	3.52211e-14	1.28978e-12	6.41616	6.66501	14.1706	35.1977	60.0451	45.6765	43.6712		9.2145	9.57823	20.2438	49.5624	89.1231	61.7807	64.3221
AT2G31880	EVR, SOBIR1, Leucine-rich repeat protein kinase family protein	2.79666	8.54352	49.9391	1.58596e-12	4.24057e-11	32.322	60.8292	52.0698	241.006	155.737	298.818	299.85		43.7177	89.5936	74.7795	346.348	222.483	420.77	445.058
AT3G14060	unknown protein; BEST Arabidopsis thaliana protein match is: unknown protein (TAIR:AT1G54120.1); Has 30 Blast hits to 30 proteins in 8 species: Archae - 0; Bacteria - 0; Metazoa - 0; Fungi - 0; Plants - 30; Viruses - 0; Other Eukaryotes - 0 (source: NCBI BLink).	2.7961	3.2716	19.8861	8.21956e-06	4.74986e-05	1.90287	2.34489	9.64665	41.7505	21.2402	13.4263	16.9141		2.7184	3.30188	14.3182	56.4705	31.2841	19.282	24.3071
AT4G33150	LKR, LKR/SDH, SDH, lysine-ketoglutarate reductase/saccharopine dehydrogenase bifunctional enzyme	2.79585	7.80023	16.9947	3.74849e-05	0.000185749	11.4908	12.5842	25.8676	22.8201	15.8562	163.031	156.329		15.5422	18.535	37.1494	32.7945	22.6519	229.566	232.034
AT5G56980	unknown protein; FUNCTIONS IN: molecular_function unknown; INVOLVED IN: biological_process unknown; LOCATED IN: endomembrane system; EXPRESSED IN: 18 plant structures; EXPRESSED DURING: 12 growth stages; BEST Arabidopsis thaliana protein match is: unknown protein (TAIR:AT4G26130.1); Has 30201 Blast hits to 17322 proteins in 780 species: Archae - 12; Bacteria - 1396; Metazoa - 17338; Fungi - 3422;…	2.79532	7.49242	57.1053	4.13099e-14	1.49649e-12	20.8595	37.8863	29.3023	190.006	86.8359	163.68	156.573		29.7996	53.3484	43.4924	256.996	127.898	235.068	225.01
AT3G05370	AtRLP31, RLP31, receptor like protein 31	2.7953	3.91936	34.6201	4.00752e-09	5.27808e-08	0.864897	1.57987	2.07878	6.75026	13.1947	5.36346	4.70682		1.27388	2.26891	2.98739	9.64331	18.5797	7.96081	6.36631
AT4G35985	Senescence/dehydration-associated protein-related	2.79486	5.74987	26.1998	3.07851e-07	2.58126e-06	10.0204	14.4285	8.25503	104.671	10.6387	48.9024	54.532		14.3149	20.3169	12.2527	141.575	15.6694	70.2306	78.3675
AT2G01670	atnudt17, NUDT17, nudix hydrolase homolog 17	2.79328	7.04123	71.4154	2.89401e-17	1.8396e-15	21.6031	32.348	34.4599	154.842	97.2625	173.183	177.631		29.2197	47.6445	49.4892	222.522	138.948	243.862	263.652
AT3G28070	nodulin MtN21 /EamA-like transporter family protein	2.79313	5.07419	57.1912	3.95436e-14	1.43869e-12	4.02781	6.08589	9.5634	27.0183	44.5286	28.777	32.1559		5.93245	8.74019	13.7435	38.5979	62.7015	42.7127	43.4931
AT1G28480	GRX480, roxy19, Thioredoxin superfamily protein	2.79313	5.69652	50.0107	1.52906e-12	4.11454e-11	18.8622	26.9848	24.5829	126.531	43.2212	149.781	164.033		26.9463	37.9978	36.4876	171.143	63.6593	215.106	235.73
AT1G23380	KNAT6, KNAT6L, KNAT6S, KNOTTED1-like homeobox gene 6	2.79248	2.84047	32.7148	1.06722e-08	1.27589e-07	0.80685	1.77297	1.71874	9.20145	7.74453	5.33583	6.48016		1.09132	2.61136	2.46835	13.2233	11.0637	7.51347	9.61829
AT1G21670	LOCATED IN: cell wall, plant-type cell wall; EXPRESSED IN: 23 plant structures; EXPRESSED DURING: 14 growth stages; CONTAINS InterPro DOMAIN/s: WD40-like Beta Propeller (InterPro:IPR011659), Six-bladed beta-propeller, TolB-like (InterPro:IPR011042); BEST Arabidopsis thaliana protein match is: DPP6 N-terminal domain-like protein (TAIR:AT1G21680.1); Has 8461 Blast hits to 5060 proteins in 1257 spec…	2.79096	5.80439	58.0343	2.57583e-14	9.68522e-13	4.33552	7.53688	8.00079	48.7826	20.8545	30.286	33.8768		6.19366	10.6128	11.8753	65.9819	30.7161	43.4949	48.684
AT4G28080	Tetratricopeptide repeat (TPR)-like superfamily protein	2.78992	9.2676	34.4129	4.45767e-09	5.81638e-08	19.7021	22.3487	43.3544	180.792	175.488	107.217	103.975		28.1461	31.4696	64.3495	244.534	258.471	153.979	149.421
AT3G26310	CYP71B35, cytochrome P450, family 71, subfamily B, polypeptide 35	2.78492	3.96584	55.009	1.19979e-13	3.92436e-12	2.1331	2.48128	3.87319	12.3431	18.8852	12.6833	12.6455		2.88516	3.65461	5.56243	17.7381	26.979	17.8596	18.7693
AT3G26330	CYP71B37, cytochrome P450, family 71, subfamily B, polypeptide 37	2.78361	1.667	21.3343	3.85777e-06	2.43295e-05	0.613881	0.39328	0.606013	2.70307	2.81537	3.74015	1.50014		0.87698	0.553784	0.899485	3.6561	4.14667	5.37138	2.15583
AT5G59320	LTP3, lipid transfer protein 3	2.78355	7.12497	17.2264	3.31789e-05	0.000167035	68.8758	36.0635	64.2084	35.5772	94.3134	545.504	508.586		98.9808	51.5197	90.4128	52.8061	127.566	803.458	730.399
AT5G39670	Calcium-binding EF-hand family protein	2.78291	2.53732	17.5457	2.80483e-05	0.000144047	0.432762	1.05728	3.75237	11.6646	8.19575	6.70325	8.95832		0.585341	1.55724	5.38892	16.7632	11.7083	9.43896	13.2965
AT2G20570	ATGLK1, GLK1, GPRI1, GBF's pro-rich region-interacting factor 1	2.78209	5.48984	32.3557	1.2838e-08	1.5045e-07	2.83619	5.03823	13.8012	48.6961	39.2368	29.913	27.3125		4.07316	7.2404	19.7161	68.5697	58.238	40.4594	40.2278
AT1G12110	ATNRT1, B-1, CHL1, CHL1-1, NRT1, NRT1.1, nitrate transporter 1.1	2.78161	4.29514	39.5165	3.253e-10	5.53503e-09	1.35086	1.50464	4.59333	14.9801	12.2863	11.0695	11.7274		1.90217	2.2333	6.2128	22.0638	17.6448	15.9079	16.7536
AT2G16595	Translocon-associated protein (TRAP), alpha subunit	2.77909	1.4096	19.992	7.77675e-06	4.51566e-05	0.506358	0.579684	0.70683	2.76789	1.63613	3.70189	4.1082		0.684884	0.853801	1.01511	3.97772	2.33734	5.21269	6.09767
AT1G62480	Vacuolar calcium-binding protein-related	2.77689	6.77897	82.8946	8.65491e-20	8.1448e-18	35.9211	33.1377	49.2708	159.183	162.259	243.603	232.064		48.5858	48.8076	70.7596	228.761	231.801	343.021	344.445
AT4G22753	ATSMO1, ATSMO1-3, SMO1, SMO1-3, sterol 4-alpha methyl oxidase 1-3	2.77615	4.48927	62.7887	2.30112e-15	1.04763e-13	2.37186	2.76191	4.14772	13.885	20.3675	12.464	14.6534		3.33985	4.09942	5.61009	20.4509	29.2505	17.9119	20.9337
AT1G78820	D-mannose binding lectin protein with Apple-like carbohydrate-binding domain	2.773	3.17821	31.8368	1.67687e-08	1.90215e-07	1.27103	1.1841	1.95453	2.72086	9.03116	9.80118	8.13807		1.78977	1.75751	2.64364	4.00749	12.97	14.0852	11.6259
AT5G43870	Plant protein of unknown function (DUF828) with plant pleckstrin homology-like region	2.77145	4.25445	52.6262	4.03476e-13	1.20506e-11	3.22004	2.61021	4.0192	7.61646	18.3964	22.6849	17.3533		4.74271	3.74862	5.77596	10.8807	25.9042	33.6705	23.4715
AT1G22065	unknown protein; FUNCTIONS IN: molecular_function unknown; INVOLVED IN: biological_process unknown; LOCATED IN: cellular_component unknown; BEST Arabidopsis thaliana protein match is: unknown protein (TAIR:AT1G77885.1); Has 30201 Blast hits to 17322 proteins in 780 species: Archae - 12; Bacteria - 1396; Metazoa - 17338; Fungi - 3422; Plants - 5037; Viruses - 0; Other Eukaryotes - 2996 (source: NC…	2.77106	2.47119	26.9305	2.10904e-07	1.85376e-06	1.92571	2.80559	2.70768	7.87656	19.0032	14.0429	8.16053		2.76558	4.03188	3.86814	11.0911	28.2058	18.994	12.0194
AT2G22190	Haloacid dehalogenase-like hydrolase (HAD) superfamily protein	2.76947	4.04769	31.6943	1.80455e-08	2.03329e-07	1.42604	3.17891	6.10449	8.4381	22.2709	21.9105	19.9189		2.00803	4.71835	8.25675	12.4282	31.9841	31.4874	28.4559
AT1G35710	Protein kinase family protein with leucine-rich repeat domain	2.76886	3.58013	18.7681	1.47618e-05	8.09447e-05	0.420695	0.663095	1.59142	7.28218	6.41908	2.18087	1.4051		0.604577	0.947286	2.2409	10.8087	8.68226	3.21215	2.01792
AT5G62520	SRO5, similar to RCD one 5	2.76859	6.86999	41.7245	1.05085e-10	1.96248e-09	13.2957	24.5057	19.0648	85.828	32.7028	134.016	134.194		18.7218	36.373	25.7865	126.414	46.9657	192.593	191.708
AT3G47820	PUB39, PLANT U-BOX 39	2.76827	4.99436	54.2581	1.75807e-13	5.58767e-12	5.14299	5.51114	4.64241	16.1397	12.8918	34.4235	40.1044		7.63357	7.4542	6.83768	23.1789	18.5267	49.1769	56.4717
AT1G47490	ATRBP47C, RBP47C, RNA-binding protein 47C	2.76668	5.8868	53.7054	2.32926e-13	7.29302e-12	7.94094	6.58557	12.124	56.9161	53.9298	33.1026	29.0865		11.3443	9.27325	17.9952	76.9831	79.4318	47.5399	41.7999
AT2G15620	ATHNIR, NIR, NIR1, nitrite reductase 1	2.76375	7.08794	23.1841	1.47212e-06	1.03067e-05	24.6607	14.3122	15.2673	142.434	135.783	31.9172	27.9599		34.7251	21.2431	20.65	209.787	195.004	45.8679	39.943
AT2G15960	unknown protein; Has 14 Blast hits to 14 proteins in 5 species: Archae - 0; Bacteria - 0; Metazoa - 0; Fungi - 0; Plants - 14; Viruses - 0; Other Eukaryotes - 0 (source: NCBI BLink).	2.76303	4.43014	22.9971	1.62246e-06	1.12148e-05	7.50889	10.3726	28.4873	20.446	54.0681	123.096	123.517		10.7838	14.9064	40.6965	28.7903	80.2515	166.496	181.925
AT3G22460	OASA2, O-acetylserine (thiol) lyase (OAS-TL) isoform A2	2.76267	1.60561	12.1033	0.000503316	0.00184192	0.471069	0.340674	1.32853	5.39956	0.567059	4.31982	4.19831		0.67697	0.486682	1.87073	8.0144	0.766987	6.36254	6.02935
AT1G69730	Wall-associated kinase family protein	2.76251	4.10991	36.5163	1.51393e-09	2.23507e-08	1.25625	1.84395	2.72315	14.0051	12.0224	6.26389	5.37154		1.8646	2.49407	4.01085	20.1133	17.2773	8.94849	7.56376
AT3G28080	nodulin MtN21 /EamA-like transporter family protein	2.7611	4.04332	45.9829	1.1929e-11	2.74139e-10	2.69191	3.02741	4.62613	16.3838	25.4933	11.9479	13.2873		3.86852	4.32491	6.51412	24.318	34.4815	17.5977	19.0825
AT1G80820	ATCCR2, CCR2, cinnamoyl coa reductase	2.76069	3.43932	35.3916	2.69648e-09	3.6991e-08	1.5493	3.42666	2.03925	15.8932	5.19444	11.9614	13.4931		2.22648	4.89527	2.8715	23.5897	7.02584	17.6177	19.378
AT3G15030	MEE35, TCP4, TCP family transcription factor 4	2.75952	3.73682	23.6849	1.13471e-06	8.21408e-06	1.26268	1.82551	1.93947	6.66113	17.6797	4.45264	3.14498		1.85976	2.62169	2.78719	9.51598	24.8951	6.6089	4.25381
AT1G07150	MAPKKK13, mitogen-activated protein kinase kinase kinase 13	2.7576	4.4658	36.5081	1.52035e-09	2.24258e-08	2.78962	3.9764	4.80463	36.291	9.49273	15.4537	14.067		3.92811	5.90204	6.4986	53.452	13.6329	22.2084	20.096
AT4G21390	B120, S-locus lectin protein kinase family protein	2.75602	0.642105	12.0136	0.000528134	0.00192189	0.0812538	0.186618	0.189454	1.11371	0.225038	0.800387	0.930458		0.119676	0.26801	0.272263	1.59103	0.31688	1.18799	1.25851
AT3G02840	ARM repeat superfamily protein	2.75588	7.59219	43.7179	3.79288e-11	7.89754e-10	30.3796	51.3163	44.0922	266.675	81.842	247.184	240.181		43.6294	73.7462	62.9894	375.509	121.475	334.334	353.755
AT4G08850	Leucine-rich repeat receptor-like protein kinase family protein	2.75395	6.39584	68.9201	1.02536e-16	5.89496e-15	4.58532	6.97482	8.54712	37.6866	34.5904	26.4719	32.499		6.45667	10.3525	11.5606	55.5076	49.6766	38.0426	46.4275
AT1G10070	ATBCAT-2, BCAT-2, branched-chain amino acid transaminase 2	2.75368	3.01487	10.9179	0.000952414	0.003247	0.538185	0.581679	2.82341	2.09133	0.807377	13.4071	11.5131		0.757827	0.863367	3.81886	3.08026	1.15951	19.2672	16.4474
AT4G20260	ATPCAP1, PCAP1, plasma-membrane associated cation-binding protein 1	2.75345	6.94148	59.6549	1.13035e-14	4.56614e-13	18.5853	26.3511	45.7222	154.918	139.815	149.495	154.558		27.3738	37.8439	65.707	221.313	196.875	221.89	209.051
AT1G24150	ATFH4, FH4, formin homologue 4	2.75319	4.04796	35.3728	2.72268e-09	3.72874e-08	1.61649	2.57472	1.92379	17.0693	3.78755	8.26119	10.8042		2.32151	3.70011	2.7483	24.0356	5.62174	11.1738	15.9133
AT2G23000	scpl10, serine carboxypeptidase-like 10	2.74984	4.7468	25.5985	4.2036e-07	3.42241e-06	3.67802	3.21698	7.91587	51.4797	17.7234	11.4727	13.9706		5.17908	4.77486	10.7068	75.823	25.4533	16.4874	19.9582
AT1G17830	Protein of unknown function (DUF789)	2.74884	6.31073	51.2306	8.21289e-13	2.32906e-11	11.1778	15.1886	15.4569	45.8619	33.0532	95.9749	106.21		15.1187	22.3709	22.1983	65.9077	47.2192	135.144	157.644
AT2G05940	Protein kinase superfamily protein	2.74759	8.06326	52.2387	4.9149e-13	1.44992e-11	30.3463	47.5821	53.3417	199.496	128.466	264.536	280.85		41.0455	70.0824	76.6061	286.694	183.525	372.497	416.856
AT1G01600	CYP86A4, cytochrome P450, family 86, subfamily A, polypeptide 4	2.74523	3.84439	23.9388	9.94477e-07	7.30569e-06	1.64527	2.24281	1.69344	1.52476	7.04028	15.5379	13.4481		2.42327	3.22099	2.43362	2.17825	9.91353	23.0625	18.1895
AT5G46490	Disease resistance protein (TIR-NBS-LRR class) family	2.74487	4.7946	31.1909	2.33866e-08	2.56978e-07	1.67019	1.61386	5.40754	20.3633	17.0634	9.09516	9.50959		2.39863	2.31927	7.72512	28.6739	25.3266	12.3018	14.0064
AT2G05520	ATGRP-3, ATGRP3, GRP-3, GRP3, glycine-rich protein 3	2.74481	3.12756	7.73426	0.00541828	0.0147726	4.4704	0.341634	5.48146	4.82382	0.534986	33.979	31.5423		6.29484	0.507076	7.41405	7.10487	0.768313	48.831	45.0609
AT1G80310	sulfate transmembrane transporters	2.74389	4.51233	25.5823	4.2391e-07	3.44299e-06	0.662064	3.55325	5.50421	8.97174	14.5647	21.4694	20.5137		0.98268	4.80602	8.107	12.8847	20.9307	30.6708	28.8857
AT5G38210	Protein kinase family protein	2.74357	2.98589	29.5756	5.37777e-08	5.47693e-07	0.710935	1.22832	0.892574	6.07196	1.70814	5.08247	5.78066		1.04712	1.76403	1.28271	8.67431	2.40526	7.54374	7.81875
AT4G23220	CRK14, cysteine-rich RLK (RECEPTOR-like protein kinase) 14	2.74215	4.70476	42.7513	6.21617e-11	1.22613e-09	1.35311	4.5702	3.45073	9.90151	11.0642	18.9721	22.6949		1.83018	6.73132	4.95573	14.2294	15.8061	26.7149	33.6853
AT1G10140	Uncharacterised conserved protein UCP031279	2.74057	2.70335	18.2722	1.91481e-05	0.000102073	1.71676	1.94827	3.59005	10.8254	2.1264	19.6006	16.4455		2.41739	2.89176	4.85579	15.9445	3.05381	28.1679	23.4938
AT5G43650	BHLH92, basic helix-loop-helix (bHLH) DNA-binding superfamily protein	2.73992	2.87964	24.619	6.98604e-07	5.37106e-06	1.6048	3.23773	2.03721	18.8368	4.26355	9.05208	12.4712		2.17061	4.76877	2.92571	27.0702	6.09083	12.7464	18.5107
AT5G59050	unknown protein; BEST Arabidopsis thaliana protein match is: unknown protein (TAIR:AT3G54000.1); Has 35333 Blast hits to 34131 proteins in 2444 species: Archae - 798; Bacteria - 22429; Metazoa - 974; Fungi - 991; Plants - 531; Viruses - 0; Other Eukaryotes - 9610 (source: NCBI BLink).	2.73991	4.30491	85.9337	1.86068e-20	1.94678e-18	1.89317	2.08231	1.40642	8.42672	7.91241	9.60338	8.84568		2.7884	2.99049	2.02115	12.0383	11.1416	14.254	11.9644
AT1G70820	phosphoglucomutase, putative / glucose phosphomutase, putative	2.73848	6.29464	35.5579	2.47585e-09	3.46393e-08	4.91177	12.3729	13.1941	26.2207	86.215	42.3315	41.9156		7.29038	16.7353	19.4333	37.6565	123.899	60.4741	59.0221
AT1G78995	unknown protein; Has 30201 Blast hits to 17322 proteins in 780 species: Archae - 12; Bacteria - 1396; Metazoa - 17338; Fungi - 3422; Plants - 5037; Viruses - 0; Other Eukaryotes - 2996 (source: NCBI BLink).	2.7377	4.0455	40.7005	1.77438e-10	3.17298e-09	3.25787	6.61719	6.15569	21.7518	41.6683	21.2728	17.8381		4.67876	9.5095	8.79392	30.629	61.847	28.7729	26.2732
AT1G22030	CONTAINS InterPro DOMAIN/s: Protein BYPASS related (InterPro:IPR008511); BEST Arabidopsis thaliana protein match is: unknown protein (TAIR:AT1G77855.1); Has 99 Blast hits to 99 proteins in 17 species: Archae - 0; Bacteria - 0; Metazoa - 3; Fungi - 0; Plants - 96; Viruses - 0; Other Eukaryotes - 0 (source: NCBI BLink).	2.73618	4.29034	81.0098	2.24602e-19	2.00181e-17	3.48377	4.88438	4.19989	17.1573	20.9127	20.5963	22.8116		5.13115	7.01465	6.03563	24.5107	29.4475	30.5704	30.8543
AT2G29980	FAD3, fatty acid desaturase 3	2.73608	6.49287	82.5367	1.03727e-19	9.70709e-18	12.9628	17.9218	18.9026	84.4549	85.8068	79.3409	71.2871		18.5185	25.236	28.0565	114.231	126.382	113.944	102.446
AT5G23920	unknown protein; FUNCTIONS IN: molecular_function unknown; INVOLVED IN: biological_process unknown; LOCATED IN: plasma membrane, vacuole; EXPRESSED IN: 22 plant structures; EXPRESSED DURING: 13 growth stages; BEST Arabidopsis thaliana protein match is: unknown protein (TAIR:AT5G52420.1); Has 1807 Blast hits to 1807 proteins in 277 species: Archae - 0; Bacteria - 0; Metazoa - 736; Fungi - 347; Pla…	2.73551	5.24248	25.824	3.74004e-07	3.08828e-06	4.0394	7.60582	23.9808	81.2421	67.5724	41.2757	40.1656		5.80498	10.8655	33.7678	120.585	91.3964	60.7938	57.6834
AT1G26770	AT-EXP10, ATEXP10, ATEXPA10, ATHEXP ALPHA 1.1, EXP10, EXPA10, expansin A10	2.73493	4.37921	29.7589	4.89254e-08	5.02836e-07	2.20621	4.06191	6.48822	34.4516	23.2565	13.4628	9.90293		3.17052	5.80277	9.13618	51.1353	31.4561	19.829	14.222
AT3G17609	HYH, HY5-homolog	2.73491	3.56331	31.6869	1.81136e-08	2.03824e-07	4.84022	2.90057	7.18619	42.8043	16.7751	18.6294	16.9277		6.95122	4.16838	10.2661	60.2734	24.8987	25.1975	24.9323
AT4G01360	unknown protein; BEST Arabidopsis thaliana protein match is: Protein of unknown function (DUF793) (TAIR:AT1G01550.2); Has 99 Blast hits to 99 proteins in 25 species: Archae - 0; Bacteria - 10; Metazoa - 0; Fungi - 0; Plants - 89; Viruses - 0; Other Eukaryotes - 0 (source: NCBI BLink).	2.73384	5.16498	44.0699	3.16852e-11	6.74763e-10	4.9039	8.3566	8.54186	41.7566	12.6065	45.469	43.9303		7.22283	12.0012	12.2754	59.6528	17.7514	67.4882	59.4189
AT1G07440	NAD(P)-binding Rossmann-fold superfamily protein	2.73304	6.26728	64.5554	9.38571e-16	4.70543e-14	10.1869	17.1895	24.7657	77.1833	86.3272	88.6231	87.638		14.6299	24.7029	35.3799	108.683	128.133	119.869	129.08
AT2G41475	Embryo-specific protein 3, (ATS3)	2.73245	4.60849	29.3447	6.05823e-08	6.09259e-07	8.29014	7.20844	9.81936	13.7186	16.673	68.7889	70.983		11.6735	10.6992	13.2814	20.2058	23.9447	98.856	101.405
AT1G22570	Major facilitator superfamily protein	2.72725	1.46448	13.5456	0.000232839	0.000934548	0.698608	0.392839	0.288909	0.504257	1.44387	3.39633	3.74217		1.0033	0.564545	0.41273	0.710052	2.14309	4.59377	5.51174
AT5G45950	GDSL-like Lipase/Acylhydrolase superfamily protein	2.72516	4.46373	10.4983	0.00119486	0.00395432	5.49128	4.92105	3.71809	1.85007	1.96286	51.6884	40.2808		7.73236	7.30416	5.02897	2.72492	2.81894	74.281	57.5445
AT5G61600	ERF104, ethylene response factor 104	2.72373	6.18936	40.2583	2.22512e-10	3.90847e-09	11.0141	14.5072	33.2365	75.1077	141.197	88.7579	71.7779		16.2223	20.8343	47.7639	107.298	198.821	131.74	97.0847
AT5G52780	Protein of unknown function (DUF3464)	2.72153	3.70187	18.8693	1.39986e-05	7.7086e-05	3.19539	5.6913	9.39846	40.1406	52.0831	11.7085	9.57002		4.7064	8.17349	13.5064	57.3442	73.3391	17.3785	12.9441
AT4G18050	PGP9, P-glycoprotein 9	2.7215	2.51846	26.8597	2.18776e-07	1.91245e-06	0.31677	0.42571	0.518714	0.923495	1.82261	2.68239	2.84906		0.455227	0.608162	0.730409	1.37071	2.46521	3.95081	4.09164
AT1G72950	Disease resistance protein (TIR-NBS class)	2.7213	4.91275	81.8599	1.46085e-19	1.35209e-17	5.54798	7.2898	6.83639	23.0435	26.2551	36.4054	41.8857		8.17146	10.4692	9.82451	32.9196	36.9703	54.0353	56.6533
AT1G46768	RAP2.1, related to AP2 1	2.7206	1.54586	19.3344	1.0971e-05	6.18287e-05	0.766996	0.761627	1.40833	3.30019	3.22178	6.47672	6.31705		1.03742	1.12178	2.02255	4.74267	4.60258	9.11997	9.3762
AT2G41640	Glycosyltransferase family 61 protein	2.71949	7.19823	53.5434	2.52949e-13	7.83259e-12	8.7601	16.9821	23.9911	84.337	72.2437	83.832	80.989		11.8487	25.0125	34.4546	121.2	103.206	118.045	120.209
AT4G37320	CYP81D5, cytochrome P450, family 81, subfamily D, polypeptide 5	2.71857	3.49379	32.2109	1.38315e-08	1.60352e-07	0.760176	1.54566	3.31504	8.72225	10.0092	9.28685	8.33668		1.08598	2.17646	4.9204	11.7975	14.7423	13.3372	11.9806
AT3G15840	PIFI, post-illumination chlorophyll fluorescence increase	2.71809	7.16797	33.8704	5.89074e-09	7.44966e-08	16.0982	28.5713	58.1136	80.6387	227.746	172.177	186.524		21.7739	42.0818	83.4591	115.885	325.354	242.446	276.852
AT5G45680	ATFKBP13, FKBP13, FK506-binding protein 13	2.71774	6.09361	35.4424	2.62704e-09	3.61836e-08	12.8996	18.7984	36.2443	140.242	152.952	65.2835	68.8414		18.5379	26.8551	51.0361	208.157	206.878	96.1543	98.8658
AT2G44290	Bifunctional inhibitor/lipid-transfer protein/seed storage 2S albumin superfamily protein	2.71581	5.01763	40.0704	2.44971e-10	4.24541e-09	3.91689	9.15774	17.7951	42.2231	48.2417	53.2045	57.3125		5.81371	12.3865	26.2099	60.6382	69.3277	76.0071	80.7027
AT1G76970	Target of Myb protein 1	2.71406	6.03118	38.7058	4.92742e-10	8.02731e-09	12.4892	10.6404	8.95148	41.4365	15.1379	64.8051	87.3208		17.9481	15.2007	12.6047	61.5028	20.4751	95.4496	125.405
AT3G05160	Major facilitator superfamily protein	2.71405	4.05367	60.9989	5.7106e-15	2.4418e-13	2.00986	2.51389	2.66199	6.92601	11.1728	13.9785	14.3061		2.71847	3.70264	3.82299	9.95331	15.9613	19.6833	21.234
AT2G37750	unknown protein; Has 21 Blast hits to 21 proteins in 7 species: Archae - 0; Bacteria - 0; Metazoa - 0; Fungi - 0; Plants - 21; Viruses - 0; Other Eukaryotes - 0 (source: NCBI BLink).	2.7115	1.51055	10.7925	0.00101911	0.00343819	0.337478	1.5426	2.35243	1.94724	14.297	6.01428	4.75637		0.497062	2.21538	3.38065	2.78179	20.1318	8.9268	6.43332
AT5G65140	Haloacid dehalogenase-like hydrolase (HAD) superfamily protein	2.71145	3.66151	13.4998	0.000238591	0.000955556	0.890568	1.86072	4.11975	5.59265	1.15995	20.0966	19.776		1.32184	2.51676	6.06787	8.03182	1.66696	28.7097	27.8468
AT2G44578	RING/U-box superfamily protein	2.71086	0.915512	11.9542	0.000545245	0.00197647	0.61202	1.5583	0.192097	2.32835	5.01991	3.15212	4.52021		0.879529	2.22616	0.270495	3.4559	6.78978	4.64266	6.49165
AT4G18950	Integrin-linked protein kinase family	2.71052	9.53582	30.6732	3.05354e-08	3.27207e-07	74.2521	120.554	128.668	576.637	198.438	619.137	705.865		110.21	163.057	189.511	828.131	285.174	884.488	993.94
AT1G06460	ACD31.2, ACD32.1, alpha-crystallin domain 32.1	2.70971	5.92217	35.1945	2.98363e-09	4.05971e-08	8.55119	18.2514	15.4986	23.5384	110.071	70.2447	65.2121		12.2807	26.2289	22.1411	33.1448	163.374	95.0108	96.0492
AT2G01180	ATLPP1, ATPAP1, LPP1, PAP1, phosphatidic acid phosphatase 1	2.70542	7.9642	54.2274	1.7858e-13	5.66514e-12	30.4115	53.1088	42.0322	188.494	121.534	248.52	249.365		42.8229	78.8276	56.8515	277.627	174.54	357.146	356.239
AT5G44490	FBD, F-box, Skp2-like and Leucine Rich Repeat domains containing protein	2.70444	2.89958	33.203	8.30236e-09	1.01711e-07	0.960876	1.97257	1.7452	7.20941	9.08708	5.17584	8.0305		1.4262	2.66805	2.57045	10.3537	13.059	7.39412	11.3079
AT1G66160	ATCMPG1, CMPG1, CYS, MET, PRO, and GLY protein 1	2.70291	5.92235	61.3995	4.65921e-15	2.03327e-13	8.91702	13.9262	14.0724	77.3615	33.0402	63.3744	61.1987		12.5562	20.6702	19.0339	113.944	47.4503	91.0749	87.4274
AT2G34960	CAT5, cationic amino acid transporter 5	2.7022	2.18991	20.6434	5.53275e-06	3.35369e-05	0.249822	0.96079	0.815488	2.94882	4.41278	2.91261	2.53802		0.337901	1.41512	1.17115	4.23772	6.30402	4.10129	3.7671
AT5G08760	unknown protein; FUNCTIONS IN: molecular_function unknown; INVOLVED IN: biological_process unknown; LOCATED IN: endomembrane system; Has 3 Blast hits to 3 proteins in 2 species: Archae - 0; Bacteria - 0; Metazoa - 0; Fungi - 0; Plants - 3; Viruses - 0; Other Eukaryotes - 0 (source: NCBI BLink).	2.70033	2.72265	31.2825	2.23083e-08	2.46254e-07	5.12306	4.76681	4.88881	20.5966	35.0649	16.5974	19.2155		6.9293	7.0209	7.02101	29.5991	50.0931	23.371	28.5209
AT1G54570	Esterase/lipase/thioesterase family protein	2.69711	6.97191	48.3353	3.59233e-12	8.85986e-11	7.66946	14.5432	21.5413	58.5604	47.638	92.1275	84.4815		10.7995	21.5861	29.1361	86.252	68.4148	132.396	120.689
AT5G51100	FSD2, Fe superoxide dismutase 2	2.69671	5.6135	69.4961	7.65641e-17	4.50952e-15	14.5422	14.5362	11.7674	76.5037	76.8601	51.2312	46.834		21.5846	19.6612	17.3318	109.87	110.455	73.1881	65.9477
AT5G11420	Protein of unknown function, DUF642	2.69666	4.11349	28.3322	1.02182e-07	9.7136e-07	2.66994	3.50694	3.69628	6.03642	6.09369	25.4107	27.289		3.83694	5.00996	5.20479	8.95966	8.24214	37.4267	39.1908
AT4G22980	FUNCTIONS IN: molecular_function unknown; INVOLVED IN: biological_process unknown; LOCATED IN: chloroplast; EXPRESSED IN: 13 plant structures; EXPRESSED DURING: 9 growth stages; BEST Arabidopsis thaliana protein match is: Pyridoxal phosphate (PLP)-dependent transferases superfamily protein (TAIR:AT5G51920.1); Has 520 Blast hits to 468 proteins in 130 species: Archae - 5; Bacteria - 23; Metazoa - …	2.69587	3.10288	21.2678	3.99393e-06	2.50943e-05	1.10808	1.72908	1.43176	8.25685	1.17357	8.63715	9.4028		1.64469	2.3387	2.1088	11.858	1.68653	12.3389	13.2402
AT3G61950	basic helix-loop-helix (bHLH) DNA-binding superfamily protein	2.69438	4.55808	51.0299	9.09677e-13	2.54543e-11	5.95306	3.8437	5.53611	16.9794	38.6252	19.615	19.2064		8.50444	5.41238	8.21706	22.9658	56.8899	28.1699	27.6013
AT4G39800	ATIPS1, ATMIPS1, MI-1-P SYNTHASE, MIPS1, myo-inositol-1-phosphate synthase 1	2.69281	7.85267	52.1928	5.03105e-13	1.47902e-11	20.0774	34.5026	48.9631	149.943	143.444	187.145	179.163		28.2713	51.2111	66.226	220.848	206.006	268.945	255.949
AT1G23060	BEST Arabidopsis thaliana protein match is: TPX2 (targeting protein for Xklp2) protein family (TAIR:AT1G70950.1); Has 449 Blast hits to 419 proteins in 98 species: Archae - 0; Bacteria - 40; Metazoa - 139; Fungi - 21; Plants - 158; Viruses - 3; Other Eukaryotes - 88 (source: NCBI BLink).	2.69111	3.40566	16.263	5.51299e-05	0.000261522	1.12609	2.12992	2.99566	2.31507	2.92514	18.6451	17.7381		1.61829	3.04277	4.21824	3.43619	3.95645	27.4618	25.4744
AT1G17665	unknown protein; FUNCTIONS IN: molecular_function unknown; INVOLVED IN: biological_process unknown; LOCATED IN: endomembrane system; EXPRESSED IN: 15 plant structures; EXPRESSED DURING: 11 growth stages; Has 149 Blast hits to 146 proteins in 39 species: Archae - 0; Bacteria - 4; Metazoa - 21; Fungi - 5; Plants - 30; Viruses - 0; Other Eukaryotes - 89 (source: NCBI BLink).	2.69013	2.41382	15.27	9.3184e-05	0.000413728	0.428902	2.99144	0.437518	3.81819	7.56446	6.1345	6.80049		0.631718	4.29612	0.628753	5.4546	10.6516	9.10523	9.19814
AT4G30270	MERI-5, MERI5B, SEN4, XTH24, xyloglucan endotransglucosylase/hydrolase 24	2.68829	6.51009	23.3311	1.36378e-06	9.6858e-06	15.831	23.2361	26.4183	185.938	17.1939	113.396	95.9537		21.4125	34.2239	37.9403	267.21	24.563	159.675	142.421
AT1G10040	alpha/beta-Hydrolases superfamily protein	2.68772	5.12982	25.6808	4.02817e-07	3.29391e-06	6.09319	6.74975	5.28616	26.0231	4.45692	36.8947	49.0412		9.04393	9.12951	7.78584	37.3728	6.405	52.7072	69.0558
AT1G02860	BAH1, NLA, SPX (SYG1/Pho81/XPR1) domain-containing protein	2.68731	3.16546	39.594	3.12647e-10	5.34131e-09	2.28248	1.73885	1.18573	10.1805	4.91673	8.38454	8.84274		3.38782	2.35192	1.74642	14.6206	7.06578	11.978	12.4516
AT5G28237	Pyridoxal-5'-phosphate-dependent enzyme family protein	2.68635	4.22617	12.093	0.000506102	0.00185091	1.64569	3.55463	4.99479	0.84405	6.93681	31.7138	28.3483		2.42389	5.10494	7.17797	1.2058	9.76784	47.0718	38.3431
AT5G15160	BHLH134, BNQ2, BANQUO 2	2.68631	0.831341	6.91103	0.00856655	0.0219758	0	0.908087	1.57809	0.685953	5.45829	5.27759	4.79297		0	1.3375	2.26635	0.985778	7.79763	7.43146	7.11405
AT3G57520	AtSIP2, SIP2, seed imbibition 2	2.68611	9.60932	28.2121	1.08721e-07	1.02657e-06	81.2368	107.18	59.8773	306.222	140.45	568.411	571.14		114.391	159.083	80.9882	451.025	201.705	816.858	815.921
AT1G70800	Calcium-dependent lipid-binding (CaLB domain) family protein	2.68575	4.11978	43.4805	4.28208e-11	8.85051e-10	6.30477	10.3181	4.60691	16.0109	29.4259	43.2544	45.8866		9.05453	14.8281	6.58135	22.5452	43.6759	58.5047	67.5851
AT3G14810	MSL5, mechanosensitive channel of small conductance-like 5	2.68321	4.64681	56.6347	5.24781e-14	1.85713e-12	1.7627	1.53954	3.72315	11.1177	9.06827	13.0455	11.1155		2.51817	2.16784	5.52615	15.0375	13.3564	18.7351	15.974
AT5G27889	unknown protein; Has 30201 Blast hits to 17322 proteins in 780 species: Archae - 12; Bacteria - 1396; Metazoa - 17338; Fungi - 3422; Plants - 5037; Viruses - 0; Other Eukaryotes - 2996 (source: NCBI BLink).	2.68321	2.7515	25.6324	4.1305e-07	3.36941e-06	5.93712	14.5985	15.3428	26.8183	51.37	71.9881	80.016		8.03037	21.5018	22.0344	38.5403	73.3864	101.368	118.765
AT3G25620	ABC-2 type transporter family protein	2.6816	1.19363	16.2634	5.51193e-05	0.000261522	0.26478	0.14607	0.270099	0.851186	0.5466	1.69785	1.24392		0.393004	0.19757	0.397821	1.22242	0.785515	2.42552	1.75159
AT3G62030	ROC4, rotamase CYP 4	2.68156	9.55796	26.0871	3.26359e-07	2.72424e-06	122.378	160.047	271.134	1041.53	1301.21	508.767	528.495		180.247	229.849	389.645	1487.92	1832.25	755.146	714.827
AT3G55740	ATPROT2, PROT2, proline transporter 2	2.6803	4.7363	65.7274	5.17797e-16	2.71723e-14	3.15931	4.79109	5.58741	27.0709	15.3829	19.7276	22.3457		4.5372	6.88524	7.98208	38.119	22.8323	26.683	32.9124
AT5G02260	ATEXP9, ATEXPA9, ATHEXP ALPHA 1.10, EXP9, EXPA9, expansin A9	2.67958	2.05101	20.7354	5.27311e-06	3.20554e-05	1.38612	0.825365	0.706982	2.7929	2.32233	7.23371	6.12754		2.04158	1.18534	1.016	3.9899	3.27012	10.7368	8.28792
ATCG00650	RPS18, ribosomal protein S18	2.67947	2.33742	17.3481	3.11208e-05	0.000157806	2.51454	4.26066	7.58829	21.9705	40.8503	13.5065	11.444		3.61123	6.12295	10.8405	30.937	60.6327	18.2685	16.8556
AT1G26230	TCP-1/cpn60 chaperonin family protein	2.67933	5.50512	46.7561	8.03936e-12	1.89709e-10	3.65385	6.28744	7.0061	33.9404	33.5692	17.3234	18.8878		5.25091	8.98213	9.86541	50.3767	45.4047	25.5151	27.1255
AT3G48320	CYP71A21, cytochrome P450, family 71, subfamily A, polypeptide 21	2.67901	2.90918	35.7463	2.24762e-09	3.19234e-08	0.987691	1.27034	1.77326	4.39632	7.21255	6.13927	7.517		1.4194	1.81479	2.49695	6.52532	9.75548	9.04235	10.7954
AT2G05160	CCCH-type zinc fingerfamily protein with RNA-binding domain	2.67863	2.7474	20.9236	4.7798e-06	2.9493e-05	0.579088	0.535206	1.28885	4.93387	5.54252	2.31478	1.84331		0.831651	0.769139	1.84122	6.94746	8.22658	3.1309	2.71496
AT5G16230	Plant stearoyl-acyl-carrier-protein desaturase family protein	2.67313	1.08759	12.8241	0.000342186	0.00131212	0.279597	0.903431	0.166375	1.35975	2.81065	2.49138	1.72401		0.378174	1.33064	0.238937	1.95409	4.01525	3.50815	2.55889
AT5G40540	Protein kinase superfamily protein	2.67173	1.95212	18.5491	1.65583e-05	8.98018e-05	0.525581	0.934453	0.750595	4.80361	1.17745	3.31942	4.55559		0.755308	1.33494	1.05692	7.12984	1.59258	4.88908	6.54245
AT5G53500	Transducin/WD40 repeat-like superfamily protein	2.67056	5.44681	84.3623	4.11938e-20	4.08182e-18	3.14359	4.66613	4.6296	19.0994	15.9425	20.0138	22.3635		4.51463	6.70566	6.61376	26.8941	23.6629	27.07	32.9386
AT2G33110	ATVAMP723, VAMP723, VAMP723, vesicle-associated membrane protein 723	2.67019	5.7223	47.1499	6.57616e-12	1.57575e-10	11.206	11.1694	11.4312	39.7149	20.6334	71.0473	82.7773		16.6328	15.1074	16.8366	57.0361	29.6521	101.497	116.56
AT4G22880	ANS, LDOX, TDS4, TT18, leucoanthocyanidin dioxygenase	2.66966	2.21034	11.9751	0.000539171	0.00195782	2.04044	0.603023	0.676465	12.6394	2.1702	2.01357	2.62863		2.75984	0.888176	0.971497	18.164	3.10031	2.83534	3.90159
AT4G09030	AGP10, ATAGP10, arabinogalactan protein 10	2.66865	6.21727	78.7585	7.01843e-19	5.7671e-17	31.1272	35.8752	45.0807	190.11	119.616	204.137	184.001		46.2011	48.5238	66.3981	273.024	171.9	291.626	259.095
AT5G49015	Expressed protein	2.66574	2.89281	21.4188	3.69136e-06	2.34468e-05	1.76627	5.56795	3.5489	5.8236	26.2873	18.2925	17.1143		2.52326	7.84032	5.26752	7.87683	38.7178	26.2706	24.5948
AT3G56630	CYP94D2, cytochrome P450, family 94, subfamily D, polypeptide 2	2.66483	3.84286	41.782	1.0204e-10	1.91198e-09	2.19485	1.33438	4.17802	10.5449	13.7195	11.6326	11.6692		3.15419	1.90627	5.88314	15.6514	18.5566	17.1334	16.7586
AT5G46080	Protein kinase superfamily protein	2.66459	3.43623	32.0719	1.48573e-08	1.70555e-07	2.75291	2.44219	2.11237	16.6272	3.77846	11.978	12.5968		3.95356	3.50965	3.0177	23.413	5.60824	16.2011	18.5535
AT5G14470	GHMP kinase family protein	2.66295	3.44373	27.3253	1.71947e-07	1.55472e-06	1.37712	2.14776	3.64752	16.7522	4.11144	12.1443	11.7688		1.96734	3.0243	5.4139	22.6586	6.05563	17.4409	16.9129
AT1G49130	B-box type zinc finger protein with CCT domain	2.66215	3.75839	37.3227	1.00112e-09	1.54008e-08	3.25806	2.0455	4.91545	15.7342	22.9125	12.312	10.8285		4.67903	2.93957	7.02213	22.1556	34.0082	16.6529	15.949
AT1G63180	UGE3, UDP-D-glucose/UDP-D-galactose 4-epimerase 3	2.66183	2.69188	36.845	1.27903e-09	1.91343e-08	1.5749	1.12769	1.33113	5.67481	5.7915	7.59935	5.68782		2.26327	1.611	1.87439	8.42293	7.83341	11.1929	8.1685
AT5G36790	Haloacid dehalogenase-like hydrolase (HAD) superfamily protein	2.66169	1.66713	16.3098	5.37839e-05	0.000256074	0.333269	0.504283	1.08788	4.24147	3.32626	1.93165	2.27023		0.478937	0.72041	1.53187	6.29548	4.499	2.84507	3.26037
AT1G13210	ACA.l, autoinhibited Ca2+/ATPase II	2.6608	6.29819	64.8136	8.23307e-16	4.18991e-14	6.21491	6.21318	4.83527	34.3646	14.3815	25.6388	31.3464		9.15377	8.92299	6.94873	49.0927	20.2508	38.0549	42.3982
AT3G15810	Protein of unknown function (DUF567)	2.66039	7.08166	69.0583	9.55977e-17	5.53383e-15	27.052	44.4694	47.3483	150.262	172.002	211.264	204.234		39.8441	63.8642	68.0438	214.662	242.198	313.572	276.241
AT3G24535	unknown protein; Has 28 Blast hits to 27 proteins in 8 species: Archae - 0; Bacteria - 0; Metazoa - 0; Fungi - 2; Plants - 26; Viruses - 0; Other Eukaryotes - 0 (source: NCBI BLink).	2.65958	0.783389	5.03463	0.0248455	0.0543747	0.452352	0.213898	1.96112	0	7.73443	5.25502	3.53634		0.666256	0.307187	2.8183	0	10.891	7.79986	4.78315
AT3G16250	NDF4, NDH-dependent cyclic electron flow 1	2.65922	6.281	40.3208	2.15499e-10	3.78923e-09	13.7244	22.0858	42.5647	119.878	168.681	91.4337	98.827		19.6064	31.0994	63.1775	162.144	248.445	131.312	142.023
AT2G36750	UGT73C1, UDP-glucosyl transferase 73C1	2.65883	1.87689	14.3964	0.000148084	0.000621753	0.22363	0.672924	1.14061	2.23212	5.49604	1.6253	3.11599		0.321377	0.961328	1.60612	3.31306	7.43378	2.39386	4.475
AT4G15550	IAGLU, indole-3-acetate beta-D-glucosyltransferase	2.65882	5.40732	34.0384	5.40362e-09	6.93252e-08	4.11362	4.20433	13.0404	46.8019	18.3781	33.7899	33.9281		6.10572	5.68665	19.2068	67.214	26.411	48.2717	47.7747
AT3G14690	CYP72A15, cytochrome P450, family 72, subfamily A, polypeptide 15	2.65786	6.77007	39.0321	4.16884e-10	6.90016e-09	7.67872	14.8122	30.8743	90.0256	60.6948	91.3828	91.7396		11.035	21.1604	43.4747	133.622	82.0939	134.595	131.751
AT1G14520	MIOX1, myo-inositol oxygenase 1	2.65699	4.66928	36.1205	1.85482e-09	2.69116e-08	3.90926	6.77792	5.11079	9.26697	14.8335	40.9071	35.1478		5.80239	9.16761	7.52754	13.3087	21.3171	58.4392	49.4922
AT3G21760	HYR1, UDP-Glycosyltransferase superfamily protein	2.65543	5.10178	31.8001	1.70887e-08	1.93584e-07	3.51192	3.76768	10.4778	35.9703	35.385	21.4535	14.7192		5.0436	5.4145	14.9684	50.6504	52.5208	29.0173	21.6795
AT1G20020	ATLFNR2, FNR2, ferredoxin-NADP(+)-oxidoreductase 2	2.65495	9.49207	27.5557	1.52639e-07	1.39512e-06	93.7434	162.628	199.582	571.342	1187.62	504.506	483.317		126.795	239.53	286.627	821.07	1696.62	710.403	717.372
AT3G59350	Protein kinase superfamily protein	2.65411	7.88227	37.5628	8.85179e-10	1.37301e-08	23.5998	65.9856	28.1872	102.9	156.989	233.319	239.39		35.0284	89.2502	41.5161	147.778	225.607	333.316	337.089
AT4G25010	Nodulin MtN3 family protein	2.65376	2.50913	16.2313	5.60597e-05	0.000265185	0.976079	1.11244	1.81266	2.64887	1.61737	12.1552	8.66408		1.40271	1.58922	2.55244	3.93163	2.18761	17.903	12.4428
AT1G69490	ANAC029, ATNAP, NAP, NAC-like, activated by AP3/PI	2.65314	4.03576	28.3708	1.00166e-07	9.53811e-07	3.20604	1.95702	7.968	31.3662	11.458	20.8543	17.0729		4.60738	2.79577	11.2199	46.5558	15.4977	30.7157	24.5191
AT1G07430	HAI2, highly ABA-induced PP2C gene 2	2.65287	3.49058	16.9929	3.75206e-05	0.000185783	0.388184	2.08586	2.91586	3.63023	3.62983	13.5772	13.9728		0.525046	3.0722	4.18759	5.21697	5.18551	19.1183	20.7394
ATCG00500	ACCD, acetyl-CoA carboxylase carboxyl transferase subunit beta	2.65272	0.653574	11.6618	0.000637977	0.0022812	0.437088	0.0620041	0.445869	1.40511	1.224	1.72533	1.44381		0.624417	0.087309	0.661789	1.9005	1.80279	2.47781	2.07489
AT1G22630	unknown protein; LOCATED IN: chloroplast; EXPRESSED IN: 21 plant structures; EXPRESSED DURING: 13 growth stages; Has 87 Blast hits to 86 proteins in 34 species: Archae - 0; Bacteria - 13; Metazoa - 27; Fungi - 0; Plants - 40; Viruses - 0; Other Eukaryotes - 7 (source: NCBI BLink).	2.65121	5.13214	49.2122	2.29718e-12	5.89878e-11	11.8354	11.9013	24.6048	75.1805	99.3435	57.989	60.001		16.6656	17.6647	33.2797	110.731	142.671	83.3355	85.7164
AT1G68600	Aluminium activated malate transporter family protein	2.64975	4.08296	50.3252	1.30268e-12	3.54501e-11	3.86435	2.05368	2.25007	9.23458	17.2562	12.5592	9.71488		5.73573	2.77774	3.31406	13.2621	24.7988	17.9418	13.6797
AT1G09940	HEMA2, Glutamyl-tRNA reductase family protein	2.64964	7.22776	50.9637	9.40885e-13	2.6197e-11	20.034	26.2037	17.2959	121.193	45.0176	102.375	120.151		27.0974	38.5947	24.8394	174.166	64.3113	144.156	178.336
AT1G52565	unknown protein; FUNCTIONS IN: molecular_function unknown; INVOLVED IN: biological_process unknown; LOCATED IN: endomembrane system; BEST Arabidopsis thaliana protein match is: unknown protein (TAIR:AT3G15760.1); Has 35333 Blast hits to 34131 proteins in 2444 species: Archae - 798; Bacteria - 22429; Metazoa - 974; Fungi - 991; Plants - 531; Viruses - 0; Other Eukaryotes - 9610 (source: NCBI BLink…	2.64631	4.27851	21.8843	2.89596e-06	1.89593e-05	4.59244	3.032	15.4241	18.3416	17.5454	56.3707	54.8027		6.59976	4.33147	21.719	27.2239	23.7314	83.0269	78.7042
AT3G05880	RCI2A, Low temperature and salt responsive protein family	2.64461	5.94604	27.4472	1.61444e-07	1.46684e-06	21.5032	51.9422	37.5276	49.4581	304.848	154.886	161.915		30.7191	73.1406	55.701	66.8956	449.003	222.438	232.686
AT4G01480	AtPPa5, PPa5, pyrophosphorylase 5	2.64401	4.3029	27.7043	1.4135e-07	1.29899e-06	2.54497	5.57677	8.73808	12.2796	13.3043	43.7934	37.8642		3.6357	7.85274	12.9696	16.6091	19.5955	62.8934	54.4143
AT4G08150	BP, BP1, KNAT1, KNOTTED-like from Arabidopsis thaliana	2.64333	4.59628	71.3764	2.95178e-17	1.86227e-15	5.2085	3.22837	3.572	21.3561	18.9143	16.1776	14.9885		7.44078	4.54592	5.30181	28.8856	27.8583	23.2333	21.5398
AT5G33370	GDSL-like Lipase/Acylhydrolase superfamily protein	2.64147	6.24084	31.8886	1.6327e-08	1.85956e-07	15.2394	17.3633	12.8202	21.1203	38.2142	103.592	121.097		21.9004	24.8049	18.0523	31.3482	51.6874	152.577	173.912
AT5G17170	ENH1, rubredoxin family protein	2.64085	7.90194	54.8116	1.32656e-13	4.31387e-12	52.3476	71.7211	63.9758	285.965	371.033	232.554	233.254		77.6978	97.0078	94.2282	410.686	533.208	332.223	328.449
AT1G60950	ATFD2, FED A, 2Fe-2S ferredoxin-like superfamily protein	2.64027	10.2718	28.2539	1.06398e-07	1.00633e-06	380.492	430.959	518.56	2383.89	2830.41	1292.89	1360.72		564.751	582.903	763.773	3423.6	4067.56	1847.01	1916.05
AT3G21750	UGT71B1, UDP-glucosyl transferase 71B1	2.6392	5.91142	60.1641	8.72684e-15	3.60303e-13	9.00671	7.19097	12.951	49.5299	53.9883	37.1102	33.4436		12.1822	10.5914	18.5995	71.179	77.1268	52.2554	49.6393
AT2G23450	Protein kinase superfamily protein	2.63873	4.71619	59.0369	1.54741e-14	6.10449e-13	2.28088	2.94475	4.15668	13.7901	8.22558	17.6328	18.2178		3.25842	4.14655	6.16963	18.6521	12.1152	25.3231	26.1806
AT1G05420	ATOFP12, OFP12, ovate family protein 12	2.63867	2.56969	22.2641	2.37611e-06	1.58391e-05	0.894491	3.87348	2.9775	9.17371	15.3133	11.3853	11.2798		1.25955	5.74928	4.02728	13.5117	21.992	16.3617	16.1141
AT5G52190	Sugar isomerase (SIS) family protein	2.63838	2.28434	13.0803	0.000298421	0.00116444	0.669567	1.26644	3.37491	10.6356	13.8717	3.3062	3.67757		0.962229	1.80921	4.75227	15.7861	18.7625	4.86961	5.2815
AT4G16860	RPP4, Disease resistance protein (TIR-NBS-LRR class) family	2.63662	6.56292	51.6509	6.62995e-13	1.89291e-11	4.41942	9.81815	8.74076	23.8746	46.3228	34.9568	33.9075		6.50925	14.1002	12.5613	34.1069	65.228	51.8853	45.8623
AT2G23200	Protein kinase superfamily protein	2.63411	2.71975	22.0012	2.72481e-06	1.79505e-05	0.596643	0.621831	1.03094	4.78151	4.73439	1.82522	1.88773		0.857431	0.888337	1.45169	7.09705	6.4036	2.68831	2.71105
AT3G27025	unknown protein; Has 25 Blast hits to 25 proteins in 6 species: Archae - 0; Bacteria - 0; Metazoa - 1; Fungi - 0; Plants - 24; Viruses - 0; Other Eukaryotes - 0 (source: NCBI BLink).	2.6327	2.41131	9.48097	0.00207614	0.00642053	0.473217	0.307675	3.49974	5.90946	0.987507	9.48747	10.9421		0.640059	0.453167	5.02611	8.49243	1.41074	13.3595	16.2409
AT4G17250	unknown protein; BEST Arabidopsis thaliana protein match is: unknown protein (TAIR:AT5G47580.1); Has 31 Blast hits to 31 proteins in 6 species: Archae - 0; Bacteria - 0; Metazoa - 0; Fungi - 0; Plants - 31; Viruses - 0; Other Eukaryotes - 0 (source: NCBI BLink).	2.62981	4.53362	31.6797	1.81811e-08	2.04446e-07	1.55765	2.12637	5.02933	16.4657	5.52903	13.5762	18.0756		2.10683	3.13187	7.22282	23.6627	7.89868	19.1168	26.8291
AT1G27730	STZ, ZAT10, salt tolerance zinc finger	2.62814	8.60601	38.2865	6.10849e-10	9.80911e-09	87.9686	147.375	140.843	775.639	286.277	585.212	627.687		129.567	211.652	202.404	1108.07	403.111	868.612	848.991
AT4G19230	CYP707A1, cytochrome P450, family 707, subfamily A, polypeptide 1	2.62759	5.29245	32.4042	1.25213e-08	1.47704e-07	7.3281	6.94549	3.68848	20.7281	7.61584	44.1796	37.4989		10.3188	10.309	4.98892	30.5299	10.9374	63.4902	53.5703
AT1G08980	AMI1, ATAMI1, ATTOC64-I, TOC64-I, amidase 1	2.6265	6.83678	49.8521	1.65782e-12	4.40473e-11	11.9166	26.3896	29.5032	68.2902	117.273	116.183	110.031		16.1181	38.8686	42.3708	98.1392	167.534	163.599	163.316
AT1G63030	ddf2, Integrase-type DNA-binding superfamily protein	2.62439	2.30888	17.091	3.56308e-05	0.000177574	2.20462	2.61501	0.457405	8.87053	3.09893	9.33528	10.3682		3.14949	3.68224	0.678912	11.998	4.56432	13.4068	14.9
AT5G63350	unknown protein; BEST Arabidopsis thaliana protein match is: unknown protein (TAIR:AT3G48510.1); Has 103 Blast hits to 102 proteins in 13 species: Archae - 0; Bacteria - 0; Metazoa - 2; Fungi - 0; Plants - 101; Viruses - 0; Other Eukaryotes - 0 (source: NCBI BLink).	2.62291	4.95522	48.7115	2.96527e-12	7.46636e-11	3.84509	8.68115	10.9936	41.649	35.9891	34.3929	28.9804		5.20075	12.7862	15.7883	59.8534	51.4135	48.4292	43.0146
AT4G35270	Plant regulator RWP-RK family protein	2.62048	3.56745	34.0315	5.42269e-09	6.94772e-08	0.698919	0.736519	1.88425	6.04417	5.40923	4.44012	3.9138		0.945338	1.0848	2.70605	8.68603	7.72754	6.2522	5.80913
AT5G10100	Haloacid dehalogenase-like hydrolase (HAD) superfamily protein	2.62013	4.80608	16.7678	4.22444e-05	0.000206502	5.24234	5.51273	4.78894	4.66298	4.99318	45.4679	42.3528		7.09063	8.11955	6.87758	6.70113	7.13317	64.0242	62.8629
AT2G36220	unknown protein; BEST Arabidopsis thaliana protein match is: unknown protein (TAIR:AT3G52710.1); Has 74 Blast hits to 74 proteins in 10 species: Archae - 0; Bacteria - 0; Metazoa - 0; Fungi - 0; Plants - 74; Viruses - 0; Other Eukaryotes - 0 (source: NCBI BLink).	2.61679	8.18174	45.9728	1.19907e-11	2.75182e-10	58.4399	82.4287	75.8186	324.172	161.239	410.694	416.756		83.9279	118.458	108.313	456.471	239.321	555.493	613.829
AT3G50570	hydroxyproline-rich glycoprotein family protein	2.61453	0.751006	12.9087	0.000327051	0.00126068	0.82101	0.349398	0.795628	2.88292	4.15609	2.70749	1.77184		1.11047	0.514619	1.14263	4.14302	5.93732	3.81247	2.62988
AT1G11310	ATMLO2, MLO2, PMR2, Seven transmembrane MLO family protein	2.61271	7.33115	64.1701	1.14126e-15	5.60484e-14	16.6913	25.493	22.8859	86.994	66.9333	114.117	123.884		23.987	36.4189	32.226	129.122	90.5319	168.08	177.915
AT4G01430	nodulin MtN21 /EamA-like transporter family protein	2.60988	2.10118	7.58744	0.00587763	0.0158695	0.345976	0.327194	2.0705	7.14094	0.149054	5.41661	4.1244		0.509578	0.469897	2.9755	10.2014	0.209886	8.0397	5.57853
AT1G42970	GAPB, glyceraldehyde-3-phosphate dehydrogenase B subunit	2.60451	10.4376	21.7228	3.15022e-06	2.04019e-05	125.766	185.287	396.602	1305.19	1385.48	736.221	714.97		170.107	272.904	569.575	1875.67	1979.27	1036.69	1061.21
AT5G04140	FD-GOGAT, GLS1, GLU1, GLUS, glutamate synthase 1	2.60332	9.86503	23.1967	1.46247e-06	1.02562e-05	28.881	39.1348	91.2198	323.375	277.862	162.495	168.684		42.8671	52.9325	134.355	464.412	399.313	232.137	237.527
AT1G03850	Glutaredoxin family protein	2.60318	1.18457	13.7673	0.000206911	0.000841076	0.325303	0.581105	1.40109	4.183	3.38691	3.68427	2.51526		0.458065	0.862516	1.89508	6.16103	4.86407	5.29463	3.59326
AT1G63860	Disease resistance protein (TIR-NBS-LRR class) family	2.60059	6.40949	55.0957	1.14801e-13	3.77483e-12	5.07244	10.2795	7.24976	28.3305	45.2073	28.2601	30.1886		7.14259	15.2575	9.80581	41.7272	64.924	40.6124	43.1269
AT1G68360	C2H2 and C2HC zinc fingers superfamily protein	2.59799	1.72274	20.7694	5.18039e-06	3.15671e-05	1.48307	1.1963	1.46836	6.42872	7.65787	5.75388	4.22653		2.18437	1.71805	2.11017	9.18396	10.7832	8.5403	5.71668
AT1G72930	TIR, toll/interleukin-1 receptor-like	2.59765	6.40804	29.5872	5.34576e-08	5.45754e-07	13.4899	22.4335	48.3597	125.185	199.109	84.351	81.8215		19.2715	31.589	71.7788	169.322	293.262	121.14	117.585
AT2G32140	transmembrane receptors	2.59755	5.82543	29.6417	5.19751e-08	5.32232e-07	9.58585	18.3188	12.489	21.9848	28.165	97.1335	99.6636		13.6942	25.7951	18.537	29.736	41.4835	139.497	143.226
AT1G45145	ATH5, ATTRX5, LIV1, TRX5, thioredoxin H-type 5	2.59506	5.423	25.4387	4.56671e-07	3.67014e-06	20.9053	12.8447	19.1102	142.22	16.9215	72.9273	75.8342		29.8649	18.0869	28.3646	192.363	24.9232	104.734	108.981
AT5G46050	ATPTR3, PTR3, peptide transporter 3	2.59435	3.03329	27.6407	1.4607e-07	1.34017e-06	1.40297	1.37595	1.30747	2.05589	5.46599	7.68513	9.2153		2.01619	1.96566	1.84107	3.0515	7.39314	11.3192	13.2345
AT3G47570	Leucine-rich repeat protein kinase family protein	2.59397	1.83014	23.4319	1.29416e-06	9.23733e-06	0.357515	0.356384	0.275987	1.52922	1.12397	1.74774	1.4129		0.513782	0.509124	0.388622	2.26977	1.52025	2.5742	2.02912
AT2G38240	2-oxoglutarate (2OG) and Fe(II)-dependent oxygenase superfamily protein	2.59379	3.53096	23.5105	1.24231e-06	8.90123e-06	1.60662	3.56039	2.7641	16.4846	2.7635	15.2885	12.8003		2.30886	5.08632	3.89218	24.4676	3.73783	22.518	18.383
AT1G65390	ATPP2-A5, PP2-A5, phloem protein 2 A5	2.59259	5.47213	45.3206	1.67284e-11	3.73232e-10	6.18589	11.2854	11.8904	22.8766	62.6727	42.5568	44.3234		9.18151	15.2643	17.513	32.8539	90.0664	60.7959	62.4125
AT5G37670	HSP20-like chaperones superfamily protein	2.59252	3.30674	11.1012	0.000862729	0.00298106	2.71803	4.67361	9.89326	1.52756	18.962	29.199	56.9172		3.82731	6.93688	13.3813	2.2499	27.2321	41.9617	81.3109
AT1G21550	Calcium-binding EF-hand family protein	2.5923	0.949633	6.86258	0.00880191	0.0224853	0	1.01588	1.18006	2.61544	0.756476	5.32602	4.94944		0	1.45894	1.69585	3.73637	1.06521	7.90523	6.69447
AT2G04790	unknown protein; Has 45 Blast hits to 45 proteins in 15 species: Archae - 0; Bacteria - 0; Metazoa - 0; Fungi - 0; Plants - 43; Viruses - 0; Other Eukaryotes - 2 (source: NCBI BLink).	2.59192	3.27538	20.8096	5.07288e-06	3.09611e-05	3.05753	1.36316	7.66372	14.9488	28.2269	13.9678	13.1201		4.36794	1.91949	11.375	20.2193	41.5746	20.0597	18.8548
AT4G24660	ATHB22, HB22, MEE68, homeobox protein 22	2.59141	4.13577	47.1037	6.73273e-12	1.61098e-10	4.51354	5.75911	7.81984	27.1768	36.2285	19.5454	21.6777		6.6993	7.7896	11.5176	39.0296	52.0637	27.9222	30.5247
AT3G03480	CHAT, acetyl CoA:(Z)-3-hexen-1-ol acetyltransferase	2.58915	4.91532	30.1706	3.95657e-08	4.15773e-07	3.26581	3.85561	11.2136	12.3724	35.7723	30.9295	30.1212		4.69016	5.54086	16.0195	17.4218	53.0957	41.8343	44.3646
AT5G55220	trigger factor type chaperone family protein	2.58778	7.65729	43.8454	3.55365e-11	7.48266e-10	25.7993	35.7384	38.3215	186.353	183.222	98.6702	103.656		37.9991	51.3252	55.0714	266.221	257.999	146.453	140.202
AT2G35000	RING/U-box superfamily protein	2.58737	1.52843	14.0836	0.000174858	0.000721226	0.771213	0.520962	0.243504	2.08872	0.672423	3.26626	3.04083		1.1359	0.748174	0.349938	2.9839	0.94685	4.848	4.11294
AT4G25040	Uncharacterised protein family (UPF0497)	2.58609	2.12476	3.90825	0.0480496	0.0948318	0	0.836939	4.02138	0.0397894	2.33961	18.6122	10.0633		0	1.20276	5.74488	0.0560281	3.47261	25.1743	14.8219
AT1G03220	Eukaryotic aspartyl protease family protein	2.58606	6.10742	50.5864	1.14032e-12	3.14382e-11	10.3096	15.16	16.2026	95.6132	42.1593	47.5136	56.002		14.7282	21.3471	24.049	129.324	62.0952	68.2361	80.4799
AT5G38420	Ribulose bisphosphate carboxylase (small chain) family protein	2.58482	10.903	13.6148	0.000224405	0.000904116	336.988	342.007	1350	4440.11	4447.11	1370.41	1330.11		481.416	481.586	2003.76	6005.56	6550.02	1968.09	1911.49
AT5G06710	HAT14, homeobox from Arabidopsis thaliana	2.58286	1.56689	18.2019	1.98681e-05	0.00010551	0.357967	0.740545	0.798784	2.85476	2.74705	2.12399	3.3897		0.52724	1.06352	1.14792	4.07826	3.86817	3.15257	4.58481
AT4G01250	AtWRKY22, WRKY22, WRKY family transcription factor	2.58156	7.61345	56.8118	4.79573e-14	1.71881e-12	38.0307	55.765	55.3213	241.834	135.234	247.032	251.62		53.5516	82.7701	74.8259	356.191	194.215	355.007	359.46
AT5G02020	Encodes a protein involved in salt tolerance, names SIS (Salt Induced Serine rich).	2.57965	6.15737	11.483	0.000702362	0.00248004	7.44767	6.48437	34.1033	11.9505	17.4182	133.211	137.352		10.0735	9.55065	48.9771	17.174	24.8834	187.577	203.867
AT5G58570	unknown protein; Has 30201 Blast hits to 17322 proteins in 780 species: Archae - 12; Bacteria - 1396; Metazoa - 17338; Fungi - 3422; Plants - 5037; Viruses - 0; Other Eukaryotes - 2996 (source: NCBI BLink).	2.57963	1.78688	13.8246	0.000200693	0.000818171	0.594713	1.43164	3.30905	5.24079	13.0437	6.69949	6.14347		0.849597	2.01591	4.91152	7.08854	19.2117	9.62139	8.82873
AT1G25275	unknown protein; FUNCTIONS IN: molecular_function unknown; INVOLVED IN: response to karrikin; LOCATED IN: endomembrane system; EXPRESSED IN: 23 plant structures; EXPRESSED DURING: 13 growth stages; Has 18 Blast hits to 18 proteins in 4 species: Archae - 0; Bacteria - 0; Metazoa - 0; Fungi - 0; Plants - 18; Viruses - 0; Other Eukaryotes - 0 (source: NCBI BLink).	2.57886	5.11642	67.9024	1.71794e-16	9.61419e-15	22.4611	21.0045	20.0963	50.9504	92.3752	107.59	120.535		33.3383	28.41	29.5993	73.1719	132.752	153.701	169.728
AT1G07490	DVL9, RTFL3, ROTUNDIFOLIA like 3	2.5788	2.51905	23.0646	1.56646e-06	1.08857e-05	1.24846	4.72274	2.29237	12.6453	11.7254	13.5241	10.2934		1.78353	6.65017	3.40249	17.1037	17.2701	19.4225	14.7926
ATCG00690	PSBT, PSBTC, photosystem II reaction center protein T	2.57543	1.66897	10.3805	0.00127356	0.00418191	1.88591	5.35059	21.1617	16.7888	67.3691	39.5772	44.2995		2.71022	7.64377	29.7982	24.9191	91.1214	58.2921	63.6202
AT1G60190	ARM repeat superfamily protein	2.57382	6.11953	37.8271	7.73002e-10	1.2158e-08	7.69112	7.97965	12.7743	69.6803	40.0382	26.0279	25.3498		11.0528	11.3996	17.9877	103.424	54.1545	38.3358	36.4059
AT1G55370	NDF5, NDH-dependent cyclic electron flow 5	2.57358	4.71694	36.1609	1.81678e-09	2.63825e-08	3.23027	4.4869	7.64066	25.841	32.6608	15.2325	13.6581		4.79459	6.06885	11.2537	37.1113	46.9366	21.7609	19.2322
AT1G62840	Protein of unknown function (DUF1442)	2.57324	1.22158	13.308	0.000264274	0.00104646	0.879814	0.965182	0.538493	5.36078	1.09923	4.43125	2.91399		1.23888	1.43259	0.72835	7.89575	1.57864	6.36812	4.16288
AT1G78230	Outer arm dynein light chain 1 protein	2.5729	4.89272	26.3307	2.87679e-07	2.43515e-06	1.81606	2.1006	7.98018	22.2745	20.3273	14.2813	11.8993		2.67482	3.01676	11.4682	31.821	28.6233	21.1973	16.0947
AT1G34750	Protein phosphatase 2C family protein	2.57181	4.85809	52.4176	4.4868e-13	1.3377e-11	5.7349	3.92259	8.22469	16.4736	19.5561	34.2169	35.1194		8.44678	5.63338	11.8196	23.5339	27.5373	50.787	47.5015
AT3G53230	ATPase, AAA-type, CDC48 protein	2.57174	3.53828	33.9243	5.7299e-09	7.27356e-08	1.40324	1.56324	1.07964	3.25826	3.13801	7.70069	9.80472		2.00464	2.20122	1.60247	4.40702	4.62188	11.0593	14.0903
AT2G30360	CIPK11, PKS5, SIP4, SNRK3.22, SOS3-interacting protein 4	2.5669	5.21142	30.9189	2.69045e-08	2.91263e-07	4.31849	5.39095	8.88096	19.5638	8.61412	39.8585	43.1983		6.20606	7.70142	12.5054	29.0379	11.6512	58.7064	62.0387
AT5G36160	Tyrosine transaminase family protein	2.56472	6.32563	58.768	1.774e-14	6.91735e-13	11.2078	15.1811	25.6671	72.4124	76.4441	76.5492	75.8139		16.1066	21.6875	36.1423	107.479	103.396	112.747	108.879
AT2G39360	Protein kinase superfamily protein	2.56447	4.44196	61.3052	4.88776e-15	2.12202e-13	1.79242	2.76869	3.023	13.3208	8.54585	10.1979	11.61		2.42438	4.07793	4.34145	19.1431	12.2085	14.3599	17.2324
AT5G33290	XGD1, xylogalacturonan deficient 1	2.56307	1.44513	12.8623	0.00033527	0.00128824	0.618529	0.0812433	0.666008	1.81844	1.22135	2.4381	2.45179		0.870961	0.120587	0.900822	2.67832	1.75403	3.50377	3.50258
AT1G64780	AMT1;2, ATAMT1;2, ammonium transporter 1;2	2.56273	5.71184	28.6763	8.5545e-08	8.30919e-07	5.21994	6.59839	14.3928	69.4225	30.9683	24.1366	24.0526		7.06034	9.71859	20.67	99.7665	44.2408	33.9872	35.7005
AT4G12290	Copper amine oxidase family protein	2.56217	6.16274	44.9096	2.06343e-11	4.53174e-10	4.88855	10.2612	12.4601	24.0593	31.7342	55.9618	51.1488		7.25592	13.879	18.3522	34.5525	45.6049	79.946	72.0234
AT2G19650	Cysteine/Histidine-rich C1 domain family protein	2.56034	2.61308	20.5168	5.91088e-06	3.55222e-05	0.668779	0.361414	1.4062	5.0086	3.16055	2.40051	3.31822		0.955406	0.508912	2.08717	6.77449	4.65509	3.44747	4.76858
AT1G17340	Phosphoinositide phosphatase family protein	2.558	6.2301	41.974	9.24957e-11	1.74478e-09	8.12513	7.58254	8.09127	23.463	13.6181	48.7498	53.9102		11.6765	10.8323	11.3934	34.8253	18.4195	71.8023	77.4225
AT1G78950	Terpenoid cyclases family protein	2.55629	5.45237	37.9474	7.26796e-10	1.14849e-08	5.72984	3.55372	7.89747	10.1621	35.1767	28.2169	24.837		8.18555	5.00405	11.722	13.745	51.8108	40.5234	35.693
AT1G09340	CRB, CSP41B, chloroplast RNA binding	2.55434	9.52208	21.397	3.73352e-06	2.36344e-05	86.9593	115.998	260.775	903.657	911.536	387.32	401.494		122.449	172.172	352.716	1330.97	1309.09	556.614	573.568
AT1G69580	Homeodomain-like superfamily protein	2.55433	1.37547	15.4393	8.51964e-05	0.000382906	0.374663	1.11359	0.545985	2.67356	3.89121	2.40691	2.59307		0.535237	1.56806	0.810387	3.61618	5.73126	3.45666	3.72648
AT1G67820	Protein phosphatase 2C family protein	2.55415	3.66833	36.3565	1.64332e-09	2.39462e-08	1.77252	3.64595	2.8704	11.0675	17.4444	10.0301	8.13854		2.39746	5.37001	4.12229	15.905	24.9208	14.1235	12.0798
AT5G13200	GRAM domain family protein	2.55277	6.9303	32.3756	1.27071e-08	1.49164e-07	25.3643	38.1605	40.511	144.425	41.9304	206.253	217.578		36.4508	54.5154	57.0442	214.365	56.7138	303.784	312.472
AT4G20860	FAD-binding Berberine family protein	2.5495	2.86644	12.6343	0.000378733	0.00143044	0.503658	1.31398	1.87794	12.2313	1.02882	3.95711	3.76342		0.719517	1.85023	2.78736	16.5437	1.51532	5.68295	5.40838
AT4G19120	ERD3, S-adenosyl-L-methionine-dependent methyltransferases superfamily protein	2.54939	4.69567	69.5541	7.43486e-17	4.39439e-15	2.44054	4.07378	3.68674	12.8221	16.7053	14.8199	13.6036		3.301	6.00016	5.29466	18.4265	23.8648	20.8681	20.1914
AT3G54050	HCEF1, high cyclic electron flow 1	2.54889	8.9909	25.7334	3.91994e-07	3.21633e-06	56.6064	84.3611	166.26	519.606	615.375	301.077	290.102		76.5641	124.253	238.772	746.721	879.114	423.951	430.588
AT3G46930	Protein kinase superfamily protein	2.54849	5.93315	57.0023	4.35307e-14	1.5676e-12	9.47556	10.2437	11.741	40.8784	22.1342	57.8399	61.3061		13.5366	14.4243	17.4268	55.2909	32.6009	83.0661	88.1025
AT2G17280	Phosphoglycerate mutase family protein	2.54834	6.11773	47.8123	4.69047e-12	1.14178e-10	10.3458	28.9381	20.4813	67.2113	107.401	84.7258	80.5266		14.8581	41.5866	29.2592	94.6413	159.413	114.598	118.605
AT3G47650	DnaJ/Hsp40 cysteine-rich domain superfamily protein	2.54724	7.27637	34.3507	4.60245e-09	5.9729e-08	49.4961	50.4306	86.3531	319.902	394.451	164.224	154.661		69.6963	74.8525	116.799	471.175	566.486	236.004	220.947
AT4G21650	Subtilase family protein	2.54612	4.23309	23.9174	1.00559e-06	7.38092e-06	3.25994	2.48627	1.66271	6.48805	2.40683	16.2361	17.982		4.80147	3.57062	2.38947	9.26873	3.38909	24.0987	24.322
AT4G06534	unknown protein; FUNCTIONS IN: molecular_function unknown; INVOLVED IN: biological_process unknown; LOCATED IN: endomembrane system; Has 22 Blast hits to 22 proteins in 8 species: Archae - 0; Bacteria - 0; Metazoa - 0; Fungi - 0; Plants - 22; Viruses - 0; Other Eukaryotes - 0 (source: NCBI BLink).	2.54527	2.33196	15.8771	6.759e-05	0.000312617	0.868632	0.448079	2.55084	2.73381	5.27319	7.3126	7.2805		1.24091	0.630948	3.78613	3.69766	7.76674	10.5019	10.4627
AT1G32470	Single hybrid motif superfamily protein	2.54496	8.51517	29.9676	4.39332e-08	4.56542e-07	90.8717	111.161	233.438	641.059	891.735	441.899	470.349		122.91	163.725	335.249	921.26	1273.92	622.245	698.124
AT1G35350	EXS (ERD1/XPR1/SYG1) family protein	2.54382	2.05725	23.3439	1.3547e-06	9.63682e-06	0.568447	0.456951	0.724833	2.96599	1.74491	2.55628	2.67888		0.80044	0.678237	0.980388	4.36852	2.50594	3.6736	3.82701
AT2G47260	ATWRKY23, WRKY23, WRKY DNA-binding protein 23	2.5421	3.07185	16.3745	5.19807e-05	0.000248684	1.17857	1.92226	1.16739	11.3704	0.975033	5.58159	6.16877		1.59409	2.83124	1.67654	16.3403	1.39292	7.85953	9.15611
AT1G79520	Cation efflux family protein	2.54111	5.63816	24.2315	8.54257e-07	6.39261e-06	4.86495	5.07751	21.9073	33.1211	26.7656	67.6907	60.1302		6.98674	7.29685	31.2964	46.6384	39.7273	91.5565	88.5641
AT3G16860	COBL8, COBRA-like protein 8 precursor	2.54075	6.46375	50.346	1.28894e-12	3.51899e-11	10.6325	12.9319	12.1343	42.8201	23.2107	69.7089	70.405		14.9718	19.1944	16.4125	63.0686	33.3338	100.178	100.579
AT1G63880	Disease resistance protein (TIR-NBS-LRR class) family	2.53516	5.98619	60.9084	5.97938e-15	2.5435e-13	3.54007	7.08277	7.2709	21.6874	27.4279	26.0665	26.1537		5.08403	10.1786	10.3871	30.5384	40.7104	35.2568	38.521
AT5G38410	Ribulose bisphosphate carboxylase (small chain) family protein	2.53433	12.3098	15.3349	9.00358e-05	0.000402188	825.227	1099.05	2871.41	7422.2	9991.84	4599.33	4746.51		1185.14	1579.43	4102.05	10451.3	14830.6	6220.92	6991.01
AT2G37100	protamine P1 family protein	2.5337	1.73898	14.996	0.000107737	0.000470773	1.11764	0.815379	1.27039	5.90655	6.91306	2.32951	2.30653		1.57377	1.21024	1.7183	8.69959	9.92811	3.34771	3.29507
AT3G44400	Disease resistance protein (TIR-NBS-LRR class) family	2.53359	4.0071	55.1819	1.09875e-13	3.63623e-12	1.01662	2.019	1.39529	6.22542	5.91276	6.47423	6.35808		1.37505	2.97373	2.00383	8.94649	8.44686	9.11647	9.43709
AT1G61190	LRR and NB-ARC domains-containing disease resistance protein	2.53201	5.82304	37.1701	1.08261e-09	1.64888e-08	3.56595	5.57537	9.36988	32.138	34.8757	18.0493	17.6506		5.29283	7.54109	13.8006	46.1547	50.1196	25.785	24.8541
ATCG00330	RPS14, chloroplast ribosomal protein S14	2.53108	3.97274	32.075	1.48333e-08	1.70441e-07	9.09966	16.1106	24.0696	49.1905	112.824	55.0896	58.0663		13.077	23.0154	33.8928	73.0118	152.602	81.1399	83.3913
AT5G47440	Plant protein of unknown function (DUF828) with plant pleckstrin homology-like region	2.52856	1.46087	9.48738	0.0020689	0.00640283	0.0228026	0.948848	0.860644	1.69162	2.65244	3.25856	2.99282		0.0327477	1.36358	1.2295	2.38199	3.93694	4.40743	4.40804
AT1G76980	BEST Arabidopsis thaliana protein match is: embryo defective 2170 (TAIR:AT1G21390.1); Has 65 Blast hits to 65 proteins in 23 species: Archae - 0; Bacteria - 8; Metazoa - 1; Fungi - 8; Plants - 40; Viruses - 3; Other Eukaryotes - 5 (source: NCBI BLink).	2.52531	4.19018	23.2985	1.38711e-06	9.82175e-06	7.76103	4.48538	4.80671	22.7864	4.24587	33.8853	36.1082		10.9284	6.65751	6.50141	33.5615	6.09766	48.6962	51.5836
AT2G28500	LBD11, LOB domain-containing protein 11	2.52392	4.09034	35.525	2.51796e-09	3.50948e-08	3.64609	10.2652	7.39591	17.5764	22.2984	46.2362	36.2887		4.93159	15.1193	10.6216	25.2589	31.8551	65.106	53.8621
AT5G59730	ATEXO70H7, EXO70H7, exocyst subunit exo70 family protein H7	2.52291	8.93926	42.3948	7.45865e-11	1.44748e-09	52.6328	65.6757	87.2357	287.856	206.493	321.602	345.404		78.1211	88.8311	128.487	413.401	296.749	459.435	486.369
AT4G00165	Bifunctional inhibitor/lipid-transfer protein/seed storage 2S albumin superfamily protein	2.52179	4.28396	18.9288	1.35689e-05	7.49402e-05	2.60524	11.2632	16.8132	43.4399	75.6473	24.547	25.3372		3.72181	15.8598	24.9554	58.7555	111.419	35.253	36.4119
AT3G63140	CSP41A, chloroplast stem-loop binding protein of 41 kDa	2.51886	8.81625	27.4273	1.63113e-07	1.48041e-06	53.5226	81.5648	161.965	438.608	582.092	315.876	306.07		76.4614	114.853	240.399	593.248	857.347	453.642	439.851
AT5G57550	XTH25, XTR3, xyloglucan endotransglucosylase/hydrolase 25	2.51884	2.2103	14.7223	0.000124564	0.000532965	0.787131	0.515354	2.84118	7.51629	2.96724	6.50455	6.61355		1.13043	0.740611	4.05887	10.5838	4.40418	8.79786	9.74092
AT1G05690	BT3, BTB and TAZ domain protein 3	2.51844	2.572	22.0073	2.71621e-06	1.79009e-05	1.8541	0.529687	1.12299	6.78182	3.09946	4.6321	4.69548		2.66274	0.761209	1.60428	9.54959	4.60043	6.26524	6.91584
AT5G24150	SQE5, SQP1, FAD/NAD(P)-binding oxidoreductase family protein	2.51706	7.48333	24.6232	6.97066e-07	5.36413e-06	16.3314	21.3038	54.0335	229.458	106.836	90.2517	78.9018		23.3307	29.9982	80.2002	310.358	157.356	129.614	113.389
AT1G80480	PTAC17, plastid transcriptionally active 17	2.51659	6.50976	59.0416	1.54371e-14	6.10419e-13	15.3851	21.8526	16.6514	70.6949	101.319	63.1787	59.6676		22.1098	31.2183	23.4471	104.93	137.041	93.0542	85.6909
AT4G04570	CRK40, cysteine-rich RLK (RECEPTOR-like protein kinase) 40	2.51584	2.41043	16.2918	5.42981e-05	0.000257939	0.245556	1.17564	1.01761	2.21636	5.63668	3.23607	2.46044		0.332132	1.73157	1.46143	3.18511	8.05247	4.55677	3.65195
AT2G13360	AGT, AGT1, SGAT, alanine:glyoxylate aminotransferase	2.51462	10.3017	21.4063	3.7154e-06	2.3564e-05	132.551	173.493	476.339	1149.63	1337.18	931.785	937.691		186.647	257.511	644.281	1693.25	1920.37	1339.06	1339.57
AT5G17000	Zinc-binding dehydrogenase family protein	2.51453	6.63533	23.1538	1.4955e-06	1.04573e-05	14.1939	22.3176	37.2861	120.86	21.5684	130.163	150.123		20.398	31.8825	52.5032	179.388	29.1728	191.714	215.597
AT3G60290	2-oxoglutarate (2OG) and Fe(II)-dependent oxygenase superfamily protein	2.51322	2.68183	18.7064	1.52469e-05	8.33604e-05	1.07637	1.30878	2.56198	8.41601	10.3786	5.22453	2.93471		1.54684	1.8697	3.60757	12.4916	14.0378	7.69507	4.21465
AT1G78280	transferases, transferring glycosyl groups	2.51232	8.50194	24.4268	7.71886e-07	5.86471e-06	32.6816	35.896	36.4867	92.0834	40.2226	224.328	246.146		46.9353	51.5858	52.1243	129.664	59.7011	303.419	362.542
AT3G46110	Domain of unknown function (DUF966)	2.51044	3.29048	26.7634	2.29946e-07	1.99971e-06	2.96636	2.31159	1.81557	13.4736	3.27162	9.2962	13.1693		4.17698	3.43102	2.45569	19.8448	4.69849	13.3595	18.8135
AT5G46230	Protein of unknown function, DUF538	2.51005	0.939054	7.85312	0.00507331	0.0139595	1.42844	1.65109	0	3.87244	2.67814	6.02708	4.47381		2.04064	2.32493	0	5.23775	3.94456	8.65572	6.42928
AT2G23430	ICK1, KRP1, Cyclin-dependent kinase inhibitor family protein	2.50839	3.9495	52.3129	4.73257e-13	1.406e-11	4.99468	3.57457	7.22941	23.2333	18.683	22.2247	23.3657		6.75565	5.26489	10.3824	33.3884	26.6903	31.295	34.6809
AT1G77760	GNR1, NIA1, NR1, nitrate reductase 1	2.50332	5.7191	22.0986	2.58998e-06	1.7136e-05	7.16446	4.99671	4.95849	48.8016	22.2505	9.55669	9.243		10.634	6.7584	7.30322	70.0859	31.9759	13.6525	13.0152
AT5G20230	ATBCB, BCB, BCB, SAG14, blue-copper-binding protein	2.50251	8.16313	47.2727	6.17658e-12	1.48635e-10	86.0334	129.543	85.551	500.725	262.094	422.828	473.884		116.366	190.801	122.863	719.588	374.423	595.391	703.371
AT1G80160	Lactoylglutathione lyase / glyoxalase I family protein	2.50154	3.63356	11.1266	0.000850982	0.00294652	2.90548	2.11608	7.42664	16.5167	0.899242	27.2662	27.0054		4.15072	2.97969	11.0231	22.3401	1.32447	39.1581	38.8092
AT4G19645	TRAM, LAG1 and CLN8 (TLC) lipid-sensing domain containing protein	2.50092	1.85143	17.0404	3.65926e-05	0.00018183	0.93497	0.770123	1.59984	2.9236	7.24402	3.37566	4.51642		1.34275	1.10674	2.28551	4.11677	10.7521	4.56582	6.65212
AT1G74870	RING/U-box superfamily protein	2.50028	1.30494	11.8826	0.000566605	0.00204905	1.20587	0.644579	0.160447	4.14877	2.11759	1.91237	2.51698		1.72269	0.907643	0.238147	5.6115	3.11894	2.74642	3.61712
AT5G19220	ADG2, APL1, ADP glucose pyrophosphorylase large subunit 1	2.50004	7.73222	34.7711	3.70836e-09	4.93813e-08	21.9351	34.5389	62.2367	166.525	220.962	130.985	130.932		31.3361	48.6348	92.3759	225.237	325.449	188.112	188.162
AT3G04550	unknown protein; INVOLVED IN: biological_process unknown; LOCATED IN: chloroplast stroma, chloroplast; EXPRESSED IN: 22 plant structures; EXPRESSED DURING: 13 growth stages; BEST Arabidopsis thaliana protein match is: unknown protein (TAIR:AT5G28500.1); Has 110 Blast hits to 110 proteins in 51 species: Archae - 0; Bacteria - 67; Metazoa - 1; Fungi - 0; Plants - 41; Viruses - 0; Other Eukaryotes -…	2.49861	6.41073	39.9608	2.5911e-10	4.47204e-09	14.242	19.2527	21.3497	78.014	118.636	50.987	46.6022		20.0544	28.5762	28.8769	114.905	170.377	73.2729	66.5751
AT4G01060	CPL3, ETC3, CAPRICE-like MYB3	2.49685	2.87119	6.66303	0.00984333	0.0247257	2.0582	0.598914	14.4546	4.14999	4.09255	45.0915	48.4628		2.78386	0.882124	20.7588	5.96391	5.84655	63.494	71.9318
AT4G01915	unknown protein; Has 35333 Blast hits to 34131 proteins in 2444 species: Archae - 798; Bacteria - 22429; Metazoa - 974; Fungi - 991; Plants - 531; Viruses - 0; Other Eukaryotes - 9610 (source: NCBI BLink).	2.49664	3.96021	42.9325	5.66627e-11	1.12957e-09	2.83744	3.18498	6.4922	14.5052	19.7931	17.8876	16.8418		4.17919	4.57407	9.32989	20.7219	27.871	26.55	22.7797
AT2G41090	Calcium-binding EF-hand family protein	2.49468	5.60852	27.9176	1.26592e-07	1.17944e-06	15.292	16.8223	20.3686	104.629	106.508	32.9872	33.0407		22.6974	22.7533	30.0003	150.262	153.062	47.1249	46.5251
AT2G30370	CHAL, EPFL6, allergen-related	2.49362	2.31065	17.2423	3.29021e-05	0.000165889	1.09194	2.49559	0.990107	3.30022	3.1362	10.1239	9.29787		1.53757	3.70413	1.33919	4.86081	4.50402	14.5489	13.2828
AT5G59130	Subtilase family protein	2.49322	5.52573	29.5147	5.54948e-08	5.62123e-07	3.27005	4.47431	11.6112	17.9207	41.53	22.6384	24.0612		4.60462	6.64107	15.705	26.3949	59.6428	32.5335	34.3734
AT2G35130	Tetratricopeptide repeat (TPR)-like superfamily protein	2.49283	5.0118	38.182	6.44427e-10	1.03e-08	2.57802	4.09653	7.96589	23.4987	23.4726	17.7194	15.2493		3.70486	5.85224	11.2169	34.8784	31.7484	26.0984	21.9001
AT3G14420	Aldolase-type TIM barrel family protein	2.49083	10.0493	20.4333	6.17471e-06	3.69233e-05	103.186	158.525	414.991	1102.41	1118.03	716.588	759.206		151.98	227.663	596.38	1574.89	1574.31	1063.61	1026.88
AT1G72060	serine-type endopeptidase inhibitors	2.48923	0.772374	12.4307	0.000422331	0.00157289	1.11273	0.723471	1.77356	4.40255	6.66648	3.8919	4.65577		1.6389	1.039	2.54877	6.28942	9.38719	5.77662	6.29726
AT1G56240	AtPP2-B13, PP2-B13, phloem protein 2-B13	2.489	2.34522	21.3422	3.84186e-06	2.42473e-05	1.01066	1.88504	1.46053	2.63805	7.07551	7.04178	7.31989		1.36699	2.77643	2.09753	3.79112	10.108	9.91564	10.8647
AT5G64330	JK218, NPH3, RPT3, Phototropic-responsive NPH3 family protein	2.48779	4.52382	48.3429	3.57846e-12	8.83858e-11	2.73134	3.56441	2.17787	5.5921	13.4116	13.707	13.6267		3.92258	5.12238	3.11126	7.87433	19.9063	18.5397	20.0703
AT5G49280	hydroxyproline-rich glycoprotein family protein	2.48778	5.27793	25.2173	5.12198e-07	4.0698e-06	13.8579	18.9146	12.0349	31.1564	17.1041	98.2869	106.497		18.7438	27.8588	17.2838	44.7747	24.4346	138.399	158.071
AT1G16130	WAKL2, wall associated kinase-like 2	2.4869	3.14194	21.0492	4.4764e-06	2.78453e-05	0.313703	1.75631	1.29282	6.10661	3.00034	5.24155	4.20022		0.450521	2.52397	1.8469	8.59881	4.4533	7.08957	6.18638
AT2G45740	PEX11D, peroxin 11D	2.48523	7.08416	39.4628	3.34363e-10	5.65543e-09	19.413	33.2449	61.2399	135.699	186.157	149.845	152.467		26.2574	48.9656	87.949	195.011	265.941	210.999	226.302
AT1G74130	Rhomboid-related intramembrane serine protease family protein	2.48304	2.10766	16.0064	6.31302e-05	0.00029466	0.461888	1.38753	1.71837	3.17122	7.54997	5.37598	3.37455		0.650392	2.05946	2.32422	4.67079	10.8428	7.72578	4.82083
AT4G00330	CRCK2, calmodulin-binding receptor-like cytoplasmic kinase 2	2.48133	4.1268	29.8741	4.61026e-08	4.77319e-07	3.10467	5.31299	2.97313	13.0567	4.98173	23.6385	21.7295		4.57278	7.6302	4.27267	18.6526	7.01486	35.0859	29.3907
AT5G43740	Disease resistance protein (CC-NBS-LRR class) family	2.48071	3.57555	42.996	5.48512e-11	1.09475e-09	0.897958	1.50971	1.65106	5.41694	6.30439	4.53106	5.71264		1.33281	2.04199	2.43179	7.77948	9.05999	6.47299	8.04406
AT3G45140	ATLOX2, LOX2, lipoxygenase 2	2.48058	11.2489	18.1375	2.05514e-05	0.000108864	132.807	274.633	431.003	857.681	1835.53	925.971	907.821		189.726	386.715	639.724	1160.07	2703.5	1329.82	1304.62
AT1G78070	Transducin/WD40 repeat-like superfamily protein	2.47868	7.77639	39.2424	3.74315e-10	6.25529e-09	21.7184	38.9766	43.2386	180.089	73.4675	158.605	157.752		31.1906	56.013	61.7699	253.586	109.045	214.524	232.349
AT3G14415	Aldolase-type TIM barrel family protein	2.47866	9.07682	24.2087	8.64428e-07	6.4544e-06	60.1738	76.23	182.371	513.021	580.732	315.727	302.316		89.314	103.106	268.61	736.769	834.564	451.042	425.696
AT1G67470	Protein kinase superfamily protein	2.4772	3.67115	46.4123	9.58105e-12	2.22918e-10	2.3442	3.17328	3.51661	9.13856	15.5451	12.1494	11.9847		3.45271	4.55727	5.05369	13.0552	21.8893	18.033	16.2101
AT2G19800	MIOX2, myo-inositol oxygenase 2	2.47644	5.37139	25.3985	4.66288e-07	3.74386e-06	10.2895	14.1938	6.89821	9.19123	59.8396	51.2424	49.5823		15.2724	19.1981	10.1602	13.1999	85.9949	73.2041	69.8177
AT4G37560	Acetamidase/Formamidase family protein	2.47558	4.39911	26.9191	2.12148e-07	1.86224e-06	2.40405	2.10985	7.86712	21.9341	8.9279	20.3149	17.0767		3.25165	3.10754	11.2983	31.5213	12.7543	28.6057	25.3464
AT3G21870	CYCP2;1, cyclin p2;1	2.47536	3.02663	18.7294	1.50639e-05	8.23985e-05	1.58044	2.64766	7.00152	19.206	20.7185	9.38598	10.9384		2.22545	3.92984	9.47005	28.2879	29.7547	13.4885	15.6264
AT1G69540	AGL94, AGAMOUS-like 94	2.47486	1.60625	17.2025	3.35988e-05	0.000168846	0.520462	0.728468	0.70081	1.35909	3.31855	2.76698	3.17252		0.747951	1.04068	0.986823	2.01726	4.48858	4.0754	4.55618
AT1G65490	unknown protein; FUNCTIONS IN: molecular_function unknown; INVOLVED IN: biological_process unknown; LOCATED IN: endomembrane system; EXPRESSED IN: 22 plant structures; EXPRESSED DURING: 13 growth stages; BEST Arabidopsis thaliana protein match is: unknown protein (TAIR:AT1G65486.1); Has 23 Blast hits to 23 proteins in 2 species: Archae - 0; Bacteria - 0; Metazoa - 0; Fungi - 0; Plants - 23; Virus…	2.47357	4.09438	31.6495	1.84667e-08	2.07242e-07	9.25883	7.77604	19.3126	71.1473	54.0289	34.0411	34.2665		13.297	11.1749	27.5896	100.184	80.1934	46.043	50.4701
AT1G32080	membrane protein, putative	2.46969	8.54528	27.9085	1.27187e-07	1.18368e-06	37.6838	55.0543	110.109	305.052	370.793	203.171	204.494		50.97	81.088	158.132	438.388	529.708	286.088	303.523
AT3G23840	HXXXD-type acyl-transferase family protein	2.46873	6.96861	31.8792	1.64067e-08	1.86737e-07	19.7909	30.2571	35.9183	43.6508	186.132	124.696	108.39		26.7686	44.5648	51.5837	62.7302	265.905	175.586	160.88
AT1G73680	ALPHA DOX2, alpha dioxygenase	2.46727	6.35825	51.7557	6.28539e-13	1.79758e-11	8.43175	11.1129	16.2946	28.6527	51.9028	59.9278	54.9268		12.1172	15.8757	22.9447	42.5283	70.2022	88.2661	78.8824
AT2G27830	unknown protein; BEST Arabidopsis thaliana protein match is: unknown protein (TAIR:AT4G22758.1); Has 131 Blast hits to 131 proteins in 17 species: Archae - 0; Bacteria - 0; Metazoa - 0; Fungi - 0; Plants - 131; Viruses - 0; Other Eukaryotes - 0 (source: NCBI BLink).	2.46692	5.51974	49.6919	1.79891e-12	4.70537e-11	9.70988	7.47155	18.978	47.0893	50.4788	51.3434	46.1104		13.9447	10.7373	27.1116	66.3072	74.924	69.4455	67.9147
AT1G18730	NDF6, NDH dependent flow 6	2.46686	6.1991	36.4028	1.6047e-09	2.35054e-08	12.2045	16.0263	32.732	75.5229	121.264	63.7543	64.7406		18.1148	21.6767	48.21	108.461	174.268	91.0783	91.1623
AT4G19520	disease resistance protein (TIR-NBS-LRR class) family	2.46641	6.4445	38.9241	4.40608e-10	7.26228e-09	2.14793	5.64997	7.90822	19.1445	21.807	21.6523	22.844		3.06849	7.95581	11.7379	25.8943	32.1189	31.0958	32.8289
AT2G36885	unknown protein; FUNCTIONS IN: molecular_function unknown; LOCATED IN: chloroplast; EXPRESSED IN: 22 plant structures; EXPRESSED DURING: 13 growth stages; Has 172 Blast hits to 172 proteins in 58 species: Archae - 0; Bacteria - 116; Metazoa - 0; Fungi - 0; Plants - 32; Viruses - 0; Other Eukaryotes - 24 (source: NCBI BLink).	2.46466	6.66903	46.9085	7.43785e-12	1.76715e-10	30.2756	46.3865	28.5237	158.626	188.674	102.26	101.522		40.9499	68.3214	40.964	227.96	269.536	143.993	150.686
AT1G65970	TPX2, thioredoxin-dependent peroxidase 2	2.46439	2.07083	4.77739	0.0288359	0.0615562	3.3496	0.534817	1.81938	1.97932	0	14.5196	15.4041		4.71662	0.793812	2.46084	2.91529	0	20.8659	22.0061
AT4G09760	Protein kinase superfamily protein	2.46429	3.81839	20.3339	6.50386e-06	3.85495e-05	0.742713	2.51691	5.61911	8.91777	7.66612	15.2565	17.7006		1.06664	3.61703	8.02737	12.5573	11.3786	20.6355	26.0707
AT1G11530	ATCXXS1, CXXS1, C-terminal cysteine residue is changed to a serine 1	2.46364	3.15601	21.3121	3.90267e-06	2.45851e-05	1.83652	3.17591	9.31355	18.9442	20.8542	16.2553	21.77		2.6375	4.56407	13.3052	26.6757	30.9532	21.9864	32.0645
AT4G27410	ANAC072, RD26, NAC (No Apical Meristem) domain transcriptional regulator superfamily protein	2.4621	5.7764	37.8001	7.83769e-10	1.22929e-08	10.637	7.12997	14.144	44.0795	16.1801	55.4802	58.4873		15.1959	10.0398	20.9935	59.6206	23.8312	79.6773	84.0516
AT1G64660	ATMGL, MGL, methionine gamma-lyase	2.46166	6.06236	43.3712	4.52814e-11	9.27938e-10	9.05885	12.9996	18.7428	31.7122	39.3457	83.1274	70.7411		13.4458	17.5829	27.6058	45.543	56.5434	118.754	99.6117
AT4G16590	ATCSLA01, ATCSLA1, CSLA01, CSLA01, cellulose synthase-like A01	2.46146	7.47353	28.9686	7.3562e-08	7.26349e-07	15.2821	35.2806	41.8453	126.034	196.556	87.5645	76.948		21.9617	50.4013	58.923	187.068	265.856	128.971	110.508
AT5G61410	EMB2728, RPE, D-ribulose-5-phosphate-3-epimerase	2.46047	9.1574	33.6544	6.58243e-09	8.23171e-08	96.8872	112.602	194.067	582.621	635.265	470.545	459.136		142.702	161.712	278.892	832.322	894.528	698.415	621.013
AT1G49975	INVOLVED IN: photosynthesis; LOCATED IN: photosystem I, chloroplast, thylakoid membrane; EXPRESSED IN: 20 plant structures; EXPRESSED DURING: 13 growth stages; CONTAINS InterPro DOMAIN/s: Photosystem I reaction centre subunit N (InterPro:IPR008796); Has 34 Blast hits to 34 proteins in 14 species: Archae - 0; Bacteria - 0; Metazoa - 0; Fungi - 0; Plants - 34; Viruses - 0; Other Eukaryotes - 0 (sou…	2.46046	3.90144	30.1347	4.03048e-08	4.22485e-07	7.8144	4.45436	12.6668	39.9181	45.2533	21.6087	24.0449		11.1635	6.27226	18.801	53.9921	66.6524	31.0331	34.5547
AT4G30290	ATXTH19, XTH19, xyloglucan endotransglucosylase/hydrolase 19	2.46032	3.36741	13.0038	0.000310858	0.00120517	2.58873	2.71723	3.8015	4.47403	1.56262	25.159	20.1972		3.69822	3.82618	5.64244	6.05144	2.30154	36.1319	29.0252
AT3G17800	Protein of unknown function (DUF760)	2.45991	8.89951	29.7858	4.82515e-08	4.96764e-07	67.4778	91.4416	121.18	276.903	179.459	534.141	553.522		99.3862	131.323	174.146	395.579	252.699	792.809	748.678
AT4G25170	Uncharacterised conserved protein (UCP012943)	2.45925	6.61376	40.2146	2.27543e-10	3.98023e-09	19.6471	10.726	37.5555	90.0572	78.6083	96.6738	101.066		27.6654	15.9203	50.7964	132.643	112.892	138.929	144.381
ATCG00490	RBCL, ribulose-bisphosphate carboxylases	2.45864	7.51379	16.7169	4.33924e-05	0.000211378	15.5627	16.3391	92.5946	124.316	274.593	161.929	108.041		22.3502	23.4808	132.279	175.051	407.569	219.02	159.131
AT2G36950	Heavy metal transport/detoxification superfamily protein	2.45674	6.94031	28.7529	8.22263e-08	8.02028e-07	21.1179	25.4125	39.7471	206.586	43.522	99.6107	110.38		30.1687	35.7837	58.9953	279.423	64.1024	143.055	158.626
AT5G18310	unknown protein; FUNCTIONS IN: molecular_function unknown; INVOLVED IN: biological_process unknown; LOCATED IN: plasma membrane; EXPRESSED IN: 22 plant structures; EXPRESSED DURING: 13 growth stages; BEST Arabidopsis thaliana protein match is: unknown protein (TAIR:AT5G48500.1); Has 30201 Blast hits to 17322 proteins in 780 species: Archae - 12; Bacteria - 1396; Metazoa - 17338; Fungi - 3422; Pla…	2.45322	5.5888	53.1541	3.08381e-13	9.37666e-12	21.468	22.5966	17.3627	79.3804	39.0595	108.519	103.669		31.6196	32.4519	24.9517	113.401	55.0004	161.072	140.219
AT5G49480	ATCP1, CP1, Ca2+-binding protein 1	2.45245	6.66182	40.6684	1.80385e-10	3.2181e-09	29.6988	44.3972	39.5666	251.078	85.1325	129.907	133.672		42.6517	63.8028	56.5242	353.547	126.359	175.708	196.881
AT5G52760	Copper transport protein family	2.4521	2.98788	34.5963	4.05682e-09	5.33467e-08	4.064	3.36889	5.06689	20.4466	13.3476	17.0472	15.4242		5.80576	4.74379	7.52062	27.6555	19.6593	24.4821	22.166
AT2G38170	ATCAX1, CAX1, RCI4, cation exchanger 1	2.45176	8.75831	27.8554	1.30731e-07	1.21198e-06	43.0998	60.1868	119.017	318.282	400.291	248.168	207.265		61.9383	85.9819	167.59	472.416	541.422	365.519	297.662
AT1G62630	Disease resistance protein (CC-NBS-LRR class) family	2.44982	3.44007	28.3717	1.00121e-07	9.53811e-07	1.03999	0.870485	2.14616	5.0607	7.91816	3.94212	4.39093		1.40666	1.28211	3.08218	7.27269	11.3117	5.55096	6.51731
AT1G28130	GH3.17, Auxin-responsive GH3 family protein	2.44979	2.93149	22.2534	2.3893e-06	1.59145e-05	0.90583	1.03922	1.59054	5.89003	1.53542	5.81712	5.88625		1.27551	1.54248	2.15131	8.67526	2.20507	8.35973	8.409
AT5G13210	Uncharacterised conserved protein UCP015417, vWA	2.44805	1.89491	10.3381	0.00130315	0.00426574	0.558084	0.513899	0.62922	2.45504	0.173999	2.90594	3.73872		0.785847	0.762763	0.851065	3.61596	0.249887	4.17609	5.34108
AT1G64950	CYP89A5, cytochrome P450, family 89, subfamily A, polypeptide 5	2.4452	8.08885	43.8168	3.60604e-11	7.55752e-10	31.503	51.9977	60.7049	185.043	129.445	223.46	237.757		46.7589	70.3306	89.4105	265.748	186.025	319.232	334.789
AT5G17350	unknown protein; FUNCTIONS IN: molecular_function unknown; INVOLVED IN: N-terminal protein myristoylation; LOCATED IN: cellular_component unknown; EXPRESSED IN: 15 plant structures; EXPRESSED DURING: 8 growth stages; BEST Arabidopsis thaliana protein match is: unknown protein (TAIR:AT3G03280.1); Has 1807 Blast hits to 1807 proteins in 277 species: Archae - 0; Bacteria - 0; Metazoa - 736; Fungi - …	2.44455	3.41382	25.5252	4.36648e-07	3.52436e-06	2.22163	3.29644	7.18952	23.6041	9.53003	17.4548	17.5451		3.17379	4.64177	10.6712	31.9263	14.0365	25.0675	25.214
AT1G61800	ATGPT2, GPT2, glucose-6-phosphate/phosphate translocator 2	2.44443	5.28568	28.1528	1.12105e-07	1.05616e-06	8.78648	13.2759	3.35591	14.0673	25.9697	46.3325	49.8941		12.6186	19.0786	4.7942	19.8085	38.546	62.668	73.4877
AT4G36090	oxidoreductase, 2OG-Fe(II) oxygenase family protein	2.44328	1.92951	16.2527	5.54307e-05	0.000262804	0.490802	0.583941	0.823668	4.07168	2.50669	2.00934	1.28304		0.691106	0.866725	1.11407	5.99707	3.59995	2.8876	1.83294
AT3G57460	catalytics;metal ion binding	2.44284	1.7789	17.4422	2.96178e-05	0.000151002	0.957921	0.93423	1.3436	6.3069	3.74004	4.33764	2.55777		1.29566	1.376	1.9296	9.06359	5.34296	6.1079	3.79641
AT3G48730	GSA2, glutamate-1-semialdehyde 2,1-aminomutase 2	2.44147	7.45677	32.259	1.34932e-08	1.56754e-07	29.0172	36.4793	41.9582	189.985	198.73	77.9078	84.8423		40.8596	54.1451	56.7514	279.824	285.404	111.961	121.204
AT3G20420	ATRTL2, RTL2, RNAse THREE-like protein 2	2.44031	1.84946	13.3667	0.000256129	0.00101805	0.248723	0.752708	1.77604	4.10856	4.04512	3.20635	3.46165		0.369172	1.01809	2.61588	5.90046	5.81321	4.58054	4.87441
AT4G11320	Papain family cysteine protease	2.43932	5.23317	17.5028	2.86884e-05	0.000146931	8.90069	13.697	4.32248	5.78802	23.3989	60.4478	56.3436		12.7826	19.6839	6.17502	8.15021	34.7302	81.7599	82.987
AT1G23800	ALDH2B, ALDH2B7, aldehyde dehydrogenase 2B7	2.43926	3.18852	26.1764	3.11604e-07	2.61013e-06	0.944469	1.42912	2.52247	6.65836	3.27368	9.00927	7.53293		1.35729	2.04161	3.55193	9.88279	4.42789	13.2695	10.8183
AT1G15790	unknown protein; BEST Arabidopsis thaliana protein match is: unknown protein (TAIR:AT1G15780.1); Has 170 Blast hits to 94 proteins in 14 species: Archae - 0; Bacteria - 0; Metazoa - 0; Fungi - 0; Plants - 170; Viruses - 0; Other Eukaryotes - 0 (source: NCBI BLink).	2.43794	1.84601	19.4619	1.02625e-05	5.82452e-05	2.16381	0.920855	1.06685	5.56479	4.77761	5.62208	5.62277		2.9267	1.3563	1.53214	7.99711	6.82522	7.91655	8.3457
AT3G16220	Predicted eukaryotic LigT	2.43527	4.46259	33.6397	6.6326e-09	8.28215e-08	3.4578	4.99119	12.4692	21.5715	31.5254	27.7648	30.6456		4.86898	7.40826	16.8654	31.772	45.2748	39.9006	43.7797
AT4G15260	UDP-Glycosyltransferase superfamily protein	2.43476	4.6251	68.7035	1.1444e-16	6.51263e-15	4.29155	5.36247	5.54649	18.3819	14.3478	25.5572	22.4593		6.36982	7.25312	8.16927	26.399	20.6191	36.5106	31.6253
AT1G21000	PLATZ transcription factor family protein	2.43317	6.46193	44.8402	2.13787e-11	4.67087e-10	22.0415	16.2128	30.938	98.2685	44.2827	110.232	115.753		29.8127	23.8794	44.4313	141.221	63.2615	155.219	171.808
AT2G32530	ATCSLB03, ATCSLB3, CSLB03, cellulose synthase-like B3	2.43115	4.7878	24.5445	7.26126e-07	5.55982e-06	2.12145	2.03137	7.31726	16.6561	6.18357	20.6834	18.5236		3.0467	2.91926	10.4533	23.4537	9.17807	27.9757	27.2829
AT1G13245	DVL4, RTFL17, ROTUNDIFOLIA like 17	2.43056	3.16827	25.3928	4.67657e-07	3.75128e-06	5.98018	3.61327	6.32626	29.85	25.3465	13.1696	12.6816		8.08862	5.32188	9.08538	42.8971	36.2096	18.5443	18.8229
AT1G62540	FMO GS-OX2, flavin-monooxygenase glucosinolate S-oxygenase 2	2.42888	5.36127	9.83635	0.00171096	0.0054165	5.56451	6.16855	12.1608	2.97074	5.04072	62.5307	63.0714		7.83548	9.15579	16.4483	4.37551	7.23917	89.8623	90.1028
AT5G13730	SIG4, SIGD, sigma factor 4	2.42882	5.42123	25.5805	4.24314e-07	3.44461e-06	3.68404	8.24704	19.3373	41.7447	56.0279	31.4329	34.7107		5.29079	11.8518	27.6249	58.7814	83.1605	42.5151	51.1244
AT1G25370	Protein of unknown function (DUF1639)	2.42864	5.07089	22.6157	1.97865e-06	1.34288e-05	7.35179	15.3691	6.90741	24.4949	10.0914	62.3926	63.4934		10.3522	22.8119	9.34276	36.0779	14.4926	89.6638	90.7056
AT3G50820	OEC33, PSBO-2, PSBO2, photosystem II subunit O-2	2.42704	9.33265	20.9777	4.64664e-06	2.87239e-05	79.1065	125.012	317.757	729.354	938.39	516.872	536.646		117.415	169.088	468.016	1047.45	1348.55	738.394	755.66
AT1G80840	ATWRKY40, WRKY40, WRKY DNA-binding protein 40	2.4268	9.07762	34.4318	4.41455e-09	5.76458e-08	121.454	172.507	167.764	593.19	317.251	764.719	778.552		174.425	247.908	239.665	835.28	470.885	1034.34	1146.71
AT2G37220	RNA-binding (RRM/RBD/RNP motifs) family protein	2.42606	9.99473	25.1447	5.31867e-07	4.2102e-06	211.219	281.359	299.286	1313.91	1374.41	685.034	667.525		303.541	401.944	421.429	1950.19	1858.99	1008.97	958.658
AT1G30400	ATABCC1, ATMRP1, EST1, MRP1, multidrug resistance-associated protein 1	2.42487	7.13927	43.9971	3.28861e-11	6.97692e-10	5.50557	7.64733	13.3081	42.0697	26.9844	33.7699	36.3202		8.17174	10.3436	19.6012	60.4179	38.7791	48.2431	51.1431
AT4G01500	NGA4, AP2/B3-like transcriptional factor family protein	2.42202	1.25962	14.3463	0.000152076	0.000636612	0.32254	0.508384	0.789645	1.76533	2.01488	3.0513	1.76151		0.478735	0.687625	1.16305	2.53526	2.89557	4.35904	2.48041
AT5G56270	ATWRKY2, WRKY2, WRKY DNA-binding protein 2	2.42192	3.98199	40.8634	1.63248e-10	2.93795e-09	2.00521	2.18894	1.6247	3.57017	6.81238	10.3742	9.94186		2.97627	2.96069	2.39298	5.12725	9.79002	14.8204	13.9993
AT5G50335	unknown protein; Has 30201 Blast hits to 17322 proteins in 780 species: Archae - 12; Bacteria - 1396; Metazoa - 17338; Fungi - 3422; Plants - 5037; Viruses - 0; Other Eukaryotes - 2996 (source: NCBI BLink).	2.42168	1.77922	14.0873	0.000174519	0.000720179	1.46649	1.38688	2.6308	2.25086	6.64475	12.0777	8.46337		2.095	1.95289	3.90481	3.04445	9.78686	17.3452	12.1626
AT1G73640	AtRABA6a, RABA6a, RAB GTPase homolog A6A	2.42151	1.84479	14.6334	0.000130576	0.000555725	0.835096	1.81989	1.48152	1.83162	7.15646	7.54705	5.34115		1.12953	2.68046	2.12766	2.6322	10.2236	10.6271	7.9277
AT3G46080	C2H2-type zinc finger family protein	2.42136	4.27791	16.0378	6.20896e-05	0.000290366	11.5936	14.2718	14.3371	118.648	8.71992	39.0289	39.8796		16.5624	20.0964	21.2801	160.48	12.8433	56.051	57.3107
AT4G20070	AAH, ATAAH, allantoate amidohydrolase	2.42072	4.509	44.5923	2.4265e-11	5.26053e-10	2.89556	3.29924	6.42346	16.3392	19.5951	16.3854	13.2754		4.07728	4.89696	8.68818	24.0655	28.1412	23.5473	18.965
AT3G21690	MATE efflux family protein	2.42059	5.23528	35.4756	2.58262e-09	3.56981e-08	2.92354	5.28115	11.3092	27.8131	21.5818	25.9165	27.778		4.19861	7.58949	16.1561	39.1641	32.0332	35.0539	40.9134
AT5G02710	unknown protein; LOCATED IN: chloroplast; EXPRESSED IN: 21 plant structures; EXPRESSED DURING: 13 growth stages; CONTAINS InterPro DOMAIN/s: Uncharacterised protein family UPF0153 (InterPro:IPR005358); Has 240 Blast hits to 240 proteins in 73 species: Archae - 10; Bacteria - 110; Metazoa - 0; Fungi - 0; Plants - 25; Viruses - 0; Other Eukaryotes - 95 (source: NCBI BLink).	2.42052	5.34616	44.3572	2.73606e-11	5.86372e-10	9.75888	11.6251	19.1122	54.6687	71.8579	41.072	40.7496		13.1996	17.1223	27.4477	78.5638	102.655	57.8342	60.4833
AT1G22530	PATL2, PATELLIN 2	2.41904	4.17502	64.8636	8.02665e-16	4.09724e-14	3.0515	2.29134	2.29786	10.4671	9.76118	8.84728	10.1404		4.38529	3.27337	3.23566	15.536	13.2027	13.0309	14.5631
AT1G31580	CXC750, ECS1, ECS1	2.41864	6.56136	10.929	0.000946708	0.00323016	29.5269	22.74	85.4264	357.354	253.772	37.4705	39.1559		39.9372	33.4931	122.684	513.55	362.535	52.7629	58.1178
AT1G07450	NAD(P)-binding Rossmann-fold superfamily protein	2.41714	4.87229	29.5698	5.39402e-08	5.48913e-07	5.72155	7.96095	16.8722	42.3479	60.5265	27.6025	26.2134		8.17372	11.2099	25.0428	57.2785	89.1477	39.6411	37.671
AT5G58160	actin binding	2.41609	4.80691	55.8875	7.67396e-14	2.62207e-12	1.40335	2.76809	2.98578	9.52634	8.73205	9.66449	9.416		2.0154	3.97799	4.26543	13.4142	12.9607	13.0719	13.8686
AT2G31865	PARG2, poly(ADP-ribose) glycohydrolase 2	2.41291	4.23065	43.0111	5.44316e-11	1.08895e-09	1.9509	4.93088	3.48707	11.3563	10.3388	13.9576	18.8273		2.80363	7.04417	4.9102	16.8557	13.984	20.5578	27.0386
AT2G28400	Protein of unknown function, DUF584	2.41157	6.39891	56.7792	4.87595e-14	1.74385e-12	36.2553	25.6243	54.1436	158.137	120.651	161.477	162.583		52.0676	36.8244	77.3486	222.676	179.078	218.408	239.464
AT1G55490	CPN60B, LEN1, chaperonin 60 beta	2.41075	9.70389	23.2733	1.40536e-06	9.91756e-06	119.419	144.111	148.069	803.334	653.447	312.304	295.484		168.155	213.899	200.273	1183.21	938.441	448.81	422.124
AT3G53460	CP29, chloroplast RNA-binding protein 29	2.40951	9.47306	21.4987	3.54071e-06	2.26007e-05	134.477	196.729	129.591	783.344	894.11	319.625	295.832		199.6	266.09	190.871	1124.99	1284.92	456.611	416.566
AT4G16990	RLM3, disease resistance protein (TIR-NBS class), putative	2.40693	5.84279	36.0273	1.94569e-09	2.80849e-08	4.17562	4.07299	11.7638	29.7227	27.9026	22.568	23.1281		5.96522	5.73525	17.4606	40.202	41.0969	32.4108	33.2372
AT4G36410	UBC17, ubiquitin-conjugating enzyme 17	2.4039	1.67642	14.3354	0.000152963	0.000639531	1.27022	0.912964	3.00612	3.86979	8.70113	7.31152	7.11618		1.71807	1.34468	4.3172	5.56124	12.4303	10.2955	10.5623
AT2G46770	ANAC043, EMB2301, NST1, NAC (No Apical Meristem) domain transcriptional regulator superfamily protein	2.40345	2.73187	14.5069	0.00013965	0.000589869	1.04394	1.75514	2.15348	1.19322	10.6691	7.74307	6.06914		1.50023	2.50736	3.03235	1.77106	14.4307	11.4045	8.71613
AT1G78490	CYP708A3, cytochrome P450, family 708, subfamily A, polypeptide 3	2.40291	5.95252	58.2574	2.29966e-14	8.74442e-13	11.106	14.6742	9.86555	26.7538	41.7805	61.1921	55.3585		15.0217	21.6132	14.1683	38.4477	59.6869	86.1656	82.1668
AT4G00750	S-adenosyl-L-methionine-dependent methyltransferases superfamily protein	2.40222	5.11427	46.0167	1.17251e-11	2.69822e-10	3.89802	5.4296	7.52111	25.2263	26.8664	17.4839	16.0236		5.56864	7.64551	11.1633	34.1203	39.5708	25.1093	23.0274
AT3G22060	Receptor-like protein kinase-related family protein	2.40157	3.32995	15.1381	9.99276e-05	0.000440419	1.30018	3.41887	5.46692	28.6695	7.85569	7.44717	7.70969		1.86723	4.91323	7.80995	40.3701	11.6599	10.0728	11.3554
AT2G01590	CRR3, chlororespiratory reduction 3	2.39851	5.43341	33.8346	6.0002e-09	7.56537e-08	8.81743	9.68769	26.3884	52.3299	76.0448	53.4518	48.6292		12.6715	13.8397	37.158	77.6715	102.856	78.7276	69.8383
AT5G55930	ATOPT1, OPT1, oligopeptide transporter 1	2.398	4.53959	43.1268	5.1304e-11	1.03252e-09	1.54618	2.96749	3.98948	7.87181	12.6613	12.9404	10.5553		2.29494	4.01374	5.876	11.305	18.1955	18.4865	14.8631
AT3G15760	unknown protein; FUNCTIONS IN: molecular_function unknown; INVOLVED IN: biological_process unknown; LOCATED IN: endomembrane system; EXPRESSED IN: 22 plant structures; EXPRESSED DURING: 10 growth stages; BEST Arabidopsis thaliana protein match is: unknown protein (TAIR:AT1G52565.1); Has 42 Blast hits to 42 proteins in 10 species: Archae - 0; Bacteria - 0; Metazoa - 0; Fungi - 0; Plants - 42; Viru…	2.39695	5.15784	51.1927	8.37308e-13	2.36652e-11	11.1812	11.1497	21.4926	53.4555	38.3403	68.676	67.6375		15.7445	16.5492	29.0703	78.7331	55.0621	98.6937	96.6259
AT1G33600	Leucine-rich repeat (LRR) family protein	2.39581	5.10131	50.5317	1.17258e-12	3.2222e-11	4.28011	8.4392	9.63835	26.2604	32.9218	26.4904	28.9167		6.15091	12.0561	13.5719	38.9774	44.529	39.017	41.5284
AT2G45750	S-adenosyl-L-methionine-dependent methyltransferases superfamily protein	2.39528	2.22075	14.6337	0.00013056	0.000555725	0.450287	1.10719	0.70431	0.801712	4.26786	3.55485	3.05415		0.646675	1.59114	1.00617	1.1289	6.33465	4.80819	4.49837
AT4G39840	unknown protein; FUNCTIONS IN: molecular_function unknown; INVOLVED IN: biological_process unknown; LOCATED IN: endomembrane system; EXPRESSED IN: 23 plant structures; EXPRESSED DURING: 13 growth stages; Has 20719 Blast hits to 6096 proteins in 607 species: Archae - 22; Bacteria - 3243; Metazoa - 4364; Fungi - 2270; Plants - 237; Viruses - 128; Other Eukaryotes - 10455 (source: NCBI BLink).	2.39443	5.58414	61.0934	5.44299e-15	2.34494e-13	8.6265	9.55223	8.06505	41.7692	20.0799	35.5706	36.5922		12.804	12.9201	11.8788	59.9864	28.8566	50.8156	51.5261
AT2G32190	unknown protein; BEST Arabidopsis thaliana protein match is: unknown protein (TAIR:AT2G32210.1); Has 218 Blast hits to 218 proteins in 24 species: Archae - 0; Bacteria - 0; Metazoa - 0; Fungi - 16; Plants - 202; Viruses - 0; Other Eukaryotes - 0 (source: NCBI BLink).	2.39388	3.84493	8.12333	0.00436993	0.0122647	4.73023	9.12764	8.38326	82.4705	1.44093	12.6054	14.0994		6.39797	13.4438	12.0395	118.518	2.05849	17.7498	20.9273
AT3G15110	unknown protein; FUNCTIONS IN: molecular_function unknown; INVOLVED IN: biological_process unknown; LOCATED IN: chloroplast thylakoid membrane; EXPRESSED IN: 20 plant structures; EXPRESSED DURING: 13 growth stages; CONTAINS InterPro DOMAIN/s: Protein of unknown function DUF3082 (InterPro:IPR021434); Has 77 Blast hits to 77 proteins in 38 species: Archae - 0; Bacteria - 37; Metazoa - 0; Fungi - 0;…	2.39306	5.36979	50.0562	1.49406e-12	4.0268e-11	12.1125	17.5384	16.3697	56.4862	82.8815	45.3055	46.5358		17.4067	25.055	23.0504	83.8407	112.103	66.7292	66.8318
AT4G16890	BAL, SNC1, disease resistance protein (TIR-NBS-LRR class), putative	2.39243	7.58918	48.6145	3.11561e-12	7.81238e-11	11.8359	17.7837	21.5937	68.0602	73.5174	59.566	59.2293		16.6664	26.3958	29.2069	100.244	105.581	85.6018	84.614
AT4G17615	ATCBL1, CBL1, SCABP5, calcineurin B-like protein 1	2.39159	7.96036	44.7182	2.27536e-11	4.95841e-10	46.7642	75.4173	60.1799	222.763	139.794	276.62	303.699		68.8776	108.31	86.484	318.236	196.847	410.578	410.774
AT4G16950	RPP5, Disease resistance protein (TIR-NBS-LRR class) family	2.39142	6.76492	49.1602	2.35888e-12	6.02964e-11	5.25938	9.72225	9.06218	24.4344	40.7605	29.0704	27.8569		7.55821	13.889	12.7606	36.2672	55.1315	42.8169	40.0063
AT4G30430	TET9, tetraspanin9	2.39124	5.41409	42.6094	6.68362e-11	1.31372e-09	10.6107	18.7747	10.3293	50.5871	23.932	66.1867	64.723		15.1583	26.4369	15.3314	68.4226	35.2488	95.0532	93.0129
AT1G70250	receptor serine/threonine kinase, putative	2.39068	4.32915	43.5392	4.15558e-11	8.61018e-10	2.31474	1.77391	4.5732	11.619	9.92942	11.8716	10.9917		3.13084	2.61274	6.56775	16.6976	14.185	16.7166	16.3146
AT5G66520	Tetratricopeptide repeat (TPR)-like superfamily protein	2.38953	3.27196	14.8374	0.000117189	0.000506459	0.843243	1.30199	3.21252	10.4686	10.1202	3.47387	2.62248		1.20464	1.83335	4.76824	14.1595	14.9057	4.98895	3.76874
AT2G35370	GDCH, glycine decarboxylase complex H	2.38881	8.91478	23.8072	1.06485e-06	7.75839e-06	115.465	156.584	349.038	772.781	1169.75	592.855	603.927		171.382	211.791	514.088	1109.82	1681.04	846.943	850.4
AT3G50480	HR4, homolog of RPW8 4	2.38739	3.45726	33.2395	8.14798e-09	1.00111e-07	3.48618	2.29608	5.36607	14.9324	17.0643	13.4376	10.748		4.90895	3.408	7.25799	21.9935	24.5067	19.311	15.3544
AT4G37925	NDH-M, subunit NDH-M of NAD(P)H:plastoquinone dehydrogenase complex	2.3869	5.62822	27.3196	1.72453e-07	1.55846e-06	9.02912	11.6744	35.4029	74.9021	94.7795	58.3322	57.2896		12.8989	16.4389	52.5473	101.31	139.598	83.7732	82.3304
AT4G34760	SAUR-like auxin-responsive protein family	2.38621	3.67246	33.2184	8.23685e-09	1.01056e-07	9.29155	4.21957	5.91214	19.7462	36.9089	20.8688	18.5167		13.2737	5.94165	8.7752	26.7081	54.3621	29.9705	26.6101
AT1G13080	CYP71B2, cytochrome P450, family 71, subfamily B, polypeptide 2	2.38439	4.28081	26.6975	2.37933e-07	2.05749e-06	2.11557	2.30992	7.6317	18.643	17.4208	12.8578	12.3162		3.11596	3.31737	10.9674	26.6331	24.5305	19.0843	16.6586
AT2G40100	LHCB4.3, light harvesting complex photosystem II	2.38421	8.62546	25.3433	4.79805e-07	3.83958e-06	71.4645	110.984	183.285	523.816	682.277	310.307	312.085		102.093	156.279	272.044	708.498	1004.91	445.644	448.495
AT1G62810	Copper amine oxidase family protein	2.38193	2.65121	8.27412	0.00402142	0.011408	0.616547	0.254434	1.39509	1.64105	0.181106	4.89542	5.42107		0.915121	0.344139	2.05478	2.35677	0.260266	6.99352	7.6335
AT2G38470	ATWRKY33, WRKY33, WRKY DNA-binding protein 33	2.38178	8.88084	35.8621	2.1179e-09	3.02853e-08	64.6603	100.732	94.5197	337.796	190.882	386.233	420.154		95.9731	136.247	139.215	485.122	274.315	551.766	591.626
AT1G15980	NDF1, NDH48, NDH-dependent cyclic electron flow 1	2.37885	7.48435	26.5795	2.5291e-07	2.16808e-06	19.2035	27.0479	72.2798	153.802	201.121	120.176	123.946		25.9741	39.8381	103.804	221.027	287.319	169.221	183.97
AT3G62040	Haloacid dehalogenase-like hydrolase (HAD) superfamily protein	2.37784	0.979943	9.53986	0.00201057	0.00624513	0.332807	0.559539	1.43341	0.950999	3.2659	3.84316	4.10422		0.478274	0.799348	2.01841	1.41154	4.41736	5.66049	5.89423
AT5G67480	ATBT4, BT4, BTB and TAZ domain protein 4	2.37713	5.66261	28.6536	8.65531e-08	8.39854e-07	7.30804	10.6403	16.1732	41.6158	74.6205	26.943	25.495		10.7638	15.281	23.2424	59.4517	105.074	39.9907	34.4838
AT3G25740	MAP1B, MAP1C, methionine aminopeptidase 1C	2.37698	3.2142	37.6652	8.39914e-10	1.30882e-08	2.83696	2.63086	2.95015	6.89276	10.7983	13.0192	12.0339		4.07697	3.7584	4.15415	10.2307	14.6055	19.1755	17.2824
AT4G34881	unknown protein; FUNCTIONS IN: molecular_function unknown; INVOLVED IN: biological_process unknown; LOCATED IN: endomembrane system; Has 30201 Blast hits to 17322 proteins in 780 species: Archae - 12; Bacteria - 1396; Metazoa - 17338; Fungi - 3422; Plants - 5037; Viruses - 0; Other Eukaryotes - 2996 (source: NCBI BLink).	2.37691	6.51148	45.2611	1.72441e-11	3.83722e-10	36.1949	25.5182	47.0589	83.1547	99.0224	191	187.4		48.9562	37.5851	67.5832	119.501	141.462	268.95	278.151
AT1G14150	PQL1, PQL2, PsbQ-like 2	2.37647	5.63151	18.6689	1.555e-05	8.49029e-05	8.10367	13.9874	48.6502	79.1052	149.046	64.1659	63.9712		11.5768	19.6959	72.2099	106.995	219.525	92.1511	91.9324
AT2G29440	ATGSTU6, GST24, GSTU6, glutathione S-transferase tau 6	2.37597	2.72809	14.2797	0.000157557	0.000656132	1.79851	3.1799	3.46987	20.1875	2.27399	9.0646	11.2275		2.43261	4.68359	4.98321	29.0113	3.24858	12.764	16.6646
AT5G57350	AHA3, ATAHA3, HA3, H(+)-ATPase 3	2.37549	7.62286	12.3753	0.000435048	0.00161525	7.65237	11.9833	43.4911	26.1974	24.5762	150.292	139.174		10.932	16.8738	64.5524	35.4339	36.1976	215.84	200.005
AT3G62550	Adenine nucleotide alpha hydrolases-like superfamily protein	2.37547	5.82431	17.3645	3.08536e-05	0.000156639	8.95924	24.4308	40.3683	21.3799	153.009	102.138	101.25		12.799	34.4014	59.9174	28.9178	225.363	146.685	145.505
AT2G34660	ATMRP2, EST4, MRP2, multidrug resistance-associated protein 2	2.37505	7.59493	49.8078	1.69571e-12	4.49122e-11	10.3881	10.9146	14.952	58.0157	32.6989	45.1519	46.9895		14.9287	15.5924	21.0541	86.1108	44.2276	66.503	67.4834
AT1G72900	Toll-Interleukin-Resistance (TIR) domain-containing protein	2.37321	5.34296	27.97	1.2321e-07	1.15176e-06	5.36301	7.83026	17.8519	28.99	63.2855	30.3697	33.1929		7.55174	11.6222	24.1459	42.6985	90.8868	43.6441	47.4189
AT5G44070	ARA8, ATPCS1, CAD1, PCS1, phytochelatin synthase 1 (PCS1)	2.373	7.83184	46.6361	8.54715e-12	1.99968e-10	39.6485	55.9977	39.7296	165.408	101.211	194.784	226.957		55.8297	83.1155	53.7371	243.625	145.352	279.922	324.227
AT2G18969	BEST Arabidopsis thaliana protein match is: sequence-specific DNA binding transcription factors;transcription regulators (TAIR:AT4G30180.1); Has 30201 Blast hits to 17322 proteins in 780 species: Archae - 12; Bacteria - 1396; Metazoa - 17338; Fungi - 3422; Plants - 5037; Viruses - 0; Other Eukaryotes - 2996 (source: NCBI BLink).	2.37252	1.16074	9.98387	0.00157917	0.00504479	2.73242	1.14849	0.681343	2.04207	9.94071	5.70385	4.65334		3.92674	1.64071	0.959411	3.03098	13.4455	8.40105	6.68284
ATCG00710	PSBH, photosystem II reaction center protein H	2.37039	2.09955	10.8924	0.000965584	0.00328326	4.47691	1.36577	14.2898	17.4274	38.264	17.4625	28.4954		6.05533	2.0116	20.5221	25.0448	54.6633	24.5893	42.2947
AT2G35830	unknown protein; BEST Arabidopsis thaliana protein match is: unknown protein (TAIR:AT2G35810.1); Has 155 Blast hits to 155 proteins in 54 species: Archae - 0; Bacteria - 66; Metazoa - 0; Fungi - 0; Plants - 82; Viruses - 0; Other Eukaryotes - 7 (source: NCBI BLink).	2.37016	5.47587	33.9634	5.61577e-09	7.15565e-08	10.7411	13.1977	35.0287	64.8328	89.8329	70.2981	73.6486		15.4359	18.854	49.3244	96.2293	121.505	103.54	105.77
AT1G29640	Protein of unknown function, DUF584	2.36865	3.39531	28.9602	7.38793e-08	7.28576e-07	3.32935	3.88718	6.96018	24.9225	9.87229	18.9357	17.9945		4.78458	5.55316	9.80075	36.9917	13.353	27.8898	25.8427
AT1G67090	RBCS1A, ribulose bisphosphate carboxylase small chain 1A	2.36689	13.3962	13.5785	0.000228789	0.000920437	2410.32	3082.41	5563.69	15924.5	19565.2	9661.74	9482.89		3260.13	4539.99	7990.22	22884.9	27950.5	13604.9	14075.2
AT4G36550	ARM repeat superfamily protein	2.36508	5.86344	77.4442	1.36523e-18	1.08992e-16	7.58353	7.63831	8.59122	27.9189	23.1888	35.6122	33.194		10.891	10.977	12.2733	39.313	34.4184	48.168	48.8905
AT3G61890	ATHB-12, ATHB12, HB-12, homeobox 12	2.36422	5.80311	17.8078	2.44381e-05	0.00012686	16.2253	11.0394	32.406	38.4019	18.0709	131.274	125.824		23.3018	15.8647	46.2946	54.0744	26.8221	177.557	185.323
AT3G12780	PGK1, phosphoglycerate kinase 1	2.36411	10.2056	20.6508	5.51134e-06	3.34192e-05	137.998	210.148	354.255	986.072	1251.86	614.769	617.499		197.141	295.913	525.81	1333.73	1843.83	882.894	887.402
AT3G48510	unknown protein; BEST Arabidopsis thaliana protein match is: unknown protein (TAIR:AT5G63350.1); Has 98 Blast hits to 98 proteins in 11 species: Archae - 0; Bacteria - 0; Metazoa - 0; Fungi - 0; Plants - 98; Viruses - 0; Other Eukaryotes - 0 (source: NCBI BLink).	2.3628	1.1987	12.5407	0.000398183	0.00149485	1.0281	0.281452	0.745165	1.71272	1.92324	3.70405	3.02667		1.47747	0.402077	1.04928	2.54214	2.60132	5.45559	4.34671
AT1G15670	Galactose oxidase/kelch repeat superfamily protein	2.36007	4.5027	41.4594	1.20347e-10	2.22285e-09	5.208	3.23098	7.22516	19.9875	10.6801	25.1271	23.4699		7.04418	4.75883	10.3763	28.7239	15.2574	35.382	34.8356
AT3G02480	Late embryogenesis abundant protein (LEA) family protein	2.35987	4.11716	3.25472	0.071218	0.131097	3.4274	5.94245	30.5922	1.76571	0	105.464	111.14		5.04812	8.53419	43.9637	2.52246	0	156.536	150.324
AT1G20440	AtCOR47, COR47, RD17, cold-regulated 47	2.3596	7.476	20.5592	5.78158e-06	3.48446e-05	27.3789	45.2189	81.1039	127.551	57.7026	326.353	291.885		38.5527	67.1169	109.699	187.866	82.8689	468.999	416.982
AT5G03990	unknown protein; BEST Arabidopsis thaliana protein match is: unknown protein (TAIR:AT3G51940.1); Has 30201 Blast hits to 17322 proteins in 780 species: Archae - 12; Bacteria - 1396; Metazoa - 17338; Fungi - 3422; Plants - 5037; Viruses - 0; Other Eukaryotes - 2996 (source: NCBI BLink).	2.35887	3.82871	36.6883	1.38608e-09	2.05835e-08	2.33629	4.00329	4.50689	10.6394	8.42095	16.0193	20.274		3.16	5.89634	6.47253	15.2897	12.03	22.5571	30.092
AT3G26060	ATPRX Q, Thioredoxin superfamily protein	2.3577	8.90233	26.6753	2.40685e-07	2.07915e-06	102.971	155.791	237.268	596.033	922.923	443.547	479.653		144.995	231.236	320.921	877.88	1325.44	637.418	685.224
AT1G51805	Leucine-rich repeat protein kinase family protein	2.35626	4.70127	53.3102	2.84818e-13	8.7391e-12	2.09842	3.2325	3.98324	8.18482	12.0695	11.9226	14.6731		2.99777	4.55173	5.91219	11.0705	17.7768	17.1225	21.0866
AT3G44450	unknown protein; BEST Arabidopsis thaliana protein match is: unknown protein (TAIR:AT3G52740.1); Has 63 Blast hits to 63 proteins in 12 species: Archae - 0; Bacteria - 0; Metazoa - 0; Fungi - 0; Plants - 63; Viruses - 0; Other Eukaryotes - 0 (source: NCBI BLink).	2.353	2.00138	15.44	8.51668e-05	0.000382876	1.04485	2.49633	3.70239	12.8916	8.05523	7.9135	7.16923		1.53893	3.58508	5.32068	18.4167	11.3427	11.7457	9.69688
AT1G71697	ATCK1, CK, CK1, choline kinase 1	2.35255	6.3399	53.3882	2.73739e-13	8.4608e-12	17.9827	19.2962	15.7547	70.8405	33.2901	78.3406	82.7277		25.8257	27.7304	22.5069	99.7517	49.4115	105.961	121.847
AT4G27710	CYP709B3, cytochrome P450, family 709, subfamily B, polypeptide 3	2.35236	4.71995	62.8119	2.27418e-15	1.03854e-13	4.35909	5.51877	5.57626	16.7601	23.7211	18.6892	17.0003		6.42039	7.92573	8.01359	23.9433	33.402	27.7398	22.9941
AT5G01015	unknown protein; FUNCTIONS IN: molecular_function unknown; INVOLVED IN: biological_process unknown; LOCATED IN: endomembrane system; EXPRESSED IN: 23 plant structures; EXPRESSED DURING: 13 growth stages; BEST Arabidopsis thaliana protein match is: unknown protein (TAIR:AT1G65295.1); Has 30201 Blast hits to 17322 proteins in 780 species: Archae - 12; Bacteria - 1396; Metazoa - 17338; Fungi - 3422;…	2.35236	4.50456	20.4455	6.13531e-06	3.67268e-05	8.01511	11.987	26.4932	60.29	102.857	32.7838	30.3754		11.8052	17.215	38.0731	86.1292	144.834	48.6599	41.0849
AT2G37970	SOUL-1, SOUL heme-binding family protein	2.35169	6.66966	40.7972	1.68871e-10	3.02943e-09	33.1634	35.3618	55.8827	127.321	77.8925	216.849	211.256		48.8455	50.7844	80.3085	181.889	109.682	321.862	285.739
AT1G61110	anac025, NAC025, NAC domain containing protein 25	2.35125	1.17164	7.74639	0.005382	0.0146865	0.144416	0.81946	0.785693	0.357119	1.58137	3.5358	3.66793		0.207402	1.17764	1.12243	0.502865	2.34718	4.78242	5.40239
AT3G42850	Mevalonate/galactokinase family protein	2.34992	5.56771	24.805	6.34325e-07	4.92633e-06	3.7653	6.9647	6.74424	7.24067	39.1946	21.7133	17.9591		5.41108	9.94966	9.49668	10.7471	53.0135	31.9809	25.7917
AT5G10770	Eukaryotic aspartyl protease family protein	2.34859	4.88434	14.6113	0.000132117	0.000561149	4.92818	6.26006	6.73382	27.8448	1.72361	35.546	25.8702		7.07755	8.99628	9.61982	39.2087	2.55829	48.0785	38.1035
AT5G25610	ATRD22, RD22, BURP domain-containing protein	2.34843	6.82787	13.9973	0.000183073	0.000751062	24.9701	24.6447	28.5745	12.5832	35.7926	184.613	172.994		35.8606	35.4167	40.821	17.7186	53.1258	249.701	254.798
AT3G61870	unknown protein; FUNCTIONS IN: molecular_function unknown; INVOLVED IN: biological_process unknown; LOCATED IN: chloroplast, chloroplast inner membrane, chloroplast envelope; EXPRESSED IN: 23 plant structures; EXPRESSED DURING: 14 growth stages; Has 200 Blast hits to 200 proteins in 73 species: Archae - 0; Bacteria - 112; Metazoa - 0; Fungi - 0; Plants - 53; Viruses - 0; Other Eukaryotes - 35 (so…	2.34779	7.94867	38.0567	6.872e-10	1.09001e-08	52.0408	72.3156	74.996	261.918	341.171	182.14	183.577		73.2795	107.336	101.437	385.772	489.969	261.752	262.255
AT1G23310	AOAT1, GGAT1, GGT1, glutamate:glyoxylate aminotransferase	2.34611	10.6368	21.9455	2.80501e-06	1.84356e-05	179.376	183.141	448.628	971.66	1042.88	1001.43	1022.74		257.608	263.19	640.903	1368.21	1547.91	1354.51	1506.36
AT5G62360	Plant invertase/pectin methylesterase inhibitor superfamily protein	2.34559	4.70639	14.3348	0.000153013	0.00063958	8.66498	21.0825	4.90165	6.2723	72.1585	47.3495	44.443		12.4524	30.1181	6.9021	9.30978	97.5995	69.7398	63.8264
AT3G15870	Fatty acid desaturase family protein	2.34537	1.57381	10.1369	0.00145331	0.00469434	0.652696	0.814789	1.11856	0.542309	5.25837	4.38314	2.71371		0.968776	1.10206	1.64749	0.778831	7.55675	6.26168	3.82121
AT3G52180	ATPTPKIS1, ATSEX4, DSP4, SEX4, dual specificity protein phosphatase (DsPTP1) family protein	2.34257	7.31693	42.2982	7.83661e-11	1.50362e-09	29.4956	37.9897	29.4801	61.4412	164.445	127.252	122.987		43.4433	54.5585	42.3656	87.7738	231.558	188.876	166.349
AT5G49960	unknown protein; CONTAINS InterPro DOMAIN/s: Protein of unknown function DUF1012 (InterPro:IPR010420); BEST Arabidopsis thaliana protein match is: Protein of unknown function (DUF1012) (TAIR:AT5G02940.1); Has 1807 Blast hits to 1807 proteins in 277 species: Archae - 0; Bacteria - 0; Metazoa - 736; Fungi - 347; Plants - 385; Viruses - 0; Other Eukaryotes - 339 (source: NCBI BLink).	2.34211	1.74494	16.5401	4.76327e-05	0.000229446	0.261023	0.472241	0.532533	1.85221	1.68682	1.16814	1.50952		0.372893	0.66497	0.790422	2.50525	2.48447	1.6776	2.16931
AT5G43150	unknown protein; FUNCTIONS IN: molecular_function unknown; INVOLVED IN: biological_process unknown; LOCATED IN: mitochondrion; EXPRESSED IN: 22 plant structures; EXPRESSED DURING: 13 growth stages; Has 1807 Blast hits to 1807 proteins in 277 species: Archae - 0; Bacteria - 0; Metazoa - 736; Fungi - 347; Plants - 385; Viruses - 0; Other Eukaryotes - 339 (source: NCBI BLink).	2.34203	3.18544	17.5805	2.75405e-05	0.000141568	3.52497	2.96321	10.3307	11.5669	10.6063	32.1505	32.1838		5.0657	4.2332	14.5469	17.1684	14.3458	47.3536	46.2204
AT1G56300	Chaperone DnaJ-domain superfamily protein	2.34109	5.45618	11.6218	0.00065184	0.00232435	6.97867	37.0505	6.90741	8.23559	98.7554	67.4953	77.5713		9.82678	54.9929	9.34276	12.13	141.826	96.9969	110.817
AT3G18870	Mitochondrial transcription termination factor family protein	2.34022	2.64293	19.9998	7.74496e-06	4.50341e-05	2.17302	1.99183	2.86463	10.6809	12.4225	5.11149	5.50684		3.20058	2.86054	4.11673	15.2586	17.4923	7.58682	7.44838
AT1G27480	alpha/beta-Hydrolases superfamily protein	2.33977	4.53534	35.4166	2.66205e-09	3.6576e-08	3.0382	5.26431	8.10568	21.6878	26.7277	16.1786	15.5896		4.36617	7.52051	11.4137	32.1905	36.1511	23.829	22.3888
AT1G69890	Protein of unknown function (DUF569)	2.33859	5.65671	35.4445	2.62426e-09	3.61765e-08	12.6283	19.5471	11.6989	66.2029	20.18	57.7932	73.3946		18.136	28.091	16.7129	93.2215	29.9526	78.1694	108.101
AT1G09500	NAD(P)-binding Rossmann-fold superfamily protein	2.33771	4.56077	18.7585	1.48359e-05	8.1298e-05	2.22201	3.56485	9.69396	19.7416	5.55571	28.6484	25.2351		3.29806	4.82171	14.278	28.3517	7.98407	40.9267	35.534
AT4G36010	Pathogenesis-related thaumatin superfamily protein	2.33757	7.51848	35.7792	2.20999e-09	3.14952e-08	40.1052	71.9062	35.0042	180.226	88.3081	219.101	243.403		57.6348	102.724	49.29	267.504	119.443	322.708	349.56
AT3G02910	AIG2-like (avirulence induced gene) family protein	2.33651	3.53742	28.452	9.60508e-08	9.19666e-07	3.64586	3.33849	4.33895	23.1544	6.73165	12.9543	12.3618		5.41143	4.51554	6.39072	33.253	9.674	18.5062	17.4068
AT1G68190	B-box zinc finger family protein	2.33634	4.19038	35.6744	2.3321e-09	3.2929e-08	4.52196	3.00937	7.15105	15.6667	25.4085	17.0714	13.1932		6.11626	4.43242	10.2699	22.5145	36.2982	24.0385	19.5822
AT3G63190	AtcpRRF, cpRRF, HFP108, RRF, ribosome recycling factor, chloroplast precursor	2.33476	7.33526	40.8979	1.60391e-10	2.8927e-09	43.8504	42.4969	54.5426	203.827	228.711	119.525	123.486		59.3107	62.5925	78.3308	292.918	326.733	168.305	183.286
AT3G06950	Pseudouridine synthase family protein	2.33433	4.38273	37.0732	1.13775e-09	1.72505e-08	4.53512	5.92517	7.91539	26.7596	30.0981	17.0279	14.6862		6.4788	8.34333	11.7486	36.1942	44.3306	24.4544	21.1054
AT4G24770	ATRBP31, ATRBP33, CP31, RBP31, 31-kDa RNA binding protein	2.33345	9.32297	26.4947	2.64267e-07	2.25625e-06	135.305	178.246	229.446	822.969	871.803	461.322	454.655		190.525	264.565	310.342	1212.13	1252.03	662.961	649.512
AT1G35210	unknown protein; FUNCTIONS IN: molecular_function unknown; INVOLVED IN: biological_process unknown; LOCATED IN: chloroplast; EXPRESSED IN: 14 plant structures; EXPRESSED DURING: 9 growth stages; CONTAINS InterPro DOMAIN/s: Protein of unknown function DUF740 (InterPro:IPR008004); BEST Arabidopsis thaliana protein match is: unknown protein (TAIR:AT1G22470.1); Has 83 Blast hits to 83 proteins in 12 …	2.33221	0.818104	10.9354	0.000943455	0.00322232	0.426903	1.25156	0.82741	2.87141	3.86231	3.54089	2.03064		0.60113	1.85765	1.11913	4.22921	5.54681	5.08858	2.90094
AT1G68520	B-box type zinc finger protein with CCT domain	2.33216	6.96327	20.8096	5.07278e-06	3.09611e-05	17.6573	16.4898	49.5075	124.762	163.892	59.8417	52.7483		24.8636	24.4753	66.9624	183.759	235.371	85.9979	75.3553
AT3G51440	Calcium-dependent phosphotriesterase superfamily protein	2.33136	1.7997	12.5674	0.000392543	0.00147664	1.07637	0.654389	1.25485	3.82777	0.910887	3.94401	6.23061		1.51565	0.971288	1.69727	5.63781	1.30816	5.6679	8.90095
ATCG00270	PSBD, photosystem II reaction center protein D	2.33093	7.45802	26.2144	3.05532e-07	2.56437e-06	42.9284	32.5755	102.148	132.761	338.643	199.985	197.102		61.3268	45.87	151.614	179.569	498.778	287.207	283.253
AT1G77120	ADH, ADH1, ATADH, ATADH1, alcohol dehydrogenase 1	2.33083	4.11931	8.24462	0.00408731	0.0115677	2.33407	5.20605	5.25608	0.544508	5.19386	30.2123	30.5879		3.35427	7.43727	7.40117	0.808196	7.02506	44.4988	43.9284
AT5G63770	ATDGK2, DGK2, diacylglycerol kinase 2	2.33057	7.7654	36.9824	1.19203e-09	1.7966e-08	20.1408	25.3655	20.5545	67.1181	36.5468	113.442	112.459		28.3605	37.6492	27.8014	98.8565	52.4863	163.026	160.657
AT5G42825	unknown protein; Has 35333 Blast hits to 34131 proteins in 2444 species: Archae - 798; Bacteria - 22429; Metazoa - 974; Fungi - 991; Plants - 531; Viruses - 0; Other Eukaryotes - 9610 (source: NCBI BLink).	2.32669	5.38229	27.9179	1.26574e-07	1.17944e-06	16.8739	13.5058	27.5406	27.1528	45.7013	102.244	117.097		24.2333	19.4091	39.3441	38.2343	67.833	138.292	172.468
AT4G38970	FBA2, fructose-bisphosphate aldolase 2	2.32573	10.984	15.5706	7.94826e-05	0.000359818	260.496	348.56	822.373	2356.27	2294.83	1115.25	1119.01		383.678	500.581	1181.83	3366.12	3231.38	1655.34	1513.55
AT5G65280	GCL1, GCR2-like 1	2.32519	6.22987	35.0877	3.15179e-09	4.27127e-08	16.6332	24.9127	11.7074	39.3009	34.3293	93.415	97.836		22.4975	36.6933	16.8135	56.4789	49.0423	131.539	145.215
AT1G27980	ATDPL1, DPL1, dihydrosphingosine phosphate lyase	2.32479	4.47098	45.7529	1.34151e-11	3.05724e-10	2.72195	4.07308	6.06289	13.07	12.1535	20.263	18.3316		4.00908	5.84951	8.71293	18.6715	17.1136	30.0758	24.7947
AT5G46450	Disease resistance protein (TIR-NBS-LRR class) family	2.32463	4.99855	27.0325	2.00058e-07	1.77648e-06	1.85403	3.06617	5.28587	12.9501	19.8665	8.2092	7.92287		2.66441	4.38028	7.44312	19.2214	26.8709	12.0911	11.3783
AT4G29060	emb2726, elongation factor Ts family protein	2.32417	9.29343	26.8359	2.21488e-07	1.93514e-06	61.6503	64.027	78.2934	345.509	296.431	173.304	153.9		83.3863	94.3036	112.44	496.528	423.477	244.032	228.428
AT1G35190	2-oxoglutarate (2OG) and Fe(II)-dependent oxygenase superfamily protein	2.32023	3.68645	10.0366	0.00153462	0.00492205	3.10415	2.91323	4.30258	2.97668	1.27609	28.9129	19.9335		4.46095	4.16179	6.05854	4.41818	1.726	42.5851	28.6273
ATCG00080	PSBI, photosystem II reaction center protein I	2.31714	1.49846	10.0743	0.00150354	0.00483663	2.02183	10.9261	14.4371	27.9981	54.7517	27.9978	21.8804		2.90555	15.6089	20.3291	41.5567	74.0555	41.2371	31.4232
AT5G24600	Protein of unknown function, DUF599	2.31524	2.22965	16.8214	4.10682e-05	0.000201689	1.53253	1.27541	2.06357	7.21558	2.17881	5.78901	8.69367		2.07285	1.87852	2.96357	10.3694	3.11262	8.15161	12.9037
AT3G23110	AtRLP37, RLP37, receptor like protein 37	2.31395	2.33859	15.0099	0.000106949	0.000467692	0.511331	0.628645	1.05625	4.58992	2.60221	2.06948	1.17108		0.753125	0.902821	1.51792	6.55708	3.66421	3.07167	1.58396
AT3G26300	CYP71B34, cytochrome P450, family 71, subfamily B, polypeptide 34	2.31311	4.79559	48.5101	3.28595e-12	8.18814e-11	4.30885	7.1009	8.70379	16.8583	29.0399	26.9014	25.0279		6.06737	10.5396	11.7725	24.8301	41.7054	38.6598	35.7544
AT3G14280	unknown protein; Has 51 Blast hits to 51 proteins in 13 species: Archae - 0; Bacteria - 0; Metazoa - 0; Fungi - 0; Plants - 51; Viruses - 0; Other Eukaryotes - 0 (source: NCBI BLink).	2.31214	2.52602	8.95495	0.00276719	0.00823703	3.76932	1.20159	3.36981	11.0176	0.547385	15.9982	13.6168		5.41327	1.72679	4.81406	15.514	0.812466	21.6387	20.0559
AT5G08410	FTRA2, ferredoxin/thioredoxin reductase subunit A (variable subunit) 2	2.31213	5.96687	40.9957	1.52562e-10	2.77229e-09	22.6078	30.0728	40.0363	73.1189	169.886	102.689	99.3037		33.5561	40.6756	58.9684	105.009	244.142	146.7	139.831
AT5G09660	PMDH2, peroxisomal NAD-malate dehydrogenase 2	2.31094	9.14023	20.3411	6.47926e-06	3.84307e-05	66.8821	85.4059	263.827	518.753	622.382	430.08	444.423		96.1156	122.009	371.499	769.968	841.815	633.453	638.253
AT4G06536	SPla/RYanodine receptor (SPRY) domain-containing protein	2.31071	1.62902	6.31237	0.0119898	0.0292454	0	1.54573	4.87361	5.84498	7.1093	9.42314	9.85664		0	2.0907	7.1782	8.39421	10.2167	13.4617	13.8793
AT1G07135	glycine-rich protein	2.31058	8.65338	40.9365	1.57254e-10	2.84221e-09	173.267	234.152	196.852	548.767	600.045	842.46	952.206		255.199	336.274	282.895	783.96	844.933	1250.44	1287.92
AT4G33010	AtGLDP1, GLDP1, glycine decarboxylase P-protein 1	2.30989	10.7685	17.657	2.64542e-05	0.000136526	97.6285	126.537	318.732	813.757	741.53	532.645	524.374		137.472	187.815	431.108	1198.56	1064.94	765.46	749.111
AT2G39710	Eukaryotic aspartyl protease family protein	2.30956	2.79295	23.0692	1.56273e-06	1.08684e-05	1.36856	1.44653	1.95036	8.95823	4.59545	3.84142	5.28299		1.9551	2.03688	2.89486	12.1166	6.76851	5.51682	7.59213
AT1G78670	ATGGH3, GGH3, gamma-glutamyl hydrolase 3	2.30861	5.8293	39.4899	3.29765e-10	5.59406e-09	10.4726	13.3705	22.1672	35.9263	37.4533	73.1395	81.3683		15.4248	19.2019	31.8563	51.3237	52.7386	108.559	110.056
AT4G27654	unknown protein; FUNCTIONS IN: molecular_function unknown; INVOLVED IN: biological_process unknown; LOCATED IN: endomembrane system; EXPRESSED IN: 17 plant structures; EXPRESSED DURING: 9 growth stages; Has 30201 Blast hits to 17322 proteins in 780 species: Archae - 12; Bacteria - 1396; Metazoa - 17338; Fungi - 3422; Plants - 5037; Viruses - 0; Other Eukaryotes - 2996 (source: NCBI BLink).	2.30856	5.39919	52.2832	4.8047e-13	1.42492e-11	36.2509	23.5263	36.7756	103.097	69.1334	149.625	148.353		53.393	33.7871	52.8499	147.283	97.3479	222.083	200.658
AT5G65660	hydroxyproline-rich glycoprotein family protein	2.30842	3.67627	34.3565	4.58855e-09	5.95946e-08	6.58539	4.548	7.86675	33.8549	14.9789	21.6045	20.3411		9.27299	6.75045	10.6403	49.8639	21.5118	31.0476	29.059
AT3G46660	UGT76E12, UDP-glucosyl transferase 76E12	2.30703	3.37026	16.3594	5.2396e-05	0.000250457	1.26554	1.7454	3.13777	3.04256	2.6504	12.7171	12.6806		1.71174	2.57074	4.50627	4.37243	3.78631	17.9072	18.8213
AT1G22380	AtUGT85A3, UGT85A3, UDP-glucosyl transferase 85A3	2.30663	2.81872	4.02498	0.0448311	0.0894975	0.340217	1.26807	3.08263	0.197953	0.0646646	13.6394	10.7534		0.488923	1.81154	4.34071	0.293816	0.0874634	20.0891	15.4434
AT3G53530	Chloroplast-targeted copper chaperone protein	2.30662	5.28674	48.5181	3.27249e-12	8.16667e-11	13.639	16.1372	10.0282	46.7798	65.5006	38.0865	36.6144		20.2439	21.8267	14.7702	67.1823	94.1303	54.4097	51.5573
AT5G66650	Protein of unknown function (DUF607)	2.30644	7.147	61.1513	5.28535e-15	2.28286e-13	34.5285	40.6703	45.9287	131.485	116.884	173.049	165.888		51.2496	55.0095	67.6471	188.83	167.973	247.214	233.59
AT4G30280	ATXTH18, XTH18, xyloglucan endotransglucosylase/hydrolase 18	2.30602	3.98366	35.0341	3.2399e-09	4.3603e-08	3.60986	6.56741	6.33493	20.6371	9.91775	26.2913	24.0641		5.18426	9.43796	9.04998	29.0594	14.7206	35.5608	35.4433
AT4G17490	ATERF6, ERF-6-6, ERF6, ethylene responsive element binding factor 6	2.30574	6.93517	35.5243	2.51883e-09	3.50948e-08	22.3256	61.4823	44.4518	149.296	204.969	129.229	127.652		31.894	86.5742	65.9783	201.934	301.894	185.59	183.448
AT4G33565	RING/U-box superfamily protein	2.30399	1.07607	9.65384	0.00188956	0.00590751	0.26478	0.375609	0.922838	1.46229	1.68733	3.63825	0.932942		0.37826	0.528902	1.36974	1.97786	2.48522	5.22504	1.34072
AT4G21210	ATRP1, RP1, PPDK regulatory protein	2.30316	6.74418	34.6443	3.95796e-09	5.22507e-08	16.5255	28.2334	37.5504	125.735	122.677	72.4695	68.8571		24.34	40.5471	53.9634	179.623	172.743	107.564	93.1341
AT2G26500	cytochrome b6f complex subunit (petM), putative	2.30115	8.40249	30.7479	2.93827e-08	3.15859e-07	120.946	143.636	218.427	538.653	855.818	441.209	446.971		173.81	205.196	307.57	799.505	1157.55	649.844	641.912
AT5G47240	atnudt8, NUDT8, nudix hydrolase homolog 8	2.30096	5.59865	48.1125	4.0246e-12	9.88257e-11	10.0135	17.0499	8.89948	36.3669	55.592	36.5696	41.5664		14.3051	24.0083	13.2092	49.1889	81.8798	52.519	59.7347
AT3G26290	CYP71B26, cytochrome P450, family 71, subfamily B, polypeptide 26	2.30087	5.65903	30.9125	2.69924e-08	2.92027e-07	6.36465	9.98205	17.6628	22.7968	61.27	40.9471	38.6354		9.14658	14.2602	24.8713	33.8365	82.8719	60.3098	55.4858
AT2G34790	EDA28, MEE23, FAD-binding Berberine family protein	2.29912	3.06453	28.0661	1.17242e-07	1.10148e-06	1.46869	1.74467	1.93669	3.17122	6.13454	8.71667	6.98924		2.17993	2.35979	2.8525	4.5543	8.81589	12.4525	9.84166
AT4G28660	PSB28, photosystem II reaction center PSB28 protein	2.29727	6.98034	24.5894	7.09403e-07	5.44414e-06	30.5114	46.3658	78.4908	238.981	275.976	103.496	108.458		42.9637	68.8192	106.164	351.989	396.339	148.733	154.941
AT1G51270	structural molecules;transmembrane receptors;structural molecules	2.29423	1.17549	9.00706	0.00268939	0.00804097	0.316178	0.0747535	0.82245	1.18842	1.8219	1.21646	1.60143		0.454075	0.107428	1.17494	1.67344	2.70418	1.64535	2.35871
AT4G33905	Peroxisomal membrane 22 kDa (Mpv17/PMP22) family protein	2.29331	5.13704	35.8422	2.13963e-09	3.05441e-08	9.13844	16.5382	11.2422	65.5865	20.9278	39.5326	49.8228		13.5639	22.3691	16.5583	94.1913	30.0752	56.4756	70.1563
AT4G36830	HOS3-1, GNS1/SUR4 membrane protein family	2.29195	2.51549	15.7581	7.19782e-05	0.000330284	0.981755	2.14706	2.84795	8.28461	2.44525	9.07507	9.43166		1.40252	3.02332	4.22712	11.2055	3.60154	13.0331	13.5542
AT2G47800	ATMRP4, EST3, MRP4, multidrug resistance-associated protein 4	2.29192	6.94776	55.6585	8.62213e-14	2.92233e-12	7.60005	9.70215	10.9037	40.0998	24.3219	34.9537	35.2269		11.1939	13.9336	15.6697	57.2859	34.2481	51.8806	47.6468
AT3G13900	ATPase E1-E2 type family protein / haloacid dehalogenase-like hydrolase family protein	2.29176	1.13359	13.4517	0.000244785	0.000977574	0.146042	0.24373	0.254134	0.620307	0.888254	0.772637	0.802127		0.197532	0.358983	0.364972	0.891438	1.26895	1.08796	1.19057
AT5G35630	ATGSL1, GLN2, GS2, glutamine synthetase 2	2.29117	10.5455	21.2446	4.04237e-06	2.53608e-05	199.374	252.274	447.796	1168.62	1355.43	871.928	851.412		286.519	360.395	630.548	1734.54	1833.31	1284.24	1222.75
AT4G13410	ATCSLA15, CSLA15, Nucleotide-diphospho-sugar transferases superfamily protein	2.291	2.49268	16.1561	5.83298e-05	0.000274843	1.76789	1.16471	0.992887	6.58214	6.3328	2.02475	2.95707		2.52558	1.64005	1.47371	8.9028	9.32741	2.90782	4.24959
AT3G55800	SBPASE, sedoheptulose-bisphosphatase	2.29096	9.79046	20.8733	4.9068e-06	3.01111e-05	126.111	156.51	305.742	883.801	902.372	482.361	494.071		170.574	230.519	439.089	1270.1	1289.11	679.221	733.334
AT5G59030	COPT1, copper transporter 1	2.28792	4.77283	56.2227	6.47117e-14	2.25221e-12	9.20102	12.2208	17.1448	42.0671	37.1295	53.534	52.5915		13.1444	17.2083	25.4475	56.8988	54.687	76.8823	75.5788
AT1G78630	emb1473, Ribosomal protein L13 family protein	2.2877	8.80369	28.7513	8.22937e-08	8.02221e-07	133.779	151.689	201.137	650.706	811.764	402.826	397.341		180.946	223.419	288.861	935.124	1159.67	567.226	589.76
AT2G40300	ATFER4, FER4, ferritin 4	2.28224	7.00461	32.8169	1.01259e-08	1.21663e-07	60.0753	53.7073	24.2336	194.214	211.805	109.764	112.776		86.3337	76.7253	34.1237	288.266	286.481	161.669	161.962
AT2G26670	ATHO1, GUN2, HO1, HY1, HY6, TED4, Plant haem oxygenase (decyclizing) family protein	2.28128	5.74858	51.0379	9.05988e-13	2.53933e-11	11.8947	14.7022	24.8317	64.4914	57.2933	60.1243	62.1837		17.0825	21.1284	35.4742	90.8114	85.0386	81.3224	91.5886
AT5G13750	ZIFL1, zinc induced facilitator-like 1	2.28107	3.97115	36.0191	1.9539e-09	2.81793e-08	2.10261	3.15525	4.16561	9.45349	6.7003	13.4927	15.8884		3.12083	4.2677	6.13541	13.5765	9.62895	19.2755	22.3727
AT4G01680	AtMYB55, MYB55, myb domain protein 55	2.28062	1.78889	17.6024	2.72244e-05	0.000140072	0.8976	0.979469	0.892154	4.37095	2.82593	3.08197	2.6761		1.33228	1.3248	1.31403	6.27729	4.06112	4.40285	3.76826
AT2G01430	ATHB-17, ATHB17, HB17, homeobox-leucine zipper protein 17	2.27978	1.2442	12.5377	0.000398816	0.00149656	1.16161	1.13517	0.908458	2.14478	6.08878	3.63724	3.06967		1.65946	1.59845	1.34839	2.90097	8.96799	5.22358	4.41139
AT5G58260	oxidoreductases, acting on NADH or NADPH, quinone or similar compound as acceptor	2.2788	5.86874	32.0091	1.5345e-08	1.75722e-07	14.9898	15.8104	40.2959	84.0773	113.356	67.9897	68.4431		22.078	22.706	57.909	120.111	159.618	100.915	92.5741
ATCG00550	PSBJ, photosystem II reaction center protein J	2.27858	2.38995	14.262	0.000159043	0.000661501	11.9901	7.39513	27.9185	54.1427	77.7647	64.0773	26.1745		16.2174	10.8921	40.0948	77.808	111.093	90.2284	38.85
AT4G03280	PETC, PGR1, photosynthetic electron transfer C	2.27804	9.81543	22.0699	2.62901e-06	1.73533e-05	197.274	262.821	478.426	1163.22	1514.95	853.18	854.156		283.313	377.698	683.471	1637.94	2248.58	1153.99	1258.06
AT1G44575	NPQ4, PSBS, Chlorophyll A-B binding family protein	2.27615	10.793	16.9082	3.92315e-05	0.000193346	289.767	415.225	593.522	1919.36	2248.21	916.875	892.246		416.422	593.183	835.748	2848.84	3040.86	1350.44	1281.39
AT2G31560	Protein of unknown function (DUF1685)	2.27611	6.7488	49.8355	1.6719e-12	4.43514e-11	22.6175	28.3035	43.8649	115.7	82.8413	124.197	128.795		33.5704	38.2824	64.6074	166.162	119.051	177.426	181.358
AT4G37530	Peroxidase superfamily protein	2.27505	2.3074	10.8839	0.000970035	0.0032944	0.615518	1.1389	2.81182	10.1119	5.73593	2.67435	2.61665		0.906579	1.63562	4.04084	14.4457	8.07686	3.96945	3.5392
AT5G63800	BGAL6, MUM2, Glycosyl hydrolase family 35 protein	2.275	4.52851	20.8718	4.91084e-06	3.01249e-05	2.07479	2.28918	5.48014	11.4217	3.19238	16.4143	16.9598		2.96401	3.22344	8.134	15.4487	4.70196	23.5732	24.3728
AT1G62780	unknown protein; FUNCTIONS IN: molecular_function unknown; INVOLVED IN: biological_process unknown; LOCATED IN: chloroplast, chloroplast stroma; EXPRESSED IN: 22 plant structures; EXPRESSED DURING: 14 growth stages; Has 94 Blast hits to 94 proteins in 35 species: Archae - 6; Bacteria - 10; Metazoa - 21; Fungi - 2; Plants - 48; Viruses - 0; Other Eukaryotes - 7 (source: NCBI BLink).	2.27483	6.5089	29.896	4.55851e-08	4.72542e-07	22.4457	32.4111	50.9534	160.317	168.721	80.9839	78.9979		30.3593	47.7373	73.1761	230.39	241.033	114.035	117.254
AT5G20110	Dynein light chain type 1 family protein	2.27394	1.61608	14.0276	0.00018015	0.00073979	0.782967	1.75373	1.80757	3.26089	3.90581	7.74199	6.0983		1.12445	2.52027	2.58227	4.59171	5.79726	10.4716	8.98202
AT5G10030	OBF4, TGA4, TGACG motif-binding factor 4	2.2712	2.44358	25.4514	4.53667e-07	3.64775e-06	1.37812	1.03179	1.2496	4.31664	4.02001	4.34196	4.40053		1.864	1.51969	1.7946	6.2034	5.74293	6.11398	6.53156
AT3G28040	Leucine-rich receptor-like protein kinase family protein	2.27071	5.94632	37.0673	1.14123e-09	1.72878e-08	7.14861	6.84435	7.36253	32.2965	33.8521	16.2653	14.797		10.2664	9.83596	10.518	45.4773	50.2457	22	21.7941
AT1G61795	PAK-box/P21-Rho-binding family protein	2.26997	1.60448	14.1398	0.000169716	0.000701733	1.31658	0.841288	1.63341	4.29399	6.09369	2.70249	4.4195		1.78076	1.23911	2.3458	6.17085	8.70534	3.80541	6.55972
AT3G27870	ATPase E1-E2 type family protein / haloacid dehalogenase-like hydrolase family protein	2.26691	5.21572	35.9608	2.01326e-09	2.8961e-08	4.49579	3.02608	4.20317	5.96758	9.99249	20.0074	20.0056		6.67296	4.09299	6.19073	8.57027	14.3601	28.5823	28.1703
AT4G15920	Nodulin MtN3 family protein	2.2658	3.34213	24.5771	7.13954e-07	5.47657e-06	3.58003	3.53683	4.30408	15.7138	19.8647	8.84817	7.51778		5.11437	4.98027	6.38841	21.254	29.2582	12.7072	10.8037
AT3G52150	RNA-binding (RRM/RBD/RNP motifs) family protein	2.26568	8.10732	33.9839	5.55689e-09	7.09135e-08	71.5693	80.5726	108.822	338.37	412.714	226.752	220.65		96.8024	118.673	156.284	486.268	589.596	319.293	327.504
AT1G09970	LRR XI-23, RLK7, Leucine-rich receptor-like protein kinase family protein	2.26471	7.72509	44.6419	2.3657e-11	5.13533e-10	21.9867	29.6711	19.5799	96.2865	50.9546	89.154	96.8117		32.6342	40.1322	28.8387	138.281	73.2264	127.364	136.322
AT5G44680	DNA glycosylase superfamily protein	2.26425	6.01958	26.152	3.15566e-07	2.63938e-06	9.25785	13.2623	28.8665	26.2764	80.0891	65.6041	72.0284		13.6356	19.0465	41.4838	37.5381	112.775	97.374	97.4235
ATCG00150	ATPI, ATPase, F0 complex, subunit A protein	2.26334	3.2974	22.2642	2.3759e-06	1.58391e-05	5.00143	3.67883	6.14844	11.1204	30.8016	11.1495	14.6853		7.14496	5.18022	9.12593	15.0411	45.3668	16.0122	21.1041
AT1G74360	Leucine-rich repeat protein kinase family protein	2.26286	2.96955	10.7694	0.0010319	0.00347648	0.589084	0.979154	0.883167	6.47133	0.365305	2.2923	2.20141		0.846006	1.40713	1.26168	9.11238	0.54221	3.1005	3.24239
AT1G49500	unknown protein; FUNCTIONS IN: molecular_function unknown; INVOLVED IN: biological_process unknown; LOCATED IN: endomembrane system; EXPRESSED IN: 19 plant structures; EXPRESSED DURING: 10 growth stages; BEST Arabidopsis thaliana protein match is: unknown protein (TAIR:AT3G19030.1); Has 24 Blast hits to 24 proteins in 2 species: Archae - 0; Bacteria - 0; Metazoa - 0; Fungi - 0; Plants - 24; Virus…	2.26237	1.85342	8.99818	0.00270248	0.00806722	1.10107	0.214384	2.74189	7.68779	2.26718	4.01292	5.10619		1.63428	0.289969	4.03845	11.0407	3.25814	5.7328	7.19011
AT2G15890	MEE14, maternal effect embryo arrest 14	2.26076	6.2734	18.5393	1.6644e-05	9.01566e-05	15.3182	26.0352	17.5407	11.8867	111.122	77.9191	73.6431		22.5618	37.3902	25.2076	16.9812	156.472	115.653	99.6074
AT5G25210	unknown protein; BEST Arabidopsis thaliana protein match is: unknown protein (TAIR:AT4G32030.1); Has 30201 Blast hits to 17322 proteins in 780 species: Archae - 12; Bacteria - 1396; Metazoa - 17338; Fungi - 3422; Plants - 5037; Viruses - 0; Other Eukaryotes - 2996 (source: NCBI BLink).	2.26036	2.86174	24.6404	6.90891e-07	5.32878e-06	2.71757	3.38335	2.73707	6.80518	15.0424	8.04404	10.8176		3.90539	4.8334	3.85411	10.1007	20.3459	11.8479	15.5356
AT4G24050	NAD(P)-binding Rossmann-fold superfamily protein	2.26017	4.48676	53.9468	2.05992e-13	6.48587e-12	6.04201	3.98196	5.00775	13.4095	12.7711	22.1893	22.1204		8.17225	5.86491	7.19183	19.2707	18.2446	31.2452	32.8326
AT3G07870	F-box and associated interaction domains-containing protein	2.25993	3.05556	20.8703	4.91447e-06	3.01362e-05	2.18775	0.695931	2.94178	7.82967	4.81976	6.71779	7.81356		3.2472	0.941295	4.33287	11.2445	6.92643	9.59692	11.0024
AT5G01750	Protein of unknown function (DUF567)	2.25813	7.53939	29.8208	4.7387e-08	4.89414e-07	50.0874	72.3425	62.3106	170.55	82.3592	304.761	324.548		70.5289	107.376	84.2795	251.199	118.279	437.969	463.644
AT1G07090	LSH6, Protein of unknown function (DUF640)	2.25809	2.69293	12.6549	0.000374576	0.00141696	2.0739	4.27631	1.38725	3.93459	2.85621	13.794	16.711		2.80509	6.29846	1.99229	5.65437	4.08034	19.4235	24.8035
AT4G26370	antitermination NusB domain-containing protein	2.25802	6.2759	36.8934	1.24766e-09	1.8715e-08	14.3428	22.702	17.9301	74.1937	90.027	43.5814	41.7244		20.6119	32.4317	25.2477	110.123	121.768	64.1899	59.922
ATCG00190	RPOB, RNA polymerase subunit beta	2.25769	4.93785	49.2691	2.23146e-12	5.75635e-11	3.0676	3.62635	4.08425	12.6297	16.7023	9.81365	10.2032		4.31954	5.38247	5.52423	18.6019	23.9868	14.1031	14.5762
AT4G01310	Ribosomal L5P family protein	2.2573	8.32093	30.3459	3.61475e-08	3.82959e-07	84.8139	116.957	141.232	451.145	547.8	286.094	280.772		124.92	167.966	202.964	644.498	771.367	424.641	379.764
AT2G31790	UDP-Glycosyltransferase superfamily protein	2.25691	5.46663	38.8677	4.53514e-10	7.46039e-09	9.15169	8.24541	13.3107	44.9888	44.2394	22.3622	28.3103		13.4793	11.8415	19.1286	64.2703	62.2942	33.1914	38.2916
AT2G32150	Haloacid dehalogenase-like hydrolase (HAD) superfamily protein	2.25679	7.77707	30.9361	2.66662e-08	2.8887e-07	57.6167	65.7297	98.7593	147.174	156.04	360.967	399.48		85.5186	88.904	145.46	211.362	224.244	515.672	562.514
AT3G27210	unknown protein; FUNCTIONS IN: molecular_function unknown; INVOLVED IN: N-terminal protein myristoylation; LOCATED IN: plasma membrane; EXPRESSED IN: 22 plant structures; EXPRESSED DURING: 13 growth stages; BEST Arabidopsis thaliana protein match is: unknown protein (TAIR:AT5G40860.1); Has 133 Blast hits to 98 proteins in 25 species: Archae - 0; Bacteria - 6; Metazoa - 32; Fungi - 7; Plants - 70;…	2.25679	5.66495	24.6648	6.82181e-07	5.27125e-06	18.6289	17.2587	16.7097	28.564	21.6368	105.22	97.2486		26.2317	25.6165	22.601	42.0712	31.0735	151.211	138.928
AT5G64410	ATOPT4, OPT4, oligopeptide transporter 4	2.25513	5.15302	43.0086	5.44993e-11	1.08902e-09	4.19904	5.69147	7.25526	15.1526	28.9329	18.5343	16.3735		5.6795	8.38281	10.4196	21.7756	41.333	26.0985	24.3026
AT2G29310	NAD(P)-binding Rossmann-fold superfamily protein	2.25458	5.09342	21.6342	3.29908e-06	2.12679e-05	6.36939	11.1723	24.8278	35.3374	86.3081	38.3682	35.4187		9.14732	16.0556	35.4686	49.7592	128.104	51.8957	52.1672
AT5G24770	ATVSP2, VSP2, vegetative storage protein 2	2.25428	9.47302	15.7539	7.2138e-05	0.000330837	148.396	160.869	224.16	176.604	292.803	1039.96	1072.74		213.118	231.183	320.231	248.679	434.598	1406.62	1580.01
AT2G23320	WRKY15, WRKY DNA-binding protein 15	2.25364	7.20311	52.6657	3.95443e-13	1.18739e-11	42.4535	50.0023	43.1741	148.332	99.0425	184.41	202.755		60.6484	70.4091	64.082	200.629	145.877	264.839	291.377
AT4G27820	BGLU9, beta glucosidase 9	2.25259	4.576	19.3269	1.10146e-05	6.20329e-05	1.46172	5.40046	9.32426	17.1381	28.9052	14.9968	13.8715		2.09924	7.76096	13.3205	24.1324	42.903	20.2843	20.431
AT5G14570	ATNRT2.7, NRT2.7, high affinity nitrate transporter 2.7	2.25245	3.45865	33.0022	9.20551e-09	1.11479e-07	2.45847	2.46736	1.63778	4.21836	9.58291	7.87179	8.54447		3.53304	3.52482	2.30619	6.26118	12.9616	11.5941	12.271
AT1G13930	Involved in response to salt stress. Knockout mutants are hypersensitive to salt stress.	2.25238	8.95714	16.874	3.99444e-05	0.000196571	136.462	362.73	189.079	189.15	1017	1007.24	1019.33		194.948	510.766	280.644	255.839	1497.9	1446.54	1464.87
AT4G04490	CRK36, cysteine-rich RLK (RECEPTOR-like protein kinase) 36	2.25207	1.29629	8.14448	0.00431924	0.0121526	0.340551	0.122691	0.926379	0.577459	2.67234	1.29646	1.94272		0.505469	0.165948	1.36444	0.829312	3.8404	1.8521	2.73558
AT4G24120	ATYSL1, YSL1, YELLOW STRIPE like 1	2.25178	5.17516	58.581	1.95096e-14	7.57234e-13	6.43847	5.46509	5.11428	25.7482	17.2512	17.2455	17.2583		8.70849	8.04938	7.34482	37.0025	24.6448	24.2837	25.616
AT3G48420	Haloacid dehalogenase-like hydrolase (HAD) superfamily protein	2.25021	7.19461	32.715	1.06713e-08	1.27589e-07	29.8274	35.2728	71.7817	152.145	216.262	130.094	130.971		42.6109	49.6682	106.543	205.786	318.526	186.833	188.218
AT1G65870	Disease resistance-responsive (dirigent-like protein) family protein	2.25011	1.37582	8.8855	0.00287445	0.00851716	0.731203	1.32983	3.04094	11.4052	5.14934	4.38424	2.42773		1.0853	1.79868	4.47892	16.3795	7.40008	6.26325	3.41853
AT3G26280	CYP71B4, cytochrome P450, family 71, subfamily B, polypeptide 4	2.25009	2.15215	8.26135	0.00404979	0.011475	0.318357	0.177103	2.36878	1.59302	2.80362	4.69726	4.7838		0.468899	0.254344	3.40416	2.27576	3.94782	6.97199	6.47043
AT1G61680	ATTPS14, TPS14, terpene synthase 14	2.24989	6.0374	7.07655	0.00780992	0.0203461	13.4819	12.978	13.7703	1.78828	6.10132	97.6818	91.4721		19.3619	18.6506	19.672	2.51811	9.056	132.122	134.727
AT5G18660	PCB2, NAD(P)-binding Rossmann-fold superfamily protein	2.24982	6.61579	31.294	2.21765e-08	2.45281e-07	20.9456	21.1905	34.6469	105.014	129.801	59.2981	52.8542		31.0888	28.6617	51.0304	150.814	186.536	84.7123	74.4249
AT2G37660	NAD(P)-binding Rossmann-fold superfamily protein	2.24814	8.26154	30.8014	2.85827e-08	3.07849e-07	76.2642	94.8414	92.2769	386.158	395.623	206.78	198.006		109.526	136.296	131.825	543.755	587.211	279.684	291.637
AT1G21010	unknown protein; FUNCTIONS IN: molecular_function unknown; INVOLVED IN: N-terminal protein myristoylation; LOCATED IN: cellular_component unknown; EXPRESSED IN: 24 plant structures; EXPRESSED DURING: 14 growth stages; BEST Arabidopsis thaliana protein match is: unknown protein (TAIR:AT1G76600.1); Has 206 Blast hits to 206 proteins in 13 species: Archae - 0; Bacteria - 0; Metazoa - 0; Fungi - 0; P…	2.24775	3.37249	20.9198	4.78912e-06	2.95288e-05	6.03583	4.81858	3.71824	32.565	10.3424	10.8493	11.4621		8.66829	6.92475	5.31181	45.8554	15.3509	14.6744	16.8822
AT1G25550	myb-like transcription factor family protein	2.24676	5.10589	31.0073	2.57054e-08	2.7882e-07	10.2428	5.75559	12.1822	50.1125	34.4567	20.5176	21.5853		14.4231	8.54284	16.4773	73.8093	49.4846	29.4857	30.8364
AT3G07040	RPM1, RPS3, NB-ARC domain-containing disease resistance protein	2.24628	4.68149	51.5618	6.93769e-13	1.97408e-11	2.10745	4.08477	3.29918	10.6292	12.2257	10.478	10.3112		2.96754	6.06289	4.46238	15.6554	17.5578	15.0578	14.7304
AT4G35640	ATSERAT3;2, SERAT3;2, serine acetyltransferase 3;2	2.24585	3.45451	22.418	2.1931e-06	1.47417e-05	1.26347	2.83783	3.52419	13.5909	8.52641	5.66201	7.04284		1.87532	3.83837	5.19068	19.5184	12.2532	8.08865	9.91715
AT3G46780	PTAC16, plastid transcriptionally active 16	2.24559	8.48256	24.6082	7.02526e-07	5.39628e-06	52.724	56.1239	115.244	287.815	370.069	180.683	179.235		74.2415	83.3029	155.876	423.915	531.471	259.658	256.051
AT2G39470	PPL2, PsbP-like protein 2	2.24461	6.77044	24.4662	7.56231e-07	5.75371e-06	20.9986	28.6947	70.0947	149.566	202.675	96.4283	98.2652		28.4021	42.2636	100.666	214.941	289.539	135.782	145.852
AT4G23270	CRK19, cysteine-rich RLK (RECEPTOR-like protein kinase) 19	2.24335	1.89581	12.2511	0.000464992	0.00171546	0.274935	0.823364	0.903697	3.80727	2.12219	1.95376	1.26472		0.395106	1.17624	1.27251	5.65101	2.87042	2.87764	1.81631
ATCG00070	PSBK, photosystem II reaction center protein K precursor	2.243	1.31663	6.41326	0.0113271	0.0278629	0.689472	2.44516	11.7806	8.69527	33.7883	8.7848	17.9163		1.0155	3.51159	16.9299	12.4219	47.5778	13.039	24.233
AT3G63280	ATNEK4, NEK4, NIMA-related kinase 4	2.24132	2.41842	20.3384	6.48837e-06	3.84712e-05	1.42767	0.587028	0.965621	2.40988	2.72436	4.20256	4.40154		2.11904	0.793997	1.42224	3.46092	3.91516	6.0037	6.19788
AT3G47250	Plant protein of unknown function (DUF247)	2.24051	4.83453	26.2623	2.98044e-07	2.51153e-06	2.73042	4.11486	10.8176	21.6409	25.2531	16.3714	18.0463		4.02156	5.90951	15.5459	30.9159	35.5593	24.2996	24.4088
AT3G02150	PTF1, TCP13, TFPD, plastid transcription factor 1	2.23884	2.96072	13.7254	0.000211571	0.000858361	0.761211	0.783408	4.54483	7.52942	6.29369	7.53983	7.17856		1.12117	1.12508	6.53133	10.7564	8.86225	11.1911	9.70951
ATCG00040	MATK, maturase K	2.23796	4.14928	22.7006	1.89307e-06	1.28948e-05	3.62987	2.12873	7.03322	14.101	23.2172	12.2602	8.14539		5.21299	3.05918	10.0475	19.8558	34.4605	16.5828	11.9971
AT1G74300	alpha/beta-Hydrolases superfamily protein	2.23724	2.3083	14.7628	0.000121918	0.00052404	0.798292	2.26487	1.44478	3.31131	2.69036	9.573	5.80697		1.14043	3.1892	2.14443	4.47878	3.96255	13.7482	8.34515
AT4G16490	ARM repeat superfamily protein	2.2361	6.44576	55.9412	7.46701e-14	2.56698e-12	15.4448	14.932	23.2023	65.5362	46.103	67.3982	67.8874		21.7481	22.1631	31.3827	96.5264	66.2103	96.8574	96.9829
AT5G16960	Zinc-binding dehydrogenase family protein	2.23446	2.73963	7.82614	0.00514959	0.0141347	0.654295	1.3063	3.73271	17.8576	2.34904	2.83335	2.58288		0.939658	1.87728	5.33249	25.1455	3.4866	3.83231	3.80426
AT1G06650	2-oxoglutarate (2OG) and Fe(II)-dependent oxygenase superfamily protein	2.23441	5.20968	32.9732	9.34396e-09	1.12993e-07	5.02123	8.29342	17.5065	34.0439	38.0601	35.3368	34.9274		7.07048	12.3096	23.6788	50.1424	54.6596	50.7822	49.8967
AT3G10500	anac053, NAC053, NAC domain containing protein 53	2.23421	5.80603	42.3266	7.72355e-11	1.4903e-09	9.05814	10.5317	12.1691	29.7037	18.0429	49.889	50.9203		13.3415	15.125	17.4881	42.4342	25.4064	74.0487	68.8733
AT3G54600	Class I glutamine amidotransferase-like superfamily protein	2.23332	3.93701	21.2239	4.08629e-06	2.55887e-05	1.85158	2.79789	6.26169	8.56009	21.2865	9.61361	10.1937		2.60723	4.15282	8.46937	12.6079	30.5703	13.8156	14.5625
AT3G23170	unknown protein; BEST Arabidopsis thaliana protein match is: unknown protein (TAIR:AT4G14450.1); Has 74 Blast hits to 74 proteins in 6 species: Archae - 0; Bacteria - 0; Metazoa - 0; Fungi - 0; Plants - 74; Viruses - 0; Other Eukaryotes - 0 (source: NCBI BLink).	2.23069	6.28086	56.3908	5.94077e-14	2.08051e-12	31.0914	52.6973	29.2446	111.232	122.902	142.358	139.32		43.7802	78.2168	39.5553	163.831	176.504	204.582	199.03
AT2G47910	CRR6, chlororespiratory reduction 6	2.22744	4.30546	20.5692	5.75126e-06	3.46743e-05	4.2169	6.19411	10.6778	35.1733	33.79	13.3295	11.4597		6.0242	8.72203	15.8487	47.5743	49.7684	19.143	16.4686
AT1G76450	Photosystem II reaction center PsbP family protein	2.2266	6.3551	36.6472	1.41562e-09	2.09913e-08	25.4857	27.0508	46.775	126.312	151.191	76.1342	91.6487		37.8276	36.5882	68.8936	181.402	217.276	108.764	129.052
AT4G30490	AFG1-like ATPase family protein	2.22581	5.52902	47.3609	5.90492e-12	1.42505e-10	7.31116	8.51826	11.4558	25.5065	19.3316	41.1056	40.6281		10.4998	12.2415	16.3656	35.9162	28.6933	55.5982	59.84
AT3G59530	LAP3, Calcium-dependent phosphotriesterase superfamily protein	2.2232	5.57497	39.4962	3.28701e-10	5.58162e-09	9.39445	14.5858	12.6037	25.5172	62.408	42.5337	34.3582		13.4917	20.9612	18.0055	35.9312	92.6302	57.5299	50.6053
AT2G32430	Galactosyltransferase family protein	2.22272	2.33471	12.7612	0.000353876	0.00134987	0.408934	1.3149	1.20139	1.31055	1.99081	5.67215	4.88453		0.587676	1.87844	1.6917	1.94521	2.69271	8.35436	7.01486
AT5G40160	EMB139, EMB506, Ankyrin repeat family protein	2.22251	5.12416	61.9372	3.54589e-15	1.576e-13	9.82705	11.245	11.4189	37.7841	42.1982	33.7914	32.0806		13.2918	16.5624	16.3992	54.2993	60.2837	47.5822	47.6162
ATCG00280	PSBC, photosystem II reaction center protein C	2.2222	7.80492	22.0776	2.61848e-06	1.72974e-05	43.108	31.3435	105.565	108.606	311.579	206.742	193.019		63.9838	42.3943	155.484	155.974	447.768	295.348	271.794
AT1G16260	Wall-associated kinase family protein	2.2221	3.87543	21.4274	3.67476e-06	2.33766e-05	1.58489	1.68939	3.7815	11.3723	10.6471	4.67091	4.68513		2.23171	2.5075	5.11474	16.7499	15.2908	6.71252	6.6931
AT5G58900	Homeodomain-like transcriptional regulator	2.22072	2.32397	17.0391	3.66177e-05	0.000181901	0.551455	1.65447	1.20266	2.97184	4.91543	3.19247	4.40532		0.818506	2.23779	1.77136	4.26797	7.06392	4.5607	6.2032
AT1G33590	Leucine-rich repeat (LRR) family protein	2.21934	6.88138	48.9709	2.59784e-12	6.61037e-11	20.2116	39.303	23.954	80.3943	98.277	91.8886	107.202		29.7691	56.4446	34.4241	114.85	138.385	136.387	144.998
ATCG00220	PSBM, photosystem II reaction center protein M	2.21927	5.02297	16.5939	4.62996e-05	0.000223857	87.0212	38.4054	229.243	222.589	706.074	279.499	390.532		124.974	55.192	327.492	313.431	1048	378.042	575.203
AT1G20823	RING/U-box superfamily protein	2.21921	6.74669	32.5011	1.19123e-08	1.41312e-07	38.9147	50.6728	53.267	191.257	57.9881	202.359	205.38		52.6349	74.6345	76.4987	274.854	82.8408	284.945	304.839
AT5G03210	unknown protein; FUNCTIONS IN: molecular_function unknown; INVOLVED IN: biological_process unknown; LOCATED IN: endomembrane system; EXPRESSED IN: 11 plant structures; EXPRESSED DURING: 7 growth stages; Has 6 Blast hits to 6 proteins in 2 species: Archae - 0; Bacteria - 0; Metazoa - 0; Fungi - 0; Plants - 6; Viruses - 0; Other Eukaryotes - 0 (source: NCBI BLink).	2.21896	7.11804	46.7557	8.0411e-12	1.89709e-10	82.5781	121.11	97.441	338.994	201.118	401.591	436.758		122.568	163.81	143.518	486.842	289.025	573.707	615.006
AT4G34480	O-Glycosyl hydrolases family 17 protein	2.21876	7.49676	43.88	3.49144e-11	7.37009e-10	33.1876	52.2343	35.4566	118.477	89.5216	170.331	175.436		44.8886	76.9345	50.9205	170.263	127.889	239.846	260.393
AT3G17790	ATACP5, ATPAP17, PAP17, purple acid phosphatase 17	2.21825	4.58916	23.0814	1.55288e-06	1.08092e-05	2.21338	5.47621	11.426	14.0869	18.0601	28.4416	28.7727		3.28524	7.40696	16.8291	20.2308	25.954	40.6312	40.5153
AT2G01918	PQL3, PsbQ-like 3	2.21757	2.56732	19.7512	8.82055e-06	5.05898e-05	3.32255	1.71392	4.22561	10.2008	12.7806	11.082	7.41182		4.49398	2.52438	6.06857	14.6595	18.2582	15.6048	11.0011
AT1G68570	Major facilitator superfamily protein	2.21757	8.3758	18.2843	1.90268e-05	0.000101458	23.7415	35.8735	126.357	173.144	164.97	263.029	266.947		33.4307	53.2458	170.907	255.019	236.919	377.997	381.356
AT2G41180	VQ motif-containing protein	2.21656	2.69106	18.4914	1.70669e-05	9.20859e-05	2.6877	5.11991	1.21418	7.59572	10.9176	11.2807	10.8229		3.86247	7.31421	1.7097	11.2741	14.7668	16.615	15.5431
AT5G50530	CBS / octicosapeptide/Phox/Bemp1 (PB1) domains-containing protein	2.21654	2.48178	21.4618	3.60955e-06	2.30053e-05	0.630445	1.16336	1.28622	2.96588	2.91484	4.24109	4.00926		0.906007	1.66195	1.81115	4.40217	3.94252	6.24658	5.75786
AT4G39970	Haloacid dehalogenase-like hydrolase (HAD) superfamily protein	2.21603	6.17445	25.8567	3.67734e-07	3.04846e-06	11.3913	24.1678	35.4205	81.2895	125.056	55.8482	54.4508		16.0403	35.8714	47.9087	119.729	179.598	80.259	77.7876
AT2G03750	P-loop containing nucleoside triphosphate hydrolases superfamily protein	2.2142	4.38757	31.2093	2.31656e-08	2.54882e-07	5.18587	7.12702	7.06208	22.1859	34.3383	13.0197	15.7744		7.45257	10.1815	9.94424	32.9298	46.4449	19.1764	22.6543
AT5G46270	Disease resistance protein (TIR-NBS-LRR class) family	2.21365	3.56952	20.9611	4.68716e-06	2.89425e-05	0.952615	0.652377	1.91	5.75108	4.41366	3.40575	2.05441		1.34139	0.968303	2.5834	8.4706	6.33862	4.89437	2.9349
AT3G01500	ATBCA1, ATSABP3, CA1, SABP3, carbonic anhydrase 1	2.21355	11.182	11.9446	0.000548066	0.00198584	288.411	336.985	1212.81	2509.06	3063.42	1314.52	1321.3		428.079	455.795	1786.31	3603.36	4402.42	1877.9	1860.54
AT5G04490	VTE5, vitamin E pathway gene 5	2.21292	4.4325	31.1505	2.38783e-08	2.61188e-07	3.74619	6.17935	12.5308	28.8684	24.7722	24.8706	23.4062		5.38362	8.82772	17.6448	42.8484	33.5061	36.6312	33.6146
AT2G18600	Ubiquitin-conjugating enzyme family protein	2.21242	1.15266	8.99974	0.00270019	0.00806242	1.099	1.21853	0.69584	2.43651	0.7347	5.98358	4.84035		1.48647	1.79475	0.999323	3.50149	1.04958	8.42558	7.18437
AT3G18680	Amino acid kinase family protein	2.21153	6.97496	47.0773	6.82431e-12	1.63058e-10	36.741	37.9344	36.5142	150.933	146.665	94.7831	97.9033		54.5334	51.309	53.7808	216.76	210.771	135.406	137.859
AT1G79510	Uncharacterized conserved protein (DUF2358)	2.21039	4.74546	31.3666	2.13624e-08	2.37055e-07	3.9463	6.87872	13.9711	32.5796	25.6134	26.2392	28.1046		5.33764	10.1315	20.0644	46.8198	36.5909	36.9479	41.7148
AT1G01320	Tetratricopeptide repeat (TPR)-like superfamily protein	2.21005	9.17978	31.1856	2.34496e-08	2.57503e-07	34.3024	37.0918	40.4521	161.963	129.601	102.853	100.881		49.0038	52.2295	60.0418	219.067	190.885	147.711	144.975
AT5G45630	Protein of unknown function, DUF584	2.2094	4.59867	47.0403	6.95418e-12	1.65925e-10	12.7619	21.4889	20.3847	39.8403	57.4621	75.462	76.4425		17.2614	31.6505	29.2753	57.2542	82.0894	106.259	113.461
AT1G22370	AtUGT85A5, UGT85A5, UDP-glucosyl transferase 85A5	2.20916	2.04951	5.00085	0.0253348	0.0552661	0.846039	0.652723	1.77149	0.110112	0.479596	7.14195	8.02121		1.24611	0.9374	2.5458	0.157304	0.675327	10.6006	10.8492
AT1G75350	emb2184, Ribosomal protein L31	2.20813	7.66007	33.8486	5.95705e-09	7.51659e-08	97.0878	99.9839	152.962	365.964	578.033	307.419	296.782		139.432	143.686	218.518	515.32	857.955	415.805	437.122
AT5G58080	ARR18, RR18, response regulator 18	2.20781	1.30494	8.85294	0.00292618	0.00865218	0.0674601	0.65393	0.756968	1.43464	1.67114	2.22467	1.47073		0.0912446	0.963155	1.08711	2.0617	2.38737	3.1326	2.18295
ATCG00430	PSBG, photosystem II reaction center protein G	2.20735	5.29867	18.4841	1.71326e-05	9.24108e-05	13.1457	12.4321	41.2906	59.2147	139.906	50.3262	46.6517		19.362	17.8542	59.3384	84.5932	197.004	74.6976	63.0997
AT4G39710	FKBP16-2, FK506-binding protein 16-2	2.2068	6.44624	31.8285	1.684e-08	1.90894e-07	26.0272	26.87	57.5728	119.979	178.51	93.3468	98.9978		35.2036	39.5761	82.6825	172.42	255.017	131.443	146.939
AT3G27160	GHS1, Ribosomal protein S21 family protein	2.20669	7.81115	31.9457	1.5854e-08	1.80813e-07	85.1902	94.0532	130.973	366.966	504.446	239.929	253.867		122.345	135.163	187.106	516.73	748.733	324.521	373.914
AT2G38110	ATGPAT6, GPAT6, glycerol-3-phosphate acyltransferase 6	2.20632	6.05452	19.3944	1.06318e-05	6.01182e-05	14.0753	14.363	13.7731	9.10972	33.2582	79.7407	73.2734		20.2275	20.5187	19.3941	13.5213	44.9841	117.448	105.231
AT1G70760	CRR23, inorganic carbon transport protein-related	2.20566	6.51356	24.9345	5.93113e-07	4.6408e-06	21.1857	28.8726	81.9255	143.94	194.041	129.443	126.268		31.4452	39.0522	120.666	206.717	278.855	184.92	177.8
AT1G68010	ATHPR1, HPR, hydroxypyruvate reductase	2.20563	9.34505	18.5419	1.66214e-05	9.00859e-05	80.9088	89.5083	288.819	609.208	578.885	436.957	439.269		115.585	126.038	428.685	823.997	852.624	627.531	631.269
AT1G61300	LRR and NB-ARC domains-containing disease resistance protein	2.20504	4.8622	34.0311	5.42372e-09	6.94772e-08	2.85928	3.49802	6.4416	15.152	19.526	11.3199	10.8141		4.10632	5.02698	9.20237	21.3358	28.9818	15.311	15.9278
AT5G43450	2-oxoglutarate (2OG) and Fe(II)-dependent oxygenase superfamily protein	2.20485	4.79101	19.5061	1.00277e-05	5.69705e-05	3.49196	3.63486	16.0893	16.8992	34.1018	29.884	24.9998		5.01827	5.19269	22.6556	25.083	46.125	44.0154	35.9032
AT3G18690	MKS1, MAP kinase substrate 1	2.20434	4.66724	53.3293	2.82061e-13	8.6703e-12	10.36	10.1994	9.83468	33.6517	19.6766	42.4243	41.5697		15.259	14.6477	14.1333	48.0743	27.707	62.969	56.226
AT2G46430	ATCNGC3, CNGC3, CNGC3.C, cyclic nucleotide gated channel 3	2.20208	3.53178	33.7969	6.11749e-09	7.69023e-08	1.87518	2.14284	1.50106	5.38411	3.67469	6.54568	9.31423		2.69481	3.06123	2.11367	7.99146	4.97028	9.64094	13.3765
AT5G36220	CYP81D1, CYP91A1, cytochrome p450 81d1	2.20129	2.34309	15.263	9.35323e-05	0.000415056	1.27163	0.765289	1.51337	2.70621	1.63939	5.39112	6.56805		1.87295	1.09906	2.17485	3.86604	2.30845	8.00187	8.88375
AT1G04350	2-oxoglutarate (2OG) and Fe(II)-dependent oxygenase superfamily protein	2.20103	4.95879	23.7569	1.09304e-06	7.94206e-06	4.21848	4.38842	16.2163	34.7209	26.5438	26.0703	24.4663		6.05832	6.30656	23.1664	48.891	39.3981	35.2618	36.0358
AT1G80640	Protein kinase superfamily protein	2.20048	5.75599	42.3139	7.77392e-11	1.4983e-09	15.1797	10.981	10.7129	46.6172	54.664	30.191	28.3712		21.8002	15.7806	15.3043	65.6425	81.1359	40.8354	41.7872
AT1G70000	myb-like transcription factor family protein	2.20012	3.67485	14.9666	0.000109433	0.000476821	1.15077	1.78481	7.58331	17.0285	11.0558	9.5219	9.73126		1.65376	2.54975	10.6782	25.2748	14.9538	14.0245	13.9754
AT1G05680	UGT74E2, Uridine diphosphate glycosyltransferase 74E2	2.20004	6.0454	18.8296	1.42933e-05	7.86319e-05	8.32135	6.25176	35.4837	71.5299	51.7053	53.5244	49.1705		11.2552	9.20804	50.9595	102.795	73.8654	75.3686	72.9822
AT1G73655	FKBP-like peptidyl-prolyl cis-trans isomerase family protein	2.19779	6.91218	34.8686	3.52728e-09	4.71564e-08	40.8799	55.8432	69.5018	175.297	279.468	141.81	132.869		58.4003	78.6338	103.159	237.101	411.62	203.659	190.945
AT1G15730	Cobalamin biosynthesis CobW-like protein	2.19666	6.05998	69.0492	9.60382e-17	5.54028e-15	15.3078	18.1405	17.7941	56.2575	54.0179	56.2299	61.3516		21.5551	26.9254	24.0678	82.8601	77.5773	80.8074	87.6459
AT1G68590	Ribosomal protein PSRP-3/Ycf65	2.19657	7.66389	29.9827	4.35926e-08	4.53562e-07	69.741	98.9326	145.455	388.842	482.928	255.331	253.306		99.6309	139.309	215.894	525.937	711.291	366.69	364.024
AT2G37240	Thioredoxin superfamily protein	2.19488	5.42653	35.6379	2.3762e-09	3.34116e-08	11.2477	9.21326	25.6878	52.6784	53.8949	50.6541	48.9406		15.2133	13.57	36.8912	75.7036	76.9934	71.3269	72.6409
AT2G04039	unknown protein; FUNCTIONS IN: molecular_function unknown; LOCATED IN: chloroplast; EXPRESSED IN: 21 plant structures; EXPRESSED DURING: 13 growth stages; CONTAINS InterPro DOMAIN/s: Protein of unknown function DUF2996 (InterPro:IPR021374); Has 159 Blast hits to 159 proteins in 52 species: Archae - 0; Bacteria - 76; Metazoa - 0; Fungi - 0; Plants - 38; Viruses - 0; Other Eukaryotes - 45 (source: …	2.19414	5.77236	27.1158	1.91626e-07	1.71419e-06	9.66646	14.84	39.081	73.432	76.0374	66.1703	70.0205		14.3476	20.0722	57.5614	105.458	109.273	94.5298	98.597
AT1G52920	GCR2, GPCR, G protein coupled receptor	2.19366	1.60696	16.0183	6.27336e-05	0.00029289	0.873053	1.00914	0.816375	2.51874	2.69038	3.12632	3.71704		1.24723	1.42098	1.21172	3.40677	3.96259	4.48982	5.34172
AT3G63170	Chalcone-flavanone isomerase family protein	2.19232	5.51948	42.4132	7.38878e-11	1.43557e-09	8.87365	17.7084	15.4701	39.2249	61.1513	46.1417	39.502		12.7522	25.2979	21.7837	58.2202	82.7114	67.9608	56.7303
AT5G01560	LECRKA4.3, lectin receptor kinase a4.3	2.18985	2.18281	6.91151	0.00856428	0.0219758	0.33494	1.16567	0.71067	5.27431	0.1443	1.75389	2.64353		0.471634	1.73016	0.961231	7.76839	0.207234	2.5205	3.7765
AT1G66200	ATGSR2, GSR2, glutamine synthase clone F11	2.18985	8.14258	31.2922	2.21973e-08	2.4535e-07	52.6784	50.83	116.92	279.274	208.637	261.14	235.329		78.1888	68.7512	172.208	401.077	299.83	373.06	331.37
AT5G37600	ATGLN1;1, ATGSR1, GLN1;1, GSR 1, glutamine synthase clone R1	2.18974	6.61491	28.7602	8.1918e-08	8.00411e-07	19.4637	46.6165	11.7114	61.6201	82.0282	101.52	100.715		27.9712	66.5956	16.4911	91.4607	110.949	149.526	144.64
AT5G67385	Phototropic-responsive NPH3 family protein	2.18941	5.81367	29.7848	4.82757e-08	4.96764e-07	9.33645	7.4079	15.868	57.8207	34.3434	27.5792	22.4422		12.6282	10.9109	22.7886	83.0936	49.0624	38.8347	33.3102
AT3G04210	Disease resistance protein (TIR-NBS class)	2.18922	4.16717	14.8789	0.000114636	0.000497177	1.78481	3.93848	5.10797	14.1233	22.5163	5.33427	4.58551		2.51322	5.84575	6.90888	20.8019	32.3365	7.66584	6.55079
AT5G22690	Disease resistance protein (TIR-NBS-LRR class) family	2.18918	6.63589	31.1597	2.3765e-08	2.60456e-07	9.32088	14.0382	10.9716	27.2044	16.0686	54.2943	58.7947		12.6071	20.6765	15.7568	39.0952	22.9554	76.4526	87.267
AT2G23760	BLH4, SAW2, BEL1-like homeodomain 4	2.18841	4.1638	33.9393	5.68576e-09	7.23388e-08	1.73336	2.33817	4.70144	8.65239	10.449	10.5542	9.5754		2.491	3.34028	6.62018	12.8425	14.133	15.545	13.7516
AT3G53960	Major facilitator superfamily protein	2.18837	4.84265	31.8677	1.65036e-08	1.87713e-07	3.25881	4.03582	8.91221	20.3381	10.7303	20.5941	21.5156		4.6832	5.76551	12.5494	30.1872	14.5135	30.3324	30.8994
AT4G36030	ARO3, armadillo repeat only 3	2.18725	4.6229	37.7324	8.11435e-10	1.26561e-08	2.77199	5.39648	4.06909	16.1303	6.99065	15.7694	15.8892		3.74931	7.94832	5.84378	23.1807	9.98672	22.2051	23.5839
AT1G19150	LHCA2*1, LHCA6, photosystem I light harvesting complex gene 6	2.18679	6.3762	21.4205	3.68814e-06	2.34361e-05	14.1091	21.192	57.2877	104.349	153.783	71.9718	77.4933		20.276	30.2746	80.6678	154.882	208.003	106.005	111.291
AT4G34230	ATCAD5, CAD-5, CAD5, cinnamyl alcohol dehydrogenase 5	2.18661	6.19234	30.1741	3.94955e-08	4.15294e-07	17.6013	15.2064	32.9549	103.805	33.6848	74.4053	81.6522		24.7847	22.5704	44.5738	152.892	48.376	106.927	116.647
AT3G63490	Ribosomal protein L1p/L10e family	2.1864	8.92632	29.7207	4.98996e-08	5.12223e-07	106.631	125.99	164.951	491.736	548.351	342.76	352.287		152.331	177.409	244.832	665.108	807.652	492.252	506.269
AT5G64040	PSAN, photosystem I reaction center subunit PSI-N, chloroplast, putative / PSI-N, putative (PSAN)	2.18638	9.12955	21.6332	3.30089e-06	2.12714e-05	198.857	189.447	381.922	894.142	1281.85	565.854	606.618		268.968	279.031	548.494	1284.96	1831.23	796.788	900.383
AT5G51950	Glucose-methanol-choline (GMC) oxidoreductase family protein	2.18422	2.95739	4.43654	0.0351775	0.072976	1.2077	2.63454	0.755603	0.063711	0.364213	11.4573	9.67369		1.7253	3.70973	1.12152	0.0861736	0.53644	16.4543	13.902
ATCG00680	PSBB, photosystem II reaction center protein B	2.18399	5.08797	17.8333	2.41121e-05	0.00012536	5.20693	3.61378	17.1554	16.3441	48.2347	25.3876	25.0044		7.66915	5.18989	24.6539	23.3489	67.9201	37.6819	33.8202
AT4G23890	unknown protein; FUNCTIONS IN: molecular_function unknown; INVOLVED IN: biological_process unknown; LOCATED IN: chloroplast thylakoid membrane, chloroplast; EXPRESSED IN: 22 plant structures; EXPRESSED DURING: 13 growth stages; CONTAINS InterPro DOMAIN/s: Protein of unknown function DUF3252 (InterPro:IPR021659); Has 287 Blast hits to 287 proteins in 81 species: Archae - 0; Bacteria - 118; Metazoa…	2.18364	6.53855	32.8917	9.74373e-09	1.1749e-07	22.604	25.1272	55.9181	69.4288	112.201	141.72	144.241		32.2917	35.3821	82.9975	93.9073	165.257	203.53	207.288
AT1G74730	Protein of unknown function (DUF1118)	2.18334	7.11781	29.6559	5.1596e-08	5.28993e-07	43.6828	48.7638	90.7724	216.184	292.408	141.891	146.625		64.837	65.9565	133.696	310.47	420.217	202.703	206.465
AT4G26670	Mitochondrial import inner membrane translocase subunit Tim17/Tim22/Tim23 family protein	2.18181	4.98803	31.5866	1.90742e-08	2.13067e-07	8.92684	14.7739	8.32881	24.9282	58.5384	27.7415	27.1142		12.8287	21.1058	11.7279	37.0002	79.1772	40.8596	38.9397
AT4G04695	CPK31, calcium-dependent protein kinase 31	2.18115	2.12453	12.97	0.000316527	0.00122432	0.616971	1.0836	1.82066	3.48725	6.50272	2.84054	2.52325		0.868766	1.60836	2.46257	5.13627	9.33881	4.08212	3.60467
AT3G01550	ATPPT2, PPT2, phosphoenolpyruvate (pep)/phosphate translocator 2	2.18015	4.76899	25.5355	4.34313e-07	3.50887e-06	5.48685	5.51458	10.5796	39.4593	24.7278	13.7616	15.1819		8.14396	7.45886	15.5824	56.669	35.5361	19.6596	21.3778
AT1G52290	Protein kinase superfamily protein	2.17856	3.75593	38.033	6.95566e-10	1.10224e-08	4.03595	3.00722	1.81791	9.6087	10.5945	8.9394	9.0648		5.76568	4.23451	2.69826	12.9964	15.6043	12.8382	13.0269
AT3G19800	Protein of unknown function (DUF177)	2.17795	5.66593	48.8609	2.7477e-12	6.96015e-11	17.1728	17.8122	29.8437	66.4722	82.7101	72.2773	63.1914		24.1812	26.4381	40.3657	97.9051	118.783	103.869	90.2742
AT1G08900	Major facilitator superfamily protein	2.17626	2.88699	22.5011	2.10025e-06	1.41855e-05	1.68632	0.999139	2.86009	5.96864	5.84268	6.57828	6.06697		2.28087	1.4716	4.10748	8.57748	8.34675	9.26299	9.00501
AT1G32060	PRK, phosphoribulokinase	2.17619	9.58238	20.5846	5.7054e-06	3.44348e-05	125.089	149.613	305.417	713.279	844.076	482.248	485.613		179.765	213.734	430.063	1058.7	1141.67	710.29	697.408
AT5G21020	unknown protein; FUNCTIONS IN: molecular_function unknown; INVOLVED IN: biological_process unknown; LOCATED IN: endomembrane system; Has 35333 Blast hits to 34131 proteins in 2444 species: Archae - 798; Bacteria - 22429; Metazoa - 974; Fungi - 991; Plants - 531; Viruses - 0; Other Eukaryotes - 9610 (source: NCBI BLink).	2.17557	6.81388	25.7127	3.96211e-07	3.24619e-06	44.279	34.4301	69.4789	71.1409	96.84	245.203	259.973		59.8905	50.7111	99.7813	102.236	138.344	345.274	385.87
AT4G09010	APX4, TL29, ascorbate peroxidase 4	2.17493	8.12985	30.7249	2.9732e-08	3.19411e-07	68.7081	74.6503	116.141	301.03	390.018	216.43	214.887		92.9325	109.95	166.794	432.607	557.173	304.759	318.95
AT2G33800	Ribosomal protein S5 family protein	2.17448	8.78315	28.4576	9.57718e-08	9.17677e-07	122.407	157.807	177.629	573.787	665.754	366.637	366.02		172.364	234.228	240.255	845.116	956.116	526.891	522.891
AT3G54810	BME3, BME3-ZF, GATA8, Plant-specific GATA-type zinc finger transcription factor family protein	2.17428	7.9949	41.8254	9.97961e-11	1.87619e-09	59.8801	58.8041	60.4485	141.782	141.392	265.52	247.727		85.9961	84.5068	86.3557	199.645	209.863	359.134	364.87
AT3G47950	AHA4, HA4, H(+)-ATPase 4	2.17408	3.86247	39.3801	3.48841e-10	5.8821e-09	1.09523	2.14688	2.10243	5.45607	5.54425	5.97989	6.63048		1.56463	3.02306	3.12057	7.37971	8.16596	8.58795	9.52861
AT1G76410	ATL8, RING/U-box superfamily protein	2.17394	2.63516	15.2232	9.55228e-05	0.000423331	1.84578	3.07374	4.21597	3.8896	6.95804	16.4805	14.2795		2.59908	4.56226	5.7024	5.72888	9.99271	23.6839	20.3995
AT2G40880	ATCYSA, CYSA, FL3-27, cystatin A	2.17179	3.76207	24.955	5.86836e-07	4.60636e-06	6.65597	4.27652	14.4605	22.9674	19.427	38.1316	33.2536		9.37238	6.34749	19.5588	33.8281	27.8999	54.7986	47.5055
AT3G04790	Ribose 5-phosphate isomerase, type A protein	2.17055	7.44106	20.0362	7.59912e-06	4.42625e-05	21.9833	30.0841	54.434	156.801	175.037	63.4126	59.8216		31.5921	42.9777	76.6494	232.734	236.749	93.3987	85.9121
AT1G17360	BEST Arabidopsis thaliana protein match is: COP1-interacting protein-related (TAIR:AT1G72410.1); Has 9949 Blast hits to 7480 proteins in 576 species: Archae - 12; Bacteria - 1007; Metazoa - 3636; Fungi - 982; Plants - 444; Viruses - 50; Other Eukaryotes - 3818 (source: NCBI BLink).	2.17046	7.47735	38.5696	5.28364e-10	8.57446e-09	17.1383	21.267	21.8092	70.5573	33.3962	76.1849	86.7309		24.6129	30.5626	31.1562	99.3529	49.5688	103.045	127.743
AT3G57730	Protein kinase superfamily protein	2.16845	4.4445	25.7674	3.85144e-07	3.17094e-06	6.7369	3.64068	5.9723	12.4945	6.65135	24.6451	29.283		9.48634	5.40374	8.07796	18.4028	9.55227	35.4173	41.8332
AT5G63020	Disease resistance protein (CC-NBS-LRR class) family	2.16819	4.3171	32.1404	1.43422e-08	1.65816e-07	2.33493	2.18695	3.79033	12.5583	10.2891	6.52889	6.31861		3.43906	3.14076	5.44705	17.9405	14.4883	9.69062	8.54637
ATCG00420	NDHJ, NADH dehydrogenase subunit J	2.16817	4.74649	17.3526	3.10468e-05	0.000157478	12.636	11.6322	42.029	40.6208	134.576	52.1888	60.8039		18.7552	15.7334	61.9034	58.3371	193.399	74.556	85.6189
AT2G02080	AtIDD4, IDD4, indeterminate(ID)-domain 4	2.16799	4.98221	56.2732	6.30703e-14	2.19962e-12	8.1886	5.26663	7.11429	17.2117	25.2068	24.3584	22.4797		11.5305	7.81708	9.62257	25.3507	36.2005	35.0053	32.1141
AT1G47960	ATC/VIF1, C/VIF1, cell wall / vacuolar inhibitor of fructosidase 1	2.16742	3.30618	7.9075	0.00492304	0.0136082	2.14016	2.5399	2.99648	2.63576	0.474574	17.1726	15.1924		3.07357	3.65006	4.28073	3.71146	0.704394	23.2271	22.3765
ATCG00120	ATPA, ATP synthase subunit alpha	2.1673	4.71934	23.3245	1.36849e-06	9.71437e-06	5.32237	3.72037	11.4594	14.5659	38.0655	17.4489	18.642		7.49452	5.52202	15.4997	21.4538	54.6674	25.0756	26.6316
AT5G38980	unknown protein; FUNCTIONS IN: molecular_function unknown; INVOLVED IN: biological_process unknown; LOCATED IN: endomembrane system; EXPRESSED IN: 22 plant structures; EXPRESSED DURING: 13 growth stages; Has 3 Blast hits to 3 proteins in 1 species: Archae - 0; Bacteria - 0; Metazoa - 0; Fungi - 0; Plants - 3; Viruses - 0; Other Eukaryotes - 0 (source: NCBI BLink).	2.16715	5.63875	34.7603	3.72904e-09	4.96174e-08	24.9298	28.1767	48.9439	139.807	134.909	85.952	79.172		36.7183	40.4657	70.3369	199.726	189.967	127.576	107.086
AT5G54720	Ankyrin repeat family protein	2.1661	1.20168	10.9725	0.000924742	0.00316226	0.891747	1.28509	1.42947	6.30043	3.20154	2.33394	3.74052		1.31343	1.84556	2.05427	9.00069	4.50814	3.4642	5.05932
AT5G40730	AGP24, ATAGP24, arabinogalactan protein 24	2.16537	1.32307	9.07131	0.0025965	0.00781317	2.22842	2.31139	2.12652	12.9408	1.62589	9.05128	5.44556		3.20244	3.30202	2.99439	19.2077	2.19914	13.3314	7.82058
AT5G58250	unknown protein; FUNCTIONS IN: molecular_function unknown; INVOLVED IN: biological_process unknown; LOCATED IN: thylakoid, chloroplast; EXPRESSED IN: 22 plant structures; EXPRESSED DURING: 14 growth stages; CONTAINS InterPro DOMAIN/s: Protein of unknown function DUF2488 (InterPro:IPR019616); Has 1807 Blast hits to 1807 proteins in 277 species: Archae - 0; Bacteria - 0; Metazoa - 736; Fungi - 347;…	2.16509	6.70969	40.1229	2.3848e-10	4.14143e-09	42.3376	48.9487	54.2036	195.724	196.678	113.382	115.719		62.8404	66.2065	79.835	281.087	282.644	161.976	162.946
AT2G41210	PIP5K5, phosphatidylinositol- 4-phosphate 5-kinase 5	2.16252	3.54217	22.2405	2.40547e-06	1.60095e-05	0.916012	1.61195	2.46023	3.73894	2.89735	8.33121	7.5173		1.31552	2.31652	3.51464	5.26486	4.30044	11.2686	11.072
AT1G66910	Protein kinase superfamily protein	2.16048	3.09497	14.6172	0.00013171	0.00055989	0.687238	1.14871	3.19545	6.87676	7.41915	3.56163	3.87151		1.02004	1.55372	4.70649	9.87598	10.662	5.08808	5.45154
AT2G23180	CYP96A1, cytochrome P450, family 96, subfamily A, polypeptide 1	2.1599	1.58728	9.43203	0.00213228	0.00657361	0.550801	1.05976	0.523117	0.544818	3.9686	2.54335	2.19168		0.817537	1.4334	0.770484	0.782434	5.70324	3.63339	3.08615
AT1G29070	Ribosomal protein L34	2.15953	7.98051	25.5033	4.41623e-07	3.5594e-06	103.49	117.549	170.343	459.949	660.918	269.424	270.264		153.607	158.993	250.893	660.551	949.799	384.894	380.564
AT3G20100	CYP705A19, cytochrome P450, family 705, subfamily A, polypeptide 19	2.15924	7.19048	40.0906	2.42459e-10	4.2062e-09	23.2009	26.9753	45.945	77.8548	89.7079	130.982	126.266		34.4364	36.486	67.6711	111.81	128.918	187.119	177.798
AT1G04640	LIP2, lipoyltransferase 2	2.1582	4.77293	35.7586	2.23345e-09	3.17554e-08	6.87412	10.0711	11.8115	36.7003	41.3885	22.3257	22.285		9.67956	14.9483	15.9759	54.0548	59.4396	32.0841	31.836
AT5G36120	atylmg3, CCB3, YLMG3, cofactor assembly, complex C (B6F)	2.15818	4.43303	22.0475	2.65988e-06	1.75502e-05	7.66132	13.3833	18.1692	48.1716	69.4297	23.0171	25.7478		11.0027	19.233	25.9562	67.8312	103.052	31.1323	37.9233
AT1G57770	FAD/NAD(P)-binding oxidoreductase family protein	2.1573	5.74035	32.3934	1.25911e-08	1.48216e-07	6.26908	10.1119	16.6236	45.4464	39.9935	29.6457	27.2156		9.30499	13.6771	24.4845	65.2673	57.4743	42.3514	38.3227
AT5G66190	ATLFNR1, FNR1, ferredoxin-NADP(+)-oxidoreductase 1	2.156	9.46877	23.6148	1.17678e-06	8.50037e-06	128.39	158.813	273.534	568.591	808.604	524.402	514.494		190.566	214.806	402.881	816.576	1162.04	749.153	724.468
AT2G29450	AT103-1A, ATGSTU1, ATGSTU5, GSTU5, glutathione S-transferase tau 5	2.15583	9.13048	23.5955	1.18866e-06	8.56415e-06	182.511	219.999	316.33	1100.45	375.995	776.132	882.786		262.111	316.158	451.904	1549.57	558.077	1049.77	1300.23
AT4G26090	RPS2, NB-ARC domain-containing disease resistance protein	2.15525	4.51098	49.76	1.73754e-12	4.57326e-11	2.1948	3.16495	2.41467	7.68807	10.286	7.93943	7.42972		3.15413	4.52139	3.40014	11.4111	13.9125	11.6938	10.6701
AT1G52710	Rubredoxin-like superfamily protein	2.15435	4.38213	36.3623	1.63844e-09	2.38956e-08	11.472	8.33285	14.3722	19.1136	35.6584	51.9157	43.3028		15.5166	12.2732	20.6404	27.468	50.941	73.1034	64.2729
AT2G46400	ATWRKY46, WRKY46, WRKY DNA-binding protein 46	2.15418	7.89422	35.7273	2.26958e-09	3.21811e-08	75.0088	90.439	70.0122	230.627	129.448	330.822	342.358		107.156	127.349	103.917	311.939	190.661	475.106	491.999
AT1G08320	bZIP21, TGA9, bZIP transcription factor family protein	2.15352	2.99491	27.4577	1.60567e-07	1.46045e-06	1.23245	1.90583	1.83485	4.33262	6.31422	5.27598	5.5895		1.66698	2.80704	2.6351	6.22637	9.02039	7.42919	8.29632
AT5G55720	Pectin lyase-like superfamily protein	2.15309	1.46933	10.5339	0.00117202	0.00388484	0.432634	0.495284	1.39366	1.32885	2.8694	2.54853	3.51006		0.585167	0.729491	2.00148	1.90967	4.09918	3.58863	5.20987
AT1G59700	ATGSTU16, GSTU16, glutathione S-transferase TAU 16	2.15225	4.93919	34.8636	3.5364e-09	4.72408e-08	5.99627	9.94519	18.4116	37.7029	33.395	39.6569	39.601		8.61718	14.2075	25.9257	55.9612	45.1691	58.4095	56.8725
AT2G01870	unknown protein; FUNCTIONS IN: molecular_function unknown; INVOLVED IN: biological_process unknown; LOCATED IN: chloroplast thylakoid membrane, chloroplast; EXPRESSED IN: 22 plant structures; EXPRESSED DURING: 13 growth stages; Has 11 Blast hits to 11 proteins in 5 species: Archae - 0; Bacteria - 0; Metazoa - 0; Fungi - 0; Plants - 11; Viruses - 0; Other Eukaryotes - 0 (source: NCBI BLink).	2.152	2.53647	12.076	0.000510755	0.0018655	0.92482	2.62385	3.84348	8.80893	13.3549	4.79211	4.49562		1.25088	3.86459	5.51976	12.6592	19.0786	6.74785	6.6727
AT4G01870	tolB protein-related	2.15165	7.9533	23.4189	1.30295e-06	9.29221e-06	29.6764	60.8157	53.202	224.267	58.6241	156.929	186.927		44.0477	82.2575	78.3598	322.078	84.2482	224.186	263.216
AT1G29390	COR314-TM2, COR413IM2, cold regulated 314 thylakoid membrane 2	2.15102	6.27524	33.2634	8.04814e-09	9.9174e-08	15.8122	30.5399	37.6858	56.6104	125.758	91.6428	90.2788		22.2654	45.3294	50.9726	83.3798	180.605	131.699	128.971
ATCG00180	RPOC1, DNA-directed RNA polymerase family protein	2.1509	4.05138	33.929	5.71591e-09	7.26591e-08	3.68781	2.5378	3.61782	9.96535	15.178	7.18243	9.23394		5.29972	3.62546	5.09432	14.7912	20.5294	10.5788	13.2612
AT3G14050	AT-RSH2, ATRSH2, RSH2, RELA/SPOT homolog 2	2.15072	7.34103	29.4687	5.68277e-08	5.74933e-07	16.3239	25.4461	30.9684	76.939	33.7951	98.5953	112.415		23.4433	36.5684	44.2409	108.339	50.161	133.357	165.573
AT3G25690	CHUP1, Hydroxyproline-rich glycoprotein family protein	2.14998	7.92074	31.7713	1.73438e-08	1.9621e-07	20.2605	20.7219	43.9377	91.2026	107.361	83.2837	84.1857		30.0721	28.0279	64.7146	130.98	154.287	118.978	118.543
AT4G34750	SAUR-like auxin-responsive protein family	2.14987	1.9203	12.7347	0.000358928	0.00136691	1.08959	2.40437	1.21252	3.26593	8.60605	4.22343	3.92639		1.56481	3.4553	1.73219	4.59881	12.7737	5.71249	5.78307
AT3G57020	Calcium-dependent phosphotriesterase superfamily protein	2.14977	2.57433	12.9461	0.000320593	0.00123862	0.842464	0.840993	3.46142	6.1341	2.9994	7.2964	6.4109		1.25044	1.1375	5.09823	8.80942	4.31041	10.4235	9.02729
AT1G72920	Toll-Interleukin-Resistance (TIR) domain family protein	2.14952	5.10996	20.2731	6.71383e-06	3.96962e-05	4.76412	9.3227	24.2074	31.7418	60.8647	39.3746	34.285		6.84194	13.3976	34.5823	44.6961	90.3395	53.257	50.4975
AT4G16740	ATTPS03, TPS03, terpene synthase 03	2.14841	2.40169	7.30001	0.00689543	0.0182574	0.592382	2.17299	0.805709	0.301851	7.92702	3.53394	3.51035		0.801238	3.20054	1.15711	0.433788	11.3244	4.9762	5.2103
AT1G61120	GES, TPS04, TPS4, terpene synthase 04	2.14817	3.36281	11.7873	0.000596361	0.00214744	1.68099	1.70478	0.925066	1.37831	1.09584	7.33828	9.45911		2.40143	2.40053	1.37305	1.86427	1.61403	10.5388	13.5936
AT1G45474	LHCA5, photosystem I light harvesting complex gene 5	2.14767	6.77519	26.5273	2.59836e-07	2.22292e-06	21.2124	45.284	74.3604	167.514	195.278	121.63	120.267		31.2432	65.0341	106.863	239.308	274.974	180.531	162.67
AT4G23920	ATUGE2, UGE2, UDP-D-glucose/UDP-D-galactose 4-epimerase 2	2.14514	5.47622	31.5143	1.97972e-08	2.20559e-07	12.8472	13.7858	12.2818	32.8757	15.9985	57.8771	64.3853		18.0904	20.4618	16.612	48.4217	22.976	83.1746	91.9797
AT4G23030	MATE efflux family protein	2.14511	2.00181	16.5916	4.63565e-05	0.000224068	1.18978	1.02473	0.996956	3.86682	2.17391	2.88751	4.88461		1.7087	1.47263	1.42423	5.44494	3.22667	3.90557	7.19441
AT1G05190	emb2394, Ribosomal protein L6 family	2.14451	8.24402	28.8279	7.91029e-08	7.75605e-07	105.439	124.458	161.878	453.874	594.596	305.344	298.75		150.629	175.251	240.271	613.896	875.764	438.516	429.331
AT1G70410	ATBCA4, BCA4, CA4, beta carbonic anhydrase 4	2.14417	6.89322	25.628	4.13982e-07	3.37538e-06	20.2599	23.261	61.5656	159.78	101.934	91.9957	97.9353		28.943	32.7542	91.3799	216.113	150.135	132.119	140.742
AT1G60060	Serine/threonine-protein kinase WNK (With No Lysine)-related	2.14354	5.18129	54.5974	1.47934e-13	4.77384e-12	12.0227	10.6037	7.707	31.149	38.5406	27.9025	30.2471		17.1754	14.9313	11.4392	42.1311	56.7654	40.0719	43.4679
AT5G02230	Haloacid dehalogenase-like hydrolase (HAD) superfamily protein	2.14353	5.97045	49.2887	2.20933e-12	5.71678e-11	15.4053	25.8394	27.3377	74.5221	54.16	86.2401	83.0074		22.1241	37.1335	39.0542	104.936	80.3879	116.646	122.259
AT5G05190	Protein of unknown function (DUF3133)	2.1435	4.69697	40.836	1.65555e-10	2.97627e-09	3.88611	5.88521	3.16063	19.5441	10.6477	12.2146	12.4205		5.5847	8.40752	4.45053	29.0087	14.4018	17.9905	17.8375
AT3G15360	ATHM4, ATM4, TRX-M4, thioredoxin M-type 4	2.1433	7.6451	25.7	3.98831e-07	3.26607e-06	51.1321	76.1384	140.637	241.274	429.748	224.771	249.125		75.8937	102.983	207.14	346.503	617.587	321.105	350.798
AT2G42200	SPL9, squamosa promoter binding protein-like 9	2.14311	4.97056	55.1495	1.117e-13	3.68939e-12	6.74957	9.15054	9.39083	26.5993	29.9528	28.0685	23.4996		9.94125	13.1415	13.4955	37.9994	42.1771	41.6612	31.7849
AT1G13960	WRKY4, WRKY DNA-binding protein 4	2.1428	4.48646	42.2536	8.01716e-11	1.53291e-09	4.98349	4.16311	4.98193	12.7177	8.39118	18.8248	21.5831		7.16173	5.94735	7.01513	18.8765	11.3497	27.7265	30.9963
AT3G26650	GAPA, GAPA-1, glyceraldehyde 3-phosphate dehydrogenase A subunit	2.14267	10.7602	17.6241	2.6916e-05	0.000138697	298.808	347.295	704.577	1602.23	1822.95	1177.48	1156.52		440.106	498.764	1012.54	2288.93	2566.93	1747.69	1564.28
AT5G30510	ARRPS1, RPS1, ribosomal protein S1	2.14174	9.2323	25.3336	4.82242e-07	3.85725e-06	127.277	149.329	189.59	550.334	676.293	363.173	374.744		172.151	219.943	272.277	790.88	966.14	511.39	556.22
AT1G58180	ATBCA6, BCA6, beta carbonic anhydrase 6	2.14045	4.92584	22.9352	1.67554e-06	1.15596e-05	5.82258	4.38692	17.2272	20.4086	20.7654	40.5855	39.648		7.87545	6.46137	24.7406	29.329	29.6651	57.1492	58.8482
AT4G26070	ATMEK1, MEK1, MKK1, NMAPKK, MAP kinase/ ERK kinase 1	2.14031	3.65539	37.3183	1.00336e-09	1.54072e-08	3.18495	3.98948	2.92619	7.84458	13.5625	10.8341	10.7576		4.72732	5.39605	4.3099	11.2659	19.4905	15.4775	15.1479
AT1G48350	Ribosomal L18p/L5e family protein	2.14029	7.89876	34.7249	3.79738e-09	5.04471e-08	123.012	134.827	153.456	442.486	617.05	336.974	332.762		173.215	200.12	207.56	651.725	886.169	484.263	475.379
AT4G01150	unknown protein; FUNCTIONS IN: molecular_function unknown; INVOLVED IN: biological_process unknown; LOCATED IN: thylakoid, chloroplast thylakoid membrane, chloroplast, plastoglobule, chloroplast envelope; EXPRESSED IN: 23 plant structures; EXPRESSED DURING: 14 growth stages; BEST Arabidopsis thaliana protein match is: unknown protein (TAIR:AT4G38100.1); Has 323 Blast hits to 323 proteins in 59 sp…	2.13993	9.29144	22.6665	1.92701e-06	1.30942e-05	204.821	220.261	404.983	826.674	1286.06	701.58	703.977		292.604	310.153	601.103	1118.13	1894.2	1007.57	1011.68
AT1G64150	Uncharacterized protein family (UPF0016)	2.13987	5.7685	43.4149	4.42806e-11	9.09642e-10	16.1134	13.3956	19.6372	51.7174	71.6983	44.3174	39.2317		23.1411	19.2508	28.0534	72.8241	106.419	59.9424	57.7832
AT5G43780	APS4, Pseudouridine synthase/archaeosine transglycosylase-like family protein	2.13907	4.8438	16.1325	5.90616e-05	0.000277903	6.38572	8.76466	5.41872	7.91872	6.1271	40.1519	37.4997		9.12253	12.3417	8.04283	10.7106	9.02444	57.6637	53.8905
AT5G38990	Malectin/receptor-like protein kinase family protein	2.13894	5.19217	46.0214	1.16966e-11	2.69534e-10	3.75286	4.77935	7.32768	16.7841	18.9827	16.5313	15.5655		5.3932	6.8277	10.3182	24.9121	25.6754	24.3484	22.3542
ATCG00720	PETB, photosynthetic electron transfer B	2.13842	3.46867	23.0983	1.53927e-06	1.07322e-05	6.23397	4.49185	9.99304	14.4369	35.1703	18.7881	19.4374		8.95285	6.4552	14.2759	20.3288	52.2022	25.4122	28.6289
AT1G17420	LOX3, lipoxygenase 3	2.13826	9.90505	25.2046	5.15593e-07	4.09099e-06	106.33	156.942	131.072	487.854	264.546	458.975	485.11		149.724	232.944	177.284	718.547	379.925	659.59	693.02
AT4G13500	unknown protein; FUNCTIONS IN: molecular_function unknown; INVOLVED IN: biological_process unknown; LOCATED IN: chloroplast; BEST Arabidopsis thaliana protein match is: unknown protein (TAIR:AT2G05310.1); Has 50 Blast hits to 50 proteins in 20 species: Archae - 0; Bacteria - 0; Metazoa - 0; Fungi - 0; Plants - 50; Viruses - 0; Other Eukaryotes - 0 (source: NCBI BLink).	2.13762	5.56829	23.215	1.44863e-06	1.01676e-05	11.858	25.7512	48.9323	79.6424	135.443	68.3687	86.7431		17.6004	34.8304	72.071	114.378	194.644	97.6704	122.144
AT3G19810	Protein of unknown function (DUF177)	2.13728	5.15162	35.4444	2.62438e-09	3.61765e-08	10.9313	10.3812	9.7716	41.4139	44.4533	19.7866	23.3154		14.7853	15.2902	14.0334	59.5156	63.5052	27.8618	34.6063
AT1G70790	Calcium-dependent lipid-binding (CaLB domain) family protein	2.13673	5.73287	34.6134	4.02136e-09	5.29218e-08	17.621	30.9152	22.0051	35.6891	63.5639	101.671	106.897		23.8336	45.5341	31.6024	51.2885	90.8064	143.165	158.663
AT1G28330	DRM1, DYL1, dormancy-associated protein-like 1	2.13668	6.92201	29.8148	4.75351e-08	4.90393e-07	52.1986	46.0642	44.7717	60.858	108.649	223.592	231.559		75.0141	65.8066	63.0438	90.3296	146.956	329.322	332.551
AT3G51820	ATG4, CHLG, G4, UbiA prenyltransferase family protein	2.13646	7.50759	38.7389	4.84468e-10	7.90783e-09	37.4814	44.074	57.8157	170.665	175.748	124.395	117.774		52.7782	65.4176	78.1999	251.368	252.399	178.767	168.251
AT5G61640	ATMSRA1, PMSR1, peptidemethionine sulfoxide reductase 1	2.13586	2.59636	12.3026	0.000452321	0.00167274	0.867436	2.03446	4.88444	5.28536	4.89561	12.8987	11.6754		1.2392	2.86476	7.24981	7.14882	7.21061	18.5243	16.7786
AT2G30040	MAPKKK14, mitogen-activated protein kinase kinase kinase 14	2.13583	7.3555	43.0535	5.32632e-11	1.06939e-09	49.0129	48.6574	39.8054	186.559	86.5401	164.297	147.859		70.0191	68.5153	59.0818	252.334	127.462	235.953	212.486
AT3G44890	RPL9, ribosomal protein L9	2.13581	7.90036	28.5016	9.36211e-08	9.01685e-07	101.374	95.8047	119.514	356.348	516.687	223.435	220.648		149.311	137.589	171.752	509.073	727.556	331.637	298.441
AT1G76600	unknown protein; FUNCTIONS IN: molecular_function unknown; INVOLVED IN: N-terminal protein myristoylation; LOCATED IN: nucleolus, nucleus; EXPRESSED IN: 24 plant structures; EXPRESSED DURING: 15 growth stages; BEST Arabidopsis thaliana protein match is: unknown protein (TAIR:AT1G21010.1); Has 220 Blast hits to 220 proteins in 14 species: Archae - 0; Bacteria - 0; Metazoa - 0; Fungi - 0; Plants - …	2.13566	7.458	34.5786	4.09385e-09	5.37916e-08	56.4237	69.9766	96.1676	349.33	168.581	220.692	208.8		83.1049	100.496	138.202	499.047	237.382	327.566	282.417
AT2G29180	unknown protein; FUNCTIONS IN: molecular_function unknown; INVOLVED IN: biological_process unknown; LOCATED IN: chloroplast thylakoid membrane; EXPRESSED IN: 23 plant structures; EXPRESSED DURING: 13 growth stages; Has 34 Blast hits to 33 proteins in 16 species: Archae - 0; Bacteria - 0; Metazoa - 0; Fungi - 0; Plants - 33; Viruses - 0; Other Eukaryotes - 1 (source: NCBI BLink).	2.13564	5.01595	24.9977	5.73981e-07	4.50966e-06	13.9035	16.5225	25.5198	75.5934	88.9133	33.1356	35.412		19.9806	23.6037	35.9348	112.201	120.262	48.8045	50.8565
ATCG00380	RPS4, chloroplast ribosomal protein S4	2.13516	2.19134	14.0747	0.000175696	0.000723795	1.58715	2.80185	4.6952	9.94275	13.6756	6.87298	8.06218		2.26738	3.94533	6.96893	13.4483	20.1424	9.87056	11.5861
AT5G63310	ATNDPK2, NDPK IA, NDPK IA IA, NDPK1A, NDPK2, nucleoside diphosphate kinase 2	2.13473	7.52598	33.2718	8.01358e-09	9.88205e-08	69.7665	77.2724	92.5289	311.909	330.752	172.947	185.269		102.757	110.974	132.972	445.589	465.738	256.7	250.589
ATCG00660	RPL20, ribosomal protein L20	2.13436	2.55136	15.8402	6.89234e-05	0.000317738	8.06039	4.19684	8.03754	15.1394	35.9941	13.2137	20.343		11.5149	5.90964	11.9299	20.4771	53.0147	18.9767	29.2348
AT5G57180	CIA2, chloroplast import apparatus 2	2.13408	6.60863	34.2065	4.95624e-09	6.40735e-08	18.6899	19.0735	21.9505	83.8186	80.5201	46.6689	37.4281		27.5278	27.3922	31.5449	119.742	113.382	69.2691	50.6241
AT3G28100	nodulin MtN21 /EamA-like transporter family protein	2.13402	2.14788	9.0026	0.00269595	0.00805343	0.506484	1.00588	2.66079	7.63997	1.2274	5.79531	3.52454		0.713188	1.49299	3.59891	11.2527	1.76272	8.32838	5.0351
AT5G02940	Protein of unknown function (DUF1012)	2.13376	8.20206	36.3452	1.65286e-09	2.40643e-08	37.0132	42.3139	54.998	108.18	181.472	138.618	143.248		54.9374	57.2325	81.005	155.362	260.791	198.027	201.71
AT5G01760	ENTH/VHS/GAT family protein	2.13374	1.15841	5.22443	0.0222717	0.0496845	0.225655	0.952117	0.265602	2.45524	0.056087	1.92544	1.83482		0.305215	1.40235	0.381442	3.52841	0.0801249	2.71125	2.72336
ATCG00530	YCF10, CemA-like proton extrusion protein-related	2.1325	2.80969	17.4926	2.88422e-05	0.000147494	3.15958	2.81229	6.3513	7.99698	20.6184	12.9083	10.8462		4.5406	4.01759	8.94338	11.8697	27.8879	19.0123	15.5766
AT3G50750	BEH1, BES1/BZR1 homolog 1	2.13246	2.42818	13.863	0.000196633	0.000802976	0.562464	2.01208	2.36989	6.02313	6.5585	4.98542	3.48973		0.760772	2.96354	3.40349	8.65579	9.36936	7.02006	5.17969
AT3G05200	ATL6, RING/U-box superfamily protein	2.13205	6.78766	51.856	5.97241e-13	1.71404e-11	20.787	29.4186	26.8517	87.4668	56.9197	92.3974	93.7166		29.2706	43.665	36.3188	128.827	81.7446	132.784	133.882
AT1G61890	MATE efflux family protein	2.1314	9.56281	27.2878	1.75317e-07	1.58179e-06	142.764	163.908	166.014	384.145	336.535	667.456	657.511		205.029	235.551	237.164	540.921	499.508	902.781	968.43
AT2G24180	CYP71B6, cytochrome p450 71b6	2.1314	5.48095	49.7704	1.72835e-12	4.5562e-11	9.65017	10.5166	11.9013	44.4082	23.2845	32.9051	35.6955		13.7861	14.8087	17.6647	60.0652	34.2951	47.2563	51.2977
AT4G21445	unknown protein; FUNCTIONS IN: molecular_function unknown; INVOLVED IN: biological_process unknown; LOCATED IN: chloroplast, chloroplast stroma; Has 30201 Blast hits to 17322 proteins in 780 species: Archae - 12; Bacteria - 1396; Metazoa - 17338; Fungi - 3422; Plants - 5037; Viruses - 0; Other Eukaryotes - 2996 (source: NCBI BLink).	2.13139	4.0645	26.7963	2.26073e-07	1.96908e-06	8.45352	6.97403	13.1644	36.7381	41.8439	21.7486	18.9329		12.0766	9.82025	19.5394	49.6908	61.6307	31.2339	27.2083
AT1G79410	5-Oct, AtOCT5, organic cation/carnitine transporter5	2.13091	3.30493	25.0378	5.62183e-07	4.42315e-06	2.54071	1.84962	2.51716	11.7158	5.25641	6.35659	5.6031		3.74214	2.65632	3.61739	16.737	7.40164	9.43488	7.57859
AT1G10050	glycosyl hydrolase family 10 protein / carbohydrate-binding domain-containing protein	2.12931	4.38537	23.136	1.50936e-06	1.05397e-05	2.21346	3.38871	2.30855	6.06753	2.73681	11.3375	14.4702		3.26014	4.86665	3.3176	8.66797	3.85375	16.8279	19.572
AT1G17860	Kunitz family trypsin and protease inhibitor protein	2.12779	5.63137	42.0014	9.12102e-11	1.72246e-09	24.4146	32.9083	25.038	84.3939	44.1696	109.834	116.331		36.2378	44.5108	36.8777	121.201	63.4757	156.908	163.808
AT4G18010	5PTASE2, AT5PTASE2, IP5PII, myo-inositol polyphosphate 5-phosphatase 2	2.12663	6.78444	61.7995	3.80269e-15	1.68127e-13	17.1846	19.2043	18.9483	58.5196	55.3003	58.8861	61.4622		24.6795	27.5984	27.0692	82.4024	82.0804	79.6476	90.5259
AT4G26950	Protein of unknown function, DUF584	2.12646	1.62192	5.3802	0.0203666	0.0461247	0	1.3148	3.48103	3.70878	6.08034	5.852	5.34388		0	1.95151	4.70834	5.46256	8.73221	8.40986	7.63418
AT1G68340	Protein of unknown function (DUF1639)	2.12429	4.06409	18.3247	1.86272e-05	9.9548e-05	7.00941	5.38958	7.11913	11.8167	5.58009	30.6073	37.5293		10.0135	7.58916	10.5667	15.9829	8.21875	43.9563	53.933
AT4G10380	NIP5;1, NLM6, NLM8, NOD26-like intrinsic protein 5;1	2.12313	1.54502	13.4068	0.000250714	0.000999121	0.906377	0.637896	0.795572	1.81391	1.56649	3.1807	3.49066		1.27628	0.946809	1.07607	2.67166	2.2497	4.57095	4.9867
ATCG00140	ATPH, ATP synthase subunit C family protein	2.12155	2.61532	17.3926	3.04007e-05	0.000154526	7.29831	5.54634	17.4158	30.5519	30.3198	38.0296	30.5369		10.4814	7.9706	24.8799	43.0207	45.0027	51.4378	44.977
AT4G33440	Pectin lyase-like superfamily protein	2.12011	4.2198	40.6652	1.80674e-10	3.2181e-09	4.47441	4.56374	4.2248	17.7581	15.6126	10.0883	11.4332		6.05195	6.72181	6.0674	25.52	22.3039	14.2055	16.9699
AT3G61470	LHCA2, photosystem I light harvesting complex gene 2	2.11994	10.1278	19.1964	1.17933e-05	6.59776e-05	261.32	323.304	645.611	1145.39	1749.69	1137.56	1156.19		375.292	464.617	922.309	1612.84	2597.01	1538.63	1702.93
AT5G51990	CBF4, DREB1D, C-repeat-binding factor 4	2.11941	5.23657	31.0273	2.54428e-08	2.76149e-07	24.1759	31.5777	13.5663	105.425	75.5587	57.1475	46.3151		34.0425	46.8698	18.3494	155.278	108.513	82.1262	66.165
AT3G62410	CP12, CP12-2, CP12 domain-containing protein 2	2.11877	7.67409	18.4038	1.78704e-05	9.59295e-05	64.4811	76.5057	255.599	430.379	606.314	322.341	310.197		92.1166	107.729	379.377	582.118	893.023	462.926	445.781
AT5G13360	Auxin-responsive GH3 family protein	2.11787	2.63259	8.75479	0.00308791	0.00907305	0.128642	0.675881	2.50788	4.69391	3.38689	3.19958	2.92104		0.173997	0.995486	3.60166	6.74557	4.83846	4.50538	4.33561
AT1G76360	Protein kinase superfamily protein	2.11754	3.18172	14.6567	0.000128972	0.000549453	1.49434	3.70971	0.727536	7.99522	2.63371	6.05816	8.40646		2.0212	5.46392	1.04484	11.4899	3.76248	8.5306	12.4774
AT4G30660	Low temperature and salt responsive protein family	2.11728	4.38375	11.9581	0.000544112	0.00197321	8.59685	21.6397	21.1656	7.03294	100.042	52.9026	57.5637		12.6621	31.0776	30.4169	10.0471	140.871	78.5216	77.8589
AT3G16520	UGT88A1, UDP-glucosyl transferase 88A1	2.1172	6.92793	38.5507	5.33499e-10	8.64946e-09	23.4536	21.163	38.9052	100.564	101.507	75.5453	71.2815		33.5054	29.7999	57.7457	136.019	149.507	108.494	102.438
AT1G03475	ATCPO-I, HEMF1, LIN2, Coproporphyrinogen III oxidase	2.11627	7.79675	32.5637	1.15352e-08	1.37128e-07	56.2165	63.2993	69.7455	236.374	262.44	144.594	136.836		76.0367	93.2318	100.164	339.691	374.917	203.606	203.101
AT2G17710	unknown protein; Has 39 Blast hits to 39 proteins in 14 species: Archae - 0; Bacteria - 0; Metazoa - 0; Fungi - 0; Plants - 39; Viruses - 0; Other Eukaryotes - 0 (source: NCBI BLink).	2.11624	4.01375	42.3315	7.70401e-11	1.48823e-09	7.63679	6.62314	7.6466	15.1077	20.0893	27.9239	30.0389		11.335	8.95827	11.2625	21.6967	28.8702	39.8917	42.2983
AT1G32990	PRPL11, plastid ribosomal protein l11	2.11545	7.89429	29.8442	4.68188e-08	4.84139e-07	97.7169	101.409	142.776	381.954	517.116	254.176	258.49		132.169	149.363	205.047	548.902	738.744	357.909	383.669
AT3G12915	Ribosomal protein S5/Elongation factor G/III/V family protein	2.11545	3.06163	22.5374	2.06096e-06	1.39369e-05	0.706127	1.19557	1.71945	3.15432	4.56323	3.09574	4.5045		1.00876	1.6835	2.55213	4.26644	6.72105	4.44592	6.47338
AT5G65220	Ribosomal L29 family protein	2.11373	8.11347	30.0705	4.16617e-08	4.35084e-07	123.828	136.716	182.296	497.345	646.445	330.498	355.102		167.486	201.365	261.802	714.731	923.501	465.379	527.067
AT1G13260	EDF4, RAV1, related to ABI3/VP1 1	2.11353	4.98519	16.0799	6.07262e-05	0.000284464	8.50874	8.66286	7.78678	28.3094	51.7634	9.82519	10.1129		12.1554	12.1983	11.5577	38.2904	76.2409	14.1103	14.5332
AT5G63420	emb2746, RNA-metabolising metallo-beta-lactamase family protein	2.11341	6.64596	42.7862	6.10615e-11	1.20867e-09	14.9071	15.8113	10.4512	54.5583	46.9693	35.6279	31.9367		20.991	23.4682	14.1359	80.3574	67.4544	51.2006	45.6242
AT1G62422	unknown protein; EXPRESSED IN: 22 plant structures; EXPRESSED DURING: 13 growth stages; BEST Arabidopsis thaliana protein match is: unknown protein (TAIR:AT1G12020.1); Has 87 Blast hits to 86 proteins in 14 species: Archae - 0; Bacteria - 0; Metazoa - 0; Fungi - 0; Plants - 87; Viruses - 0; Other Eukaryotes - 0 (source: NCBI BLink).	2.11278	2.3012	14.2775	0.000157737	0.000656718	0.859721	2.54078	3.28872	8.85814	5.28573	6.19295	8.10941		1.27606	3.43659	4.84386	12.7215	7.59608	8.84715	11.419
AT5G51110	Transcriptional coactivator/pterin dehydratase	2.11275	7.2519	27.2232	1.81272e-07	1.63028e-06	47.0748	52.9868	100.502	242.831	291.157	143.09	153.824		67.6507	75.696	141.519	360.427	393.811	210.753	220.912
AT2G39730	RCA, rubisco activase	2.11262	12.2409	11.3563	0.000751928	0.00263605	575.392	684.842	1798	4654.02	3760.54	2191.84	2115.57		826.89	978.354	2531.79	6907.81	5086.39	3228.3	3038.25
AT2G01890	ATPAP8, PAP8, purple acid phosphatase 8	2.11258	1.23359	10.3875	0.00126868	0.00416751	0.506884	0.623178	1.11169	1.67962	1.25567	3.54578	3.25943		0.724127	0.877508	1.65005	2.2718	1.84944	5.09223	4.6841
AT4G16820	PLA-I{beta]2, alpha/beta-Hydrolases superfamily protein	2.10968	2.12432	13.1226	0.000291753	0.00114133	0.969653	1.20968	1.26272	4.16298	1.08881	5.4841	3.99807		1.42817	1.73727	1.81465	5.94717	1.53317	8.13987	5.40767
AT2G01200	IAA32, MEE10, indole-3-acetic acid inducible 32	2.10923	1.44748	5.37421	0.0204365	0.0462582	0.294132	2.85119	0.675092	0.327304	6.57354	4.73967	4.59887		0.422415	4.09743	0.964426	0.460883	9.75689	6.41073	6.77354
AT4G34650	SQS2, squalene synthase 2	2.1078	1.39916	10.5008	0.00119321	0.00394963	0.243553	0.900387	1.06154	1.79585	2.31319	2.43388	2.8865		0.350008	1.28628	1.49477	2.66553	3.12875	3.58479	4.14542
AT1G03400	2-oxoglutarate (2OG) and Fe(II)-dependent oxygenase superfamily protein	2.10726	3.4566	17.9216	2.30193e-05	0.000120273	2.23074	2.33042	6.32392	13.8548	15.9244	7.85414	7.40296		3.01724	3.43241	9.08203	19.9106	22.7494	11.0595	10.988
AT1G33760	Integrase-type DNA-binding superfamily protein	2.10723	1.27525	7.92597	0.00487302	0.0134921	0.844866	0.630791	2.63087	2.37511	8.18971	3.06611	3.48605		1.24438	0.905903	3.78081	3.39305	11.5321	4.55093	4.71513
AT1G10760	GWD, GWD1, SEX1, SOP, SOP1, Pyruvate phosphate dikinase, PEP/pyruvate binding domain	2.10697	8.33905	23.1863	1.47044e-06	1.02992e-05	22.6895	36.7671	26.4997	38.3941	140.061	91.3617	88.1516		30.6891	54.1532	38.0573	55.1758	200.089	128.648	130.841
AT5G38520	alpha/beta-Hydrolases superfamily protein	2.10681	6.53008	28.0202	1.20057e-07	1.12541e-06	19.4636	19.0116	45.3129	90.8035	121.445	65.2841	70.0809		27.407	28.2183	61.2888	133.742	174.411	93.8192	100.116
AT3G27850	RPL12-C, ribosomal protein L12-C	2.10607	8.17329	29.1687	6.63427e-08	6.62444e-07	112.926	122.701	172.194	465.389	585.289	310.098	315.847		162.177	176.332	245.993	655.323	868.725	419.429	465.202
AT5G47190	Ribosomal protein L19 family protein	2.10605	7.71219	27.7828	1.35725e-07	1.25276e-06	78.2149	91.323	112.775	367.468	405.353	185.294	195.228		116.092	123.521	166.104	527.734	582.529	264.708	274.904
AT4G26530	Aldolase superfamily protein	2.10551	7.76887	14.7703	0.00012143	0.000522743	27.1973	49.0997	110.63	204.013	353.19	108.513	102.036		40.0582	70.514	158.986	291.45	497.333	161.062	138.011
AT3G50650	GRAS family transcription factor	2.10509	3.64352	21.6162	3.33023e-06	2.14383e-05	1.44461	3.75701	2.69607	5.09863	13.0839	8.61255	6.05886		1.95393	5.5336	3.87193	7.32719	18.6914	12.1275	8.99297
AT3G54210	Ribosomal protein L17 family protein	2.10285	8.3011	28.4512	9.60886e-08	9.19666e-07	125.969	148.042	203.144	530.5	682.766	366.721	380.838		186.971	200.237	299.205	761.872	981.197	523.892	536.265
AT2G28120	Major facilitator superfamily protein	2.10233	2.15389	13.0282	0.000306839	0.00119221	0.3906	0.783119	1.48222	2.95176	3.58435	2.13903	2.40846		0.528314	1.15343	2.12867	4.24195	5.12054	3.01201	3.5748
AT1G74970	RPS9, TWN3, ribosomal protein S9	2.10192	7.40386	36.9818	1.1924e-09	1.7966e-08	59.3018	72.5402	87.3257	238.602	302.271	180.728	179.616		80.2098	106.842	125.412	342.894	431.82	254.485	266.598
AT3G10320	Glycosyltransferase family 61 protein	2.10179	1.87257	6.15887	0.0130755	0.0315012	0.468669	0.443227	1.48737	1.95733	0.149565	5.49879	2.98158		0.67352	0.633187	2.09439	2.9052	0.202298	8.09901	4.28197
AT1G19180	JAZ1, TIFY10A, jasmonate-zim-domain protein 1	2.10087	8.77682	33.725	6.34781e-09	7.95602e-08	128.561	110.194	124.676	284.42	280.142	481.643	485.062		184.631	158.359	178.111	400.497	415.806	651.456	714.434
AT5G40720	Domain of unknown function (DUF23)	2.10083	1.72539	11.2897	0.000779364	0.00272204	0.601628	0.479131	0.920571	1.36245	0.869667	3.65478	2.74739		0.886121	0.688099	1.32294	1.94637	1.22459	5.42468	3.71604
AT3G08920	Rhodanese/Cell cycle control phosphatase superfamily protein	2.10082	4.64234	30.7076	2.9998e-08	3.21653e-07	9.023	13.0721	14.9618	42.7639	56.1592	23.7892	28.7483		12.8901	18.407	22.2073	57.8412	82.7154	34.1646	41.3139
AT3G11630	Thioredoxin superfamily protein	2.09873	9.02732	23.0183	1.60464e-06	1.11098e-05	170.416	200.93	270.915	758.103	944.872	458.999	458.719		244.904	287.046	381.48	1125.23	1278.01	676.046	658.784
AT2G30695	FUNCTIONS IN: molecular_function unknown; INVOLVED IN: protein folding, protein transport; LOCATED IN: chloroplast stroma, chloroplast; EXPRESSED IN: 23 plant structures; EXPRESSED DURING: 13 growth stages; CONTAINS InterPro DOMAIN/s: Trigger factor, ribosome-binding, bacterial (InterPro:IPR008881); Has 253 Blast hits to 253 proteins in 72 species: Archae - 0; Bacteria - 138; Metazoa - 0; Fungi -…	2.09794	5.60448	38.885	4.49511e-10	7.40178e-09	17.9988	19.7374	18.3906	64.6541	79.8068	40.5291	43.0003		25.3445	29.2956	24.8746	95.2273	114.614	58.244	61.4295
AT2G43920	ATHOL2, HOL2, S-adenosyl-L-methionine-dependent methyltransferases superfamily protein	2.09788	1.94097	5.63414	0.017614	0.0407621	0.0583447	0.66213	3.51149	4.87657	6.8182	3.32339	2.72388		0.0859343	0.95091	5.04633	6.96659	9.60082	4.9328	3.68423
AT1G50900	Ankyrin repeat family protein	2.09751	6.10307	29.2453	6.37694e-08	6.37883e-07	32.1817	30.0906	45.5718	124.689	171.261	70.2184	71.1187		47.3996	43.2143	65.4909	178.129	241.155	104.223	96.1931
AT1G32440	PKp3, plastidial pyruvate kinase 3	2.09683	4.96217	24.475	7.52803e-07	5.7328e-06	4.2344	5.33937	10.593	32.3271	22.4596	14.5585	13.3804		6.23673	7.66808	15.2231	46.182	31.6257	21.6086	18.0979
AT4G01090	Protein of unknown function (DUF3133)	2.09668	7.47415	29.694	5.05917e-08	5.19012e-07	22.3482	29.7964	24.5255	68.0908	33.3739	114.188	110.135		33.1707	40.3017	36.123	97.7878	47.9613	163.127	155.083
AT3G52340	ATSPP2, SPP2, sucrose-6F-phosphate phosphohydrolase 2	2.09654	4.52527	18.6171	1.59777e-05	8.69048e-05	4.44002	4.68979	7.96044	9.48703	5.65164	31.0591	27.987		6.00544	6.90746	11.4323	13.6337	8.07384	43.7348	41.5402
AT2G34600	JAZ7, TIFY5B, jasmonate-zim-domain protein 7	2.09541	5.30548	30.0572	4.19487e-08	4.37539e-07	15.9118	19.1683	37.1005	41.6427	60.3908	102.268	104.12		22.8667	27.3836	52.2418	61.8089	81.6828	150.628	149.531
AT1G62750	ATSCO1, ATSCO1/CPEF-G, SCO1, Translation elongation factor EFG/EF2 protein	2.09526	8.60271	18.6406	1.57823e-05	8.5981e-05	46.9001	52.6335	81.5159	299.719	228.596	105.646	98.0276		69.0779	75.5891	117.146	428.174	321.889	156.807	132.589
AT3G46090	ZAT7, C2H2 and C2HC zinc fingers superfamily protein	2.09482	3.57579	14.2435	0.000160612	0.000667367	3.1808	6.68473	13.1848	43.598	9.13573	19.7782	24.0159		4.68491	9.6002	18.9478	62.2833	12.8642	29.3562	32.4832
AT4G27360	Dynein light chain type 1 family protein	2.09464	1.73739	7.89645	0.0049532	0.0136737	0.607205	1.43561	5.63657	13.2134	5.68975	7.76695	5.61609		0.894336	2.06173	8.10026	18.8764	8.01183	11.5282	7.59616
AT4G37930	SHM1, SHMT1, STM, serine transhydroxymethyltransferase 1	2.09324	10.434	15.489	8.29846e-05	0.000373851	162.953	228.334	506.739	1013.15	1269.04	715.193	704.893		241.866	308.838	746.361	1455.03	1823.73	1021.71	992.572
AT1G28600	GDSL-like Lipase/Acylhydrolase superfamily protein	2.09319	5.49691	22.5409	2.05714e-06	1.39167e-05	4.06985	11.7431	20.1226	34.9778	46.5854	32.1632	36.3437		5.50476	17.2961	28.8988	50.2664	66.5511	45.2895	53.9438
AT5G13330	Rap2.6L, related to AP2 6l	2.09243	2.58968	11.5957	0.00066104	0.00235168	2.42798	2.00916	2.02644	4.69405	1.2481	12.1868	9.52706		3.57611	2.88543	2.91218	6.70585	1.75748	18.0885	12.886
AT1G10360	ATGSTU18, GST29, GSTU18, glutathione S-transferase TAU 18	2.09215	5.40257	39.2079	3.81003e-10	6.36075e-09	12.6545	16.5473	28.5939	46.8864	66.8536	63.6888	64.1726		17.819	24.5606	38.6752	69.0577	96.0111	91.5266	91.6759
AT5G28500	unknown protein; FUNCTIONS IN: molecular_function unknown; INVOLVED IN: biological_process unknown; LOCATED IN: chloroplast stroma, chloroplast; EXPRESSED IN: 23 plant structures; EXPRESSED DURING: 13 growth stages; BEST Arabidopsis thaliana protein match is: unknown protein (TAIR:AT3G04550.1); Has 109 Blast hits to 109 proteins in 49 species: Archae - 0; Bacteria - 67; Metazoa - 0; Fungi - 0; Pl…	2.09147	7.27805	28.851	7.8165e-08	7.67761e-07	36.4901	40.7648	43.0994	171.018	159.24	79.2431	75.3966		51.3823	60.5059	58.295	251.887	228.691	113.88	107.71
ATCG01020	RPL32, ribosomal protein L32	2.09143	6.40694	19.9297	8.03431e-06	4.64919e-05	180.668	112.318	369.211	345.044	1197.07	556.748	626.451		244.366	165.429	530.238	495.86	1710.12	783.965	929.822
AT5G58120	Disease resistance protein (TIR-NBS-LRR class) family	2.09124	5.27532	29.3284	6.10929e-08	6.1293e-07	2.56014	3.85353	8.15369	18.2289	11.3454	16.6492	14.908		3.77077	5.53421	11.7176	26.0415	15.9757	24.7118	20.1642
AT3G15570	Phototropic-responsive NPH3 family protein	2.09099	3.43645	14.5115	0.000139304	0.000588555	1.4274	1.45609	3.82834	7.37676	12.351	3.68629	3.77205		2.00995	2.16123	5.1781	10.865	17.7377	5.29754	5.38869
AT2G21530	SMAD/FHA domain-containing protein	2.09082	5.90592	29.0384	7.09561e-08	7.03506e-07	21.4534	27.3408	43.85	98.8441	144.695	67.4645	66.4926		30.81	39.2912	62.6434	139.184	214.766	91.2505	97.9352
AT2G27680	NAD(P)-linked oxidoreductase superfamily protein	2.09016	7.29328	40.3882	2.08195e-10	3.6723e-09	38.692	45.0052	58.8585	150.569	183.318	125.028	125.038		54.4829	66.7998	79.6103	221.769	263.27	179.676	178.627
AT5G23060	CaS, calcium sensing receptor	2.089	7.51274	20.8105	5.07051e-06	3.09611e-05	40.1581	42.4106	73.5121	241.661	211.712	91.3663	83.9475		56.5472	62.9486	99.4303	355.936	304.048	131.302	119.926
AT5G54600	Translation protein SH3-like family protein	2.0886	8.06514	32.4244	1.23923e-08	1.46593e-07	108.402	124.316	170.584	423.887	548.162	329.546	345.057		152.643	184.518	230.727	624.331	787.237	473.588	492.943
AT3G27830	RPL12, RPL12-A, ribosomal protein L12-A	2.08797	8.24679	26.9286	2.11113e-07	1.85412e-06	98.8069	127.52	181.531	413.078	605.035	311.031	333.748		145.53	183.137	260.877	590.116	851.959	461.653	451.418
AT5G40060	Disease resistance protein (NBS-LRR class) family	2.08767	3.49571	24.01	9.58356e-07	7.07118e-06	1.4098	0.541149	1.70882	2.65772	3.90326	4.79006	3.8351		2.02601	0.773076	2.40622	3.94476	5.27943	7.05514	5.50773
AT2G42730	F-box family protein	2.08717	2.20962	14.3139	0.000154719	0.000646069	0.972336	0.352705	1.08698	3.10929	2.13756	2.91503	1.72473		1.31515	0.519489	1.56105	4.46834	3.05368	4.1047	2.55996
AT3G53800	Fes1B, Fes1B	2.08653	4.67388	18.3795	1.80993e-05	9.70038e-05	4.78763	11.0603	7.8481	7.35081	43.8948	23.1602	22.9117		7.10612	14.9598	11.5593	10.5568	63.0808	33.0863	32.2623
AT4G25830	Uncharacterised protein family (UPF0497)	2.08619	2.49712	5.50612	0.01895	0.043336	3.13925	1.54758	2.65724	2.80785	0.143879	13.9502	14.8559		4.65949	2.09322	3.91377	4.03246	0.206767	19.929	20.9189
AT1G66760	MATE efflux family protein	2.08596	7.43383	12.7384	0.000358227	0.00136516	29.3873	25.9909	61.8444	104.33	16.9361	190.294	192.792		39.7484	38.2813	88.8172	149.932	24.1947	267.956	286.156
AT1G25230	Calcineurin-like metallo-phosphoesterase superfamily protein	2.0859	4.6728	54.3276	1.69703e-13	5.41411e-12	10.5329	7.77786	10.5973	25.0044	31.0187	36.5085	26.4362		15.1367	11.1113	14.9222	37.1132	41.955	53.7724	37.966
AT4G29110	unknown protein; FUNCTIONS IN: molecular_function unknown; INVOLVED IN: response to chitin; LOCATED IN: vacuole; BEST Arabidopsis thaliana protein match is: unknown protein (TAIR:AT1G52140.1); Has 109 Blast hits to 109 proteins in 16 species: Archae - 0; Bacteria - 0; Metazoa - 0; Fungi - 0; Plants - 109; Viruses - 0; Other Eukaryotes - 0 (source: NCBI BLink).	2.08499	1.35161	9.90913	0.0016446	0.00523297	0.818413	0.773985	1.88749	1.72463	2.79773	5.83168	4.48219		1.15242	1.1488	2.55297	2.54017	4.01793	8.38065	6.40318
AT1G51140	basic helix-loop-helix (bHLH) DNA-binding superfamily protein	2.08476	6.21088	32.3884	1.26238e-08	1.48497e-07	14.3631	14.7215	27.7535	35.2054	42.1171	79.9685	83.541		20.5188	20.7296	41.1937	47.6177	62.033	114.846	120.056
AT5G40170	AtRLP54, RLP54, receptor like protein 54	2.08449	3.99948	25.3189	4.85925e-07	3.88302e-06	1.58753	2.5999	3.81816	11.4516	4.2121	8.75775	8.95888		2.27992	3.7363	5.45455	16.1252	6.25189	11.8455	13.1953
AT4G33280	AP2/B3-like transcriptional factor family protein	2.08379	1.28235	9.14639	0.00249209	0.00755024	1.75095	0.770848	0.400337	4.83745	2.14599	2.17211	2.47308		2.51627	1.10122	0.563722	7.18007	2.9026	3.19925	3.55168
AT4G17600	LIL3:1, Chlorophyll A-B binding family protein	2.08379	7.20802	27.8148	1.33499e-07	1.23424e-06	52.0782	54.4912	78.4777	208.299	288.907	123.13	124.446		74.398	76.73	116.482	281.739	425.524	176.831	178.841
AT2G15440	Protein of unknown function (DUF579)	2.08376	2.48732	14.8131	0.00011871	0.000512603	1.05289	3.28591	1.39625	4.42616	3.60051	8.15434	7.99928		1.48259	4.87717	1.88853	6.51917	5.17083	11.7185	11.4276
AT2G31750	UGT74D1, UDP-glucosyl transferase 74D1	2.08119	4.93026	15.9548	6.48727e-05	0.000301623	3.60005	4.76647	15.1587	42.7115	22.1661	16.9687	14.2174		4.86932	7.02039	21.77	61.3803	31.6661	23.8939	21.1024
ATCG00065	RPS12, RPS12A, ribosomal protein S12A	2.08091	1.70785	11.9663	0.000541724	0.00196624	10.4056	10.6386	14.9178	21.976	62.7008	30.6335	30.9659		15.4447	14.3895	21.9721	31.5605	90.1068	43.7625	43.6036
AT3G18080	BGLU44, B-S glucosidase 44	2.08045	7.30923	24.7569	6.50362e-07	5.03926e-06	25.9392	45.0802	34.1534	121.112	168.265	67.2373	63.9145		38.2051	64.7415	49.0816	173.018	236.937	99.7981	86.4488
AT4G24750	Rhodanese/Cell cycle control phosphatase superfamily protein	2.08007	6.88419	35.0207	3.2622e-09	4.38562e-08	34.1961	36.1115	48.8205	135.477	166.641	89.8163	88.5306		50.3665	51.8611	70.1595	193.54	234.649	133.311	119.744
AT1G77450	anac032, NAC032, NAC domain containing protein 32	2.07958	6.84288	28.3073	1.03506e-07	9.82839e-07	28.2717	45.6293	54.6929	166.538	55.3051	146.512	168.409		41.6407	65.53	78.5987	237.914	77.876	217.463	227.785
AT4G02530	chloroplast thylakoid lumen protein	2.07824	7.56511	27.0228	2.01068e-07	1.78263e-06	61.5383	80.2835	130.705	301.977	391.959	204.399	205.681		86.6531	119.162	176.788	444.774	562.908	293.739	293.833
AT5G62630	HIPL2, hipl2 protein precursor	2.07801	1.58582	12.1368	0.000494376	0.00181188	0.449183	0.823048	0.372293	2.04102	0.937353	1.87968	1.92889		0.632502	1.22162	0.503552	3.00616	1.34617	2.70127	2.75558
AT5G62200	Embryo-specific protein 3, (ATS3)	2.07608	3.97559	35.054	3.20682e-09	4.32151e-08	6.62659	8.73014	8.32265	15.0415	21.5354	24.8807	36.8448		9.83563	11.8081	12.2582	21.6017	30.9483	35.5441	51.8818
AT4G25390	Protein kinase superfamily protein	2.07541	4.07649	33.4726	7.22761e-09	8.98517e-08	2.37431	3.41576	3.72843	12.1411	5.36252	10.8138	11.015		3.52412	4.62006	5.4915	17.4364	7.70643	15.4484	15.5104
AT2G17695	FUNCTIONS IN: molecular_function unknown; INVOLVED IN: biological_process unknown; LOCATED IN: chloroplast; CONTAINS InterPro DOMAIN/s: Domain of unknown function DUF1990 (InterPro:IPR018960); Has 259 Blast hits to 259 proteins in 120 species: Archae - 0; Bacteria - 197; Metazoa - 0; Fungi - 0; Plants - 57; Viruses - 0; Other Eukaryotes - 5 (source: NCBI BLink).	2.07511	4.25457	19.2759	1.13123e-05	6.36034e-05	3.10845	8.51148	15.1171	32.9635	34.7645	21.2026	20.3131		4.2044	12.5363	21.7102	47.3715	49.6639	29.8557	30.1501
AT2G46640	unknown protein; Has 19 Blast hits to 19 proteins in 7 species: Archae - 0; Bacteria - 0; Metazoa - 0; Fungi - 0; Plants - 17; Viruses - 0; Other Eukaryotes - 2 (source: NCBI BLink).	2.07445	1.69944	9.68765	0.00185511	0.00581059	0.880378	0.901968	1.2972	0.846625	2.00179	4.98542	5.25613		1.26518	1.28854	1.82661	1.25662	2.70756	7.34289	7.54853
AT3G26170	CYP71B19, cytochrome P450, family 71, subfamily B, polypeptide 19	2.07406	2.69009	16.8929	3.95486e-05	0.000194794	1.18117	2.0036	1.54916	3.39376	2.26167	6.78246	7.48137		1.59762	2.95105	2.22481	4.87714	3.23099	9.55049	11.1044
AT4G23493	unknown protein; Has 30201 Blast hits to 17322 proteins in 780 species: Archae - 12; Bacteria - 1396; Metazoa - 17338; Fungi - 3422; Plants - 5037; Viruses - 0; Other Eukaryotes - 2996 (source: NCBI BLink).	2.07372	1.76018	8.07799	0.0044806	0.0125375	1.88928	1.73257	3.85446	1.52898	4.06971	11.5568	14.9274		2.71326	2.48986	5.50641	2.15298	6.04054	15.6314	21.9861
AT5G17460	unknown protein; FUNCTIONS IN: molecular_function unknown; INVOLVED IN: response to salt stress; LOCATED IN: mitochondrion; Has 30201 Blast hits to 17322 proteins in 780 species: Archae - 12; Bacteria - 1396; Metazoa - 17338; Fungi - 3422; Plants - 5037; Viruses - 0; Other Eukaryotes - 2996 (source: NCBI BLink).	2.07355	2.90327	19.003	1.30514e-05	7.23431e-05	1.33882	1.44124	1.4093	2.60629	2.11695	6.57569	6.29807		1.88521	2.13919	1.90618	3.83873	3.04024	9.44986	8.99731
AT1G56190	Phosphoglycerate kinase family protein	2.07174	8.43473	20.8598	4.94159e-06	3.02585e-05	43.782	67.1022	129.744	247.556	349.536	193.088	186.748		62.8771	96.432	185.35	348.588	518.806	261.165	275.057
AT5G47230	ATERF-5, ATERF5, ERF5, ethylene responsive element binding factor 5	2.07096	6.18608	48.2118	3.82585e-12	9.42199e-11	18.6548	31.822	26.7183	87.6278	57.5805	85.4096	86.3115		26.7909	45.7311	38.1693	123.39	85.4648	115.522	127.126
AT5G24314	PDE225, PTAC7, plastid transcriptionally active7	2.07092	6.07884	32.2752	1.3381e-08	1.55773e-07	40.2836	40.9204	49.4811	147.716	196.431	95.4312	80.7993		57.8528	58.8064	70.6879	208.001	291.556	129.077	119.007
AT3G21070	ATNADK-1, NADK1, NAD kinase 1	2.07078	6.68258	33.8726	5.88404e-09	7.44678e-08	20.0914	26.5573	20.4614	100.101	33.873	66.1396	73.1618		28.7023	37.3958	30.3701	135.393	49.8906	94.9856	105.14
AT5G08400	Protein of unknown function (DUF3531)	2.07029	4.33456	44.952	2.01921e-11	4.44042e-10	4.12129	5.98976	4.13128	15.459	16.0645	12.8012	13.154		5.88761	8.43429	6.13193	20.9094	23.6609	18.3843	18.9034
AT5G10530	Concanavalin A-like lectin protein kinase family protein	2.06928	2.79627	22.8464	1.75476e-06	1.20354e-05	1.29487	1.62761	1.57169	3.29119	5.93169	4.37338	4.66351		1.92194	2.20145	2.3149	4.7266	8.52437	6.24773	6.56676
AT3G45970	ATEXLA1, ATEXPL1, ATHEXP BETA 2.1, EXLA1, EXPL1, expansin-like A1	2.06834	5.59188	32.3803	1.26762e-08	1.4901e-07	14.7822	22.0119	24.735	57.7168	28.5953	87.4666	83.1808		21.2433	31.4458	34.8298	85.6671	38.6772	128.827	119.459
AT1G34260	FAB1D, FORMS APLOID AND BINUCLEATE CELLS 1A	2.06784	6.33783	32.0863	1.47472e-08	1.69684e-07	6.97201	7.41213	7.29832	24.1069	8.31771	27.3488	29.8314		10.0128	10.6519	10.4263	33.9453	12.3457	36.9911	43.9378
AT1G72520	PLAT/LH2 domain-containing lipoxygenase family protein	2.06754	9.08648	23.9302	9.98919e-07	7.33513e-06	62.9826	102.821	61.3988	154.558	143.447	316.521	329.236		93.4831	139.073	90.4327	221.966	206.147	452.177	463.603
ATCG00360	YCF3, Tetratricopeptide repeat (TPR)-like superfamily protein	2.06695	1.92296	13.0404	0.000304846	0.00118512	3.78667	2.22824	6.52373	14.4827	13.8667	9.08183	13.3422		5.43818	3.20219	9.31969	20.3933	20.5819	12.2838	19.6513
ATCG01050	NDHD, NADH-Ubiquinone/plastoquinone (complex I) protein	2.06606	3.11968	21.8605	2.93209e-06	1.91364e-05	2.17109	1.75422	3.3113	5.96297	10.7611	6.23501	6.18293		3.10158	2.47014	4.91486	8.06533	15.8497	8.95434	8.88543
AT5G51010	Rubredoxin-like superfamily protein	2.06585	6.38867	46.9382	7.32603e-12	1.74304e-10	45.0976	38.4123	39.0356	112.718	167.275	103.493	105.653		64.7664	55.202	55.7656	158.72	248.281	139.981	155.613
AT3G17420	GPK1, glyoxysomal protein kinase 1	2.06577	1.00042	8.6482	0.00327384	0.00954941	0.820345	0.142496	0.375717	1.54007	1.26223	1.42208	1.10604		1.17193	0.200651	0.557665	2.08305	1.8591	2.04231	1.58948
AT5G01600	ATFER1, FER1, ferretin 1	2.06556	8.83733	18.6918	1.53643e-05	8.3948e-05	171.809	167.155	75.2594	528.997	593.951	248.531	243.238		255.01	226.089	110.848	759.713	853.561	355.047	342.507
AT2G24580	FAD-dependent oxidoreductase family protein	2.06524	4.34423	41.0045	1.51877e-10	2.76282e-09	5.36179	6.23929	6.16726	23.2876	18.0378	17.0888	12.9057		7.89724	8.96048	8.86291	33.2683	25.3993	25.3643	17.4559
AT3G27750	FUNCTIONS IN: molecular_function unknown; INVOLVED IN: biological_process unknown; LOCATED IN: chloroplast; EXPRESSED IN: 16 plant structures; EXPRESSED DURING: 12 growth stages; BEST Arabidopsis thaliana protein match is: Vacuolar sorting protein 9 (VPS9) domain (TAIR:AT5G09320.1); Has 106 Blast hits to 106 proteins in 16 species: Archae - 0; Bacteria - 0; Metazoa - 0; Fungi - 4; Plants - 102; V…	2.06516	4.09217	23.2893	1.39376e-06	9.85222e-06	5.91931	6.84829	7.54011	28.5617	28.3496	12.1008	11.1693		8.71839	9.83509	10.8358	40.8028	39.9196	17.9609	15.1073
AT5G24470	APRR5, PRR5, pseudo-response regulator 5	2.06467	5.25601	8.42044	0.00371025	0.0106364	3.1819	16.8594	1.50699	3.49859	28.2122	24.2313	32.6454		4.30374	24.8317	2.16424	5.0278	40.3035	34.1205	48.4545
AT2G29630	PY, THIC, thiaminC	2.06399	8.06777	23.4601	1.27532e-06	9.11444e-06	29.6905	65.546	44.4163	79.5995	223.947	133.891	125.977		40.1584	96.5409	63.788	114.392	319.927	188.535	186.983
AT1G76180	ERD14, Dehydrin family protein	2.06268	8.47245	21.6378	3.293e-06	2.12519e-05	104.779	149.247	187.392	369.051	179.269	623.873	675.258		155.52	201.867	276.005	530.008	257.626	891.254	950.842
AT1G50630	Protein of unknown function (DUF3537)	2.06074	3.28518	13.1443	0.000288401	0.00113006	2.29791	2.57303	2.23156	3.01847	1.86118	11.9226	13.1651		3.23572	3.81906	3.01834	4.44583	2.67292	17.1339	18.8074
AT2G23910	NAD(P)-binding Rossmann-fold superfamily protein	2.0601	3.32077	6.932	0.00846667	0.0217676	1.65654	8.07409	0.415955	1.84021	15.9204	13.0141	10.3939		2.45875	10.9208	0.612649	2.6428	22.8791	18.5918	14.6359
AT2G40130	Double Clp-N motif-containing P-loop nucleoside triphosphate hydrolases superfamily protein	2.0599	2.87747	16.5111	4.83656e-05	0.000232577	0.643953	1.58738	0.839957	1.38878	3.95678	4.21978	2.99426		0.870992	2.33801	1.20629	1.9958	5.65259	5.94194	4.44429
AT1G69200	FLN2, fructokinase-like 2	2.05881	5.92105	23.3532	1.34822e-06	9.59477e-06	12.9905	11.2842	12.3259	64.8154	39.0101	19.2837	19.8486		18.558	15.8895	18.2949	87.6674	57.4569	27.694	28.5242
AT1G12900	GAPA-2, glyceraldehyde 3-phosphate dehydrogenase A subunit 2	2.0583	9.77074	16.4897	4.89162e-05	0.000234957	168.953	197.838	369.118	885.468	1089.74	486.557	462.466		242.64	284.311	527.316	1246.84	1617.46	658.102	681.154
AT5G05740	ATEGY2, EGY2, ethylene-dependent gravitropism-deficient and yellow-green-like 2	2.05788	6.90581	40.5812	1.88612e-10	3.34791e-09	22.9717	23.11	33.163	88.9455	96.2956	65.9238	65.5289		32.9905	33.2111	47.376	125.246	142.929	89.1666	96.5158
AT1G65190	Protein kinase superfamily protein	2.05774	1.74382	2.77423	0.095793	0.166663	0	0.323893	2.15442	4.32866	4.79539	0.532393	0.134082		0	0.477054	3.09405	6.22068	6.85061	0.749672	0.199013
AT3G18660	GUX1, PGSIP1, plant glycogenin-like starch initiation protein 1	2.05757	1.87944	4.12429	0.0422716	0.0852059	0.425906	0.583344	1.10863	0	3.22689	3.40493	2.16044		0.61166	0.838319	1.58377	0	4.78957	4.60541	3.18205
AT1G16730	UP6, unknown protein 6	2.05731	3.23379	12.2681	0.000460765	0.00170173	0.859429	3.95786	8.84317	16.1148	9.49801	14.8244	16.2928		1.23426	5.6878	12.6332	22.6915	14.0976	20.0511	23.9973
AT3G60750	Transketolase	2.05715	10.6265	16.0031	6.32372e-05	0.000295078	173.436	210.894	322.022	811.201	1039.77	487.442	464.419		257.425	285.25	474.298	1165	1494.24	696.351	653.956
AT4G28590	FUNCTIONS IN: molecular_function unknown; INVOLVED IN: biological_process unknown; LOCATED IN: chloroplast; EXPRESSED IN: 21 plant structures; EXPRESSED DURING: 10 growth stages; BEST Arabidopsis thaliana protein match is: Thioredoxin superfamily protein (TAIR:AT2G31840.1); Has 114 Blast hits to 112 proteins in 39 species: Archae - 2; Bacteria - 0; Metazoa - 17; Fungi - 6; Plants - 67; Viruses - …	2.0566	4.05048	38.6228	5.14158e-10	8.35197e-09	6.57506	7.7328	4.35678	21.5954	19.278	16.7354	16.6327		9.25845	11.4775	5.89284	31.8073	27.6859	24.0502	23.7612
AT2G40610	ATEXP8, ATEXPA8, ATHEXP ALPHA 1.11, EXP8, EXPA8, expansin A8	2.05599	4.21777	17.0821	3.57981e-05	0.00017825	3.33661	3.89633	13.8809	10.102	22.406	27.1966	28.292		4.91439	5.59567	19.9481	14.4315	31.5503	40.3671	38.267
AT2G17840	ERD7, Senescence/dehydration-associated protein-related	2.05436	9.45417	19.0268	1.28895e-05	7.15161e-05	137.984	240.108	140.756	338.263	255.68	764.245	790.958		203.233	344.828	202.279	483.237	360.028	1134.34	1069.83
AT2G24090	Ribosomal protein L35	2.05436	7.62869	27.8535	1.30858e-07	1.21249e-06	96.8135	103.344	154.817	390.059	514.462	245.525	255.64		138.306	145.521	229.789	527.583	757.736	352.607	367.378
AT4G34730	ribosome-binding factor A family protein	2.05425	5.73427	29.5487	5.45306e-08	5.53688e-07	12.4286	13.1518	18.4971	65.7718	50.5855	30.7696	26.9206		17.5009	19.5208	25.0187	96.8735	72.6478	44.2187	38.4583
AT4G29400	Protein of unknown function (DUF3531)	2.05395	4.30314	33.44	7.3497e-09	9.12348e-08	7.82309	6.99486	7.66103	31.5152	24.9407	14.3847	17.6913		11.6116	9.46104	11.2837	45.2602	35.842	20.5498	24.9114
AT3G09780	ATCRR1, CCR1, CRINKLY4 related 1	2.05298	1.35075	10.8039	0.00101288	0.00341992	0.331066	0.726378	0.283682	1.23129	1.72583	1.09839	1.30648		0.475457	1.04387	0.405263	1.73379	2.5616	1.48565	1.92428
AT3G06420	ATG8H, Ubiquitin-like superfamily protein	2.05208	3.58878	14.8424	0.000116881	0.000505482	4.18767	3.19382	13.8718	12.961	12.2216	33.2986	30.8191		6.01407	4.58981	19.8171	18.2506	18.1401	45.0387	45.3926
AT4G17900	PLATZ transcription factor family protein	2.05091	5.7906	42.5682	6.82593e-11	1.33546e-09	14.0797	21.8421	21.03	52.4873	35.6439	67.8466	77.1221		20.1141	30.7563	31.2141	70.9928	52.4989	97.4371	110.831
AT4G27350	Protein of unknown function (DUF1223)	2.05061	5.02274	34.2841	4.76251e-09	6.16637e-08	8.08361	15.8079	11.6003	48.7879	20.9842	35.7354	37.727		11.9982	21.3813	17.0858	70.0662	30.1561	51.0511	53.124
AT2G38995	O-acyltransferase (WSD1-like) family protein	2.04966	1.78414	8.65265	0.00326585	0.00952941	0.949795	1.04489	0.652508	0.536844	1.69105	3.0799	5.6516		1.28466	1.53898	0.937092	0.771494	2.41581	4.33685	8.38849
AT4G27830	BGLU10, beta glucosidase 10	2.04931	5.81708	23.8444	1.04446e-06	7.62304e-06	5.97905	11.4592	26.5851	41.5952	48.9509	44.0879	44.7586		8.54158	16.1359	39.4593	56.2604	72.0984	63.3164	64.3221
AT4G01080	TBL26, TRICHOME BIREFRINGENCE-LIKE 26	2.04594	6.50341	44.9742	1.99649e-11	4.3962e-10	19.2606	31.8523	22.5192	80.6927	81.1465	65.7774	64.8132		27.5153	44.8517	33.4245	109.143	119.518	94.4655	93.1425
AT1G08550	AVDE1, NPQ1, non-photochemical quenching 1	2.04474	5.99429	36.6872	1.3869e-09	2.05835e-08	12.7808	15.2283	18.0464	40.1402	68.634	38.4789	34.6492		18.2585	21.4432	26.7857	54.2924	101.089	55.261	49.7941
AT4G18780	ATCESA8, CESA8, IRX1, LEW2, cellulose synthase family protein	2.04313	3.15294	7.79379	0.00524262	0.0143667	0.798799	0.624867	2.0522	0.23411	4.94968	5.50896	3.59635		1.14795	0.892674	2.88974	0.347482	6.69478	8.11399	5.16486
AT5G44700	EDA23, GSO2, Leucine-rich repeat transmembrane protein kinase	2.04305	3.97104	24.2515	8.45392e-07	6.33762e-06	1.4632	1.46834	2.17256	8.4748	4.48271	4.07794	3.05036		2.06036	2.17941	2.93854	12.4823	6.4378	5.86038	4.3577
AT5G41740	Disease resistance protein (TIR-NBS-LRR class) family	2.04301	6.83927	16.8108	4.1298e-05	0.000202581	6.11249	13.0757	19.8826	65.2807	46.6501	22.0158	19.4592		8.26757	19.2589	28.5542	93.8143	66.6435	31.0009	28.8827
AT4G34900	ATXDH2, XDH2, xanthine dehydrogenase 2	2.03845	3.98513	18.1472	2.04473e-05	0.000108347	1.31557	1.9849	1.55145	6.96524	7.05197	2.53817	2.14352		1.87941	2.79497	2.30276	9.42098	10.3866	3.64516	3.08044
AT3G23700	Nucleic acid-binding proteins superfamily	2.03796	7.00269	29.3388	6.07681e-08	6.10035e-07	25.1086	27.9312	57.3925	127.019	131.52	90.636	88.9066		36.0834	39.902	80.8153	188.531	177.89	133.495	127.682
AT5G22140	FAD/NAD(P)-binding oxidoreductase family protein	2.03764	5.98453	18.4612	1.73401e-05	9.34105e-05	12.3865	21.6399	19.8958	37.1761	14.0503	76.7315	95.4652		17.8005	30.9144	28.0156	55.1793	19.0041	113.016	137.101
AT3G27809	unknown protein; FUNCTIONS IN: molecular_function unknown; INVOLVED IN: biological_process unknown; LOCATED IN: cellular_component unknown; Has 30201 Blast hits to 17322 proteins in 780 species: Archae - 12; Bacteria - 1396; Metazoa - 17338; Fungi - 3422; Plants - 5037; Viruses - 0; Other Eukaryotes - 2996 (source: NCBI BLink).	2.03685	1.78915	4.23562	0.0395842	0.0805017	3.41978	2.29085	4.14257	0	13.7356	12.4595	13.7439		4.91128	3.29215	5.918	0	20.3873	16.8523	20.243
AT5G56460	Protein kinase superfamily protein	2.03645	3.25801	19.609	9.50207e-06	5.41849e-05	2.37349	1.65759	2.99853	11.4677	3.73626	5.52831	7.07632		3.41093	2.368	4.22228	17.0211	5.05355	8.1425	10.1626
AT5G62470	ATMYB96, MYB96, MYBCOV1, myb domain protein 96	2.03581	5.2188	18.8558	1.40979e-05	7.7582e-05	8.43309	7.43666	11.6387	19.7724	6.82702	42.908	44.0526		12.1111	10.6872	16.6268	27.8418	10.1331	58.036	64.8839
AT5G08280	HEMC, hydroxymethylbilane synthase	2.03569	7.8947	27.1128	1.91924e-07	1.71419e-06	58.3225	64.748	68.2343	235.565	258.842	127.02	121.16		78.8853	95.3656	97.9939	338.528	369.778	178.859	179.835
AT1G13090	CYP71B28, cytochrome P450, family 71, subfamily B, polypeptide 28	2.03482	5.45124	49.9218	1.59994e-12	4.26441e-11	9.87368	9.85034	14.3576	36.6911	34.6977	32.6384	31.0889		14.1894	14.072	20.2171	54.4594	46.9311	48.0722	44.648
AT4G02725	unknown protein; FUNCTIONS IN: molecular_function unknown; INVOLVED IN: biological_process unknown; LOCATED IN: chloroplast, membrane; Has 35333 Blast hits to 34131 proteins in 2444 species: Archae - 798; Bacteria - 22429; Metazoa - 974; Fungi - 991; Plants - 531; Viruses - 0; Other Eukaryotes - 9610 (source: NCBI BLink).	2.03474	4.83747	43.8162	3.60715e-11	7.55752e-10	11.7001	11.8004	17.1635	40.4531	49.6834	35.7477	34.5617		16.803	16.9583	24.5196	56.9627	73.7434	48.3512	50.9049
AT1G68620	alpha/beta-Hydrolases superfamily protein	2.03444	5.03548	5.31273	0.0211701	0.0476944	11.6696	8.9273	12.2831	100.896	1.04073	12.6025	11.065		16.7703	12.7534	17.2961	149.756	1.40766	18.5619	15.8909
AT1G21540	AMP-dependent synthetase and ligase family protein	2.03425	4.62975	14.4783	0.000141781	0.00059782	5.31148	7.65823	4.51219	5.78777	38.8074	13.3132	9.54148		7.88366	10.3583	6.64588	8.31204	55.7698	19.019	13.4355
AT1G03055	unknown protein; BEST Arabidopsis thaliana protein match is: unknown protein (TAIR:AT1G64680.1); Has 143 Blast hits to 143 proteins in 26 species: Archae - 0; Bacteria - 6; Metazoa - 0; Fungi - 0; Plants - 122; Viruses - 0; Other Eukaryotes - 15 (source: NCBI BLink).	2.0342	2.57835	10.173	0.00142515	0.00461046	1.0614	1.06282	5.25437	11.0854	7.36345	6.30167	4.67474		1.5633	1.52636	7.55101	15.8364	10.3686	9.35336	6.32292
AT5G10990	SAUR-like auxin-responsive protein family	2.03401	2.06007	8.9075	0.00284002	0.00842726	1.96213	2.97598	1.32177	13.9885	3.90765	3.10768	3.0328		2.80306	4.19053	1.96187	18.9204	5.75547	4.46306	4.35841
AT2G04530	CPZ, TRZ2, Metallo-hydrolase/oxidoreductase superfamily protein	2.03344	5.26937	25.5714	4.26308e-07	3.4558e-06	13.6517	13.1684	11.9546	62.3215	43.0435	22.6053	21.0825		19.2232	19.5454	16.1694	91.7916	61.8165	32.4859	30.1181
ATCG00340	PSAB, Photosystem I, PsaA/PsaB protein	2.03307	5.91954	23.7865	1.07637e-06	7.83551e-06	8.84025	8.3741	18.0505	20.1635	59.509	28.3481	31.2251		12.4481	12.4294	24.4146	29.6982	85.4632	40.7387	44.6077
AT3G16720	ATL2, TL2, TOXICOS EN LEVADURA 2	2.03158	6.03101	37.8478	7.64859e-10	1.20412e-08	13.9774	25.3903	21.3638	45.3096	39.5987	82.563	79.034		20.587	36.464	30.7017	64.7285	55.7596	122.546	106.899
AT2G46450	ATCNGC12, CNGC12, cyclic nucleotide-gated channel 12	2.02922	4.64244	48.9878	2.57553e-12	6.56351e-11	3.96872	3.1846	3.04656	11.5488	10.913	8.65315	8.59852		5.36797	4.6905	4.37528	16.5967	15.5901	12.1846	12.7625
AT1G64510	Translation elongation factor EF1B/ribosomal protein S6 family protein	2.02904	7.94967	30.3536	3.60035e-08	3.81674e-07	99.4096	117.595	153.037	364.8	506.973	285.789	289.208		142.861	167.995	215.494	541.461	685.716	420.931	415.343
AT1G35680	Ribosomal protein L21	2.02815	8.1499	25.0589	5.56055e-07	4.38108e-06	117.994	134.606	167.442	467.428	604.172	283.959	271.932		173.79	193.312	240.63	667.76	850.745	421.471	367.807
AT2G46370	FIN219, JAR1, Auxin-responsive GH3 family protein	2.02797	6.13753	29.4352	5.78183e-08	5.83902e-07	9.12669	15.7393	14.2389	64.1323	25.9908	29.3011	34.0492		13.1159	22.4849	20.05	95.1896	35.1544	43.1568	48.8993
AT3G47070	LOCATED IN: thylakoid, chloroplast thylakoid membrane, chloroplast, chloroplast envelope; EXPRESSED IN: 22 plant structures; EXPRESSED DURING: 13 growth stages; CONTAINS InterPro DOMAIN/s: Thylakoid soluble phosphoprotein TSP9 (InterPro:IPR021584); Has 37 Blast hits to 37 proteins in 10 species: Archae - 0; Bacteria - 0; Metazoa - 0; Fungi - 0; Plants - 37; Viruses - 0; Other Eukaryotes - 0 (sour…	2.02581	7.22944	21.4204	3.68828e-06	2.34361e-05	59.8078	80.6268	148.221	306.029	447.147	179.302	191.017		85.4404	113.532	220	413.926	658.59	257.502	274.509
AT1G52880	ANAC018, ATNAM, NAM, NARS2, NAC (No Apical Meristem) domain transcriptional regulator superfamily protein	2.02569	3.44288	19.6798	9.15659e-06	5.23923e-05	2.67361	1.70726	5.59449	7.93369	6.25149	14.0897	12.2183		3.93788	2.45186	8.0398	11.3339	8.80283	20.9129	16.5261
AT5G41400	RING/U-box superfamily protein	2.02548	3.24462	23.4887	1.25652e-06	8.99658e-06	3.44219	7.87336	4.04213	16.5489	16.123	15.4394	12.2695		4.84701	11.6862	5.46726	24.3744	23.1549	22.1878	17.528
ATCG00300	YCF9, YCF9	2.02529	3.66513	16.649	4.49743e-05	0.000218326	24.0877	16.8445	45.8555	46.8132	158.038	65.264	69.0334		35.4782	24.191	65.8985	66.8765	222.536	96.8692	93.3725
AT3G47860	CHL, chloroplastic lipocalin	2.02529	6.22085	31.6775	1.82016e-08	2.0454e-07	22.7611	36.399	20.7729	47.1122	119.368	68.974	76.8562		32.5161	51.254	30.8325	63.7226	175.815	99.0562	110.449
AT5G47610	RING/U-box superfamily protein	2.02216	3.69775	27.7723	1.36464e-07	1.25889e-06	5.82917	5.0951	12.1628	19.4379	21.7839	24.713	26.2182		8.37705	7.27877	17.1267	28.851	29.4643	36.3991	37.6529
AT5G17650	glycine/proline-rich protein	2.02193	1.58898	7.2816	0.00696644	0.0184165	0.968593	0.824411	2.07491	5.62068	0.521615	4.58156	4.89168		1.39196	1.17774	2.92171	8.3426	0.70552	6.74806	7.02513
AT1G49970	CLPR1, NCLPP5, SVR2, CLP protease proteolytic subunit 1	2.02107	7.66139	37.7958	7.85516e-10	1.23089e-08	37.8149	53.4623	65.3115	143.414	173.849	148.559	151.46		54.3074	76.8302	93.3029	201.943	258.038	200.936	223.082
AT1G65800	ARK2, RK2, receptor kinase 2	2.01986	3.40725	16.1931	5.72023e-05	0.00027006	0.634061	1.51546	2.75183	6.19191	5.91036	3.59441	3.54408		0.941116	2.04976	4.0531	8.89244	8.49372	5.13492	4.99048
AT3G44620	protein tyrosine phosphatases;protein tyrosine phosphatases	2.01977	5.74509	35.8643	2.11549e-09	3.02765e-08	13.565	15.049	27.888	52.3289	69.2585	49.2441	51.2657		19.9796	21.6124	40.0775	74.7562	97.524	73.0915	69.3404
AT1G69310	ATWRKY57, WRKY57, WRKY DNA-binding protein 57	2.01918	1.8502	9.40367	0.00216551	0.00666265	1.15512	0.758	1.51499	4.87341	0.73632	4.49955	3.57165		1.62654	1.12508	2.04913	7.17791	1.05746	6.46626	5.1024
AT5G60360	AALP, ALP, SAG2, aleurain-like protease	2.01878	8.68683	20.6213	5.59712e-06	3.38176e-05	75.6006	98.3698	188.39	248.236	217.881	505.465	502.358		106.455	146.007	254.811	365.619	312.907	726.4	717.66
ATCG00820	RPS19, ribosomal protein S19	2.01834	4.53293	21.5134	3.51365e-06	2.24791e-05	34.0139	27.7118	46.5365	68.5392	201.368	67.4075	78.9532		50.0982	39.798	66.8772	97.9139	283.55	100.051	106.79
AT5G43860	ATCLH2, CLH2, chlorophyllase 2	2.01636	1.8052	11.8905	0.000564221	0.0020413	0.93877	1.12994	1.94428	2.47619	5.82153	3.09868	4.38524		1.39339	1.52832	2.86367	3.55616	8.36608	4.42673	6.17493
AT1G28380	NSL1, MAC/Perforin domain-containing protein	2.01504	8.24243	31.1981	2.32998e-08	2.56191e-07	58.6173	69.0393	52.9777	146.665	103.122	224.867	244.614		84.2384	98.6284	74.5988	217.69	139.48	331.201	351.299
AT2G47370	Calcium-dependent phosphotriesterase superfamily protein	2.01492	2.97792	18.8669	1.40164e-05	7.7159e-05	2.59389	2.37948	3.36041	11.8792	7.87841	8.26888	4.227		3.85002	3.21842	4.94946	17.0602	11.322	11.8128	5.95211
AT4G15545	unknown protein; BEST Arabidopsis thaliana protein match is: unknown protein (TAIR:AT1G16520.1); Has 30201 Blast hits to 17322 proteins in 780 species: Archae - 12; Bacteria - 1396; Metazoa - 17338; Fungi - 3422; Plants - 5037; Viruses - 0; Other Eukaryotes - 2996 (source: NCBI BLink).	2.0146	7.33699	28.5293	9.22912e-08	8.90404e-07	38.9051	41.6058	85.9141	181.237	198.005	135.529	134.996		55.5792	58.5858	127.52	245.136	291.635	194.638	194.002
AT1G27040	Major facilitator superfamily protein	2.01298	2.18502	12.0605	0.000515003	0.0018806	0.375775	1.16305	1.58557	3.4635	3.64258	2.49209	2.67815		0.540023	1.66151	2.23266	5.14076	4.92684	3.67053	3.84619
AT4G29905	unknown protein; BEST Arabidopsis thaliana protein match is: unknown protein (TAIR:AT5G57123.1); Has 73 Blast hits to 73 proteins in 13 species: Archae - 0; Bacteria - 0; Metazoa - 0; Fungi - 0; Plants - 73; Viruses - 0; Other Eukaryotes - 0 (source: NCBI BLink).	2.01276	3.90838	20.3412	6.47903e-06	3.84307e-05	5.6816	6.2687	15.4093	33.8531	33.9967	18.34	20.0586		8.15956	9.00869	22.0134	47.669	50.4601	24.8061	29.5438
AT1G17100	SOUL heme-binding family protein	2.01199	7.00328	32.1197	1.44962e-08	1.67481e-07	47.334	63.7353	72.8761	242.001	204.229	127.979	134.757		66.6518	94.6002	98.57	356.436	293.301	183.917	192.511
AT3G07270	GTP cyclohydrolase I	2.01163	4.73329	30.0051	4.30912e-08	4.49178e-07	4.00755	6.35383	7.83259	25.3497	18.408	11.8799	14.7879		5.7554	9.13103	11.1895	35.6954	27.3224	16.0684	21.7807
AT5G43260	chaperone protein dnaJ-related	2.01129	4.71216	32.6816	1.08559e-08	1.29693e-07	10.6263	12.8409	24.7368	33.1046	40.8893	56.8165	62.0421		15.2709	18.3443	34.8323	49.1361	55.3056	83.6834	89.101
AT3G47430	PEX11B, peroxin 11B	2.01104	4.42185	19.3485	1.08904e-05	6.1416e-05	5.79642	4.42877	18.0726	37.4456	26.101	23.2354	24.3178		8.53739	6.36032	25.972	53.4942	36.7532	34.4876	32.8915
AT5G51070	CLPD, ERD1, SAG15, Clp ATPase	2.00943	8.12624	23.7967	1.07065e-06	7.7973e-06	32.8114	36.1908	45.3185	60.6809	63.1952	167.778	169.252		44.3797	53.3045	65.0836	87.204	90.2796	236.251	251.215
AT2G35820	ureidoglycolate hydrolases	2.00896	4.84488	43.3431	4.59363e-11	9.36801e-10	11.1732	14.343	19.4269	32.2439	39.6175	52.9885	53.4718		16.4566	20.5985	27.9182	46.063	55.786	78.6491	72.3243
AT5G08050	Protein of unknown function (DUF1118)	2.00842	6.59084	26.4513	2.70271e-07	2.30401e-06	38.8663	45.9051	82.8746	196.412	220.371	112.584	116.583		57.688	62.0898	122.064	282.075	316.693	160.836	164.163
AT2G30250	ATWRKY25, WRKY25, WRKY DNA-binding protein 25	2.00724	2.2937	7.91792	0.00489475	0.0135478	0.777585	1.35761	1.83047	9.62409	1.13814	2.05223	2.42366		1.11672	1.95101	2.61499	13.5518	1.68931	2.77578	3.56974
AT3G11750	FOLB1, Dihydroneopterin aldolase	2.00701	1.77665	8.95422	0.00276829	0.00823883	0.945092	3.36889	5.71031	13.7347	11.3537	6.68381	7.30038		1.392	4.83819	8.20623	19.6212	15.9873	9.92056	9.87427
AT4G34830	MRL1, Pentatricopeptide repeat (PPR) superfamily protein	2.00625	7.04837	36.425	1.58657e-09	2.33005e-08	14.6689	14.2605	18.4352	59.2208	51.5238	37.0703	33.9522		21.0666	20.4936	26.3362	83.3897	76.4751	50.1402	50.0072
AT5G27930	Protein phosphatase 2C family protein	2.00528	5.39236	31.6556	1.84081e-08	2.06723e-07	10.9306	17.5516	7.71775	20.9829	26.5397	49.1023	46.5957		16.0994	25.2065	11.0911	29.9759	37.371	72.881	63.024
AT4G20840	FAD-binding Berberine family protein	2.00435	3.32677	15.1501	9.92912e-05	0.000438302	1.80093	1.9839	4.30003	11.3733	10.5298	4.86513	4.13154		2.43588	2.92203	6.17544	16.3445	15.0427	6.85067	6.13232
AT5G64480	unknown protein; Has 35333 Blast hits to 34131 proteins in 2444 species: Archae - 798; Bacteria - 22429; Metazoa - 974; Fungi - 991; Plants - 531; Viruses - 0; Other Eukaryotes - 9610 (source: NCBI BLink).	2.00411	2.88852	11.8661	0.000571656	0.00206554	2.76383	2.93549	7.11344	20.4405	15.6626	6.45872	6.29241		3.73827	4.32361	10.2159	29.3748	22.3753	9.09464	9.33962
AT2G44490	BGLU26, PEN2, Glycosyl hydrolase superfamily protein	2.00363	6.52428	44.4301	2.63598e-11	5.67089e-10	13.3093	23.2418	23.4743	56.2105	53.0081	61.0633	65.1973		19.0135	32.7272	34.8421	76.0287	78.0742	87.6953	93.6945
AT1G27920	MAP65-8, microtubule-associated protein 65-8	2.00356	1.75708	4.80171	0.0284315	0.0608858	0.433953	0.0984949	1.80609	0.223204	2.05652	4.16312	3.16506		0.62363	0.140708	2.54319	0.331295	2.78159	6.13174	4.54547
AT2G37760	NAD(P)-linked oxidoreductase superfamily protein	2.00301	5.72636	30.1477	4.00353e-08	4.20183e-07	14.689	9.9295	30.4894	50.3604	43.7483	62.4946	61.1624		21.1095	14.1851	42.9327	74.7483	59.1726	92.0465	87.8377
ATCG00630	PSAJ, PSAJ	2.00234	2.31165	13.0572	0.000302116	0.00117614	10.9243	11.9034	25.1946	28.8933	73.6659	43.4302	40.7925		15.3827	17.6679	34.0774	42.5561	105.794	62.4132	58.2754
ATCG00440	NDHC, NADH:ubiquinone/plastoquinone oxidoreductase, chain 3 protein	2.00203	3.73577	13.1686	0.000284678	0.00111772	8.56711	6.59857	32.4342	35.0319	78.6695	33.8039	37.2656		12.3117	9.42661	45.6711	51.9967	106.406	49.7888	53.5185
AT3G23760	FUNCTIONS IN: molecular_function unknown; INVOLVED IN: biological_process unknown; LOCATED IN: vacuole; EXPRESSED IN: 20 plant structures; EXPRESSED DURING: 13 growth stages; BEST Arabidopsis thaliana protein match is: transferases, transferring glycosyl groups (TAIR:AT4G14100.1); Has 108 Blast hits to 104 proteins in 19 species: Archae - 0; Bacteria - 0; Metazoa - 8; Fungi - 0; Plants - 90; Viru…	2.00166	4.11733	24.6611	6.83485e-07	5.27891e-06	6.617	8.43793	15.1547	31.6699	40.3244	19.9655	24.3677		9.50923	12.0543	21.3395	47.0066	54.5415	29.4066	34.9954
AT1G79850	CS17, PRPS17, RPS17, ribosomal protein S17	2.00164	7.69911	27.0657	1.96658e-07	1.75183e-06	98.8003	133.493	152.329	407.389	537.174	265.289	257.907		139.122	198.14	206.036	600.033	771.457	381.245	368.442
AT2G28000	CH-CPN60A, CPN60A, SLP, chaperonin-60alpha	2.00087	9.38843	15.5556	8.01144e-05	0.000362386	113.966	155.361	147.294	651.655	499.9	208.372	208.383		154.147	228.828	211.534	936.487	714.148	293.412	309.297
AT3G09010	Protein kinase superfamily protein	2.00067	2.83494	21.385	3.7569e-06	2.37556e-05	1.524	2.27756	1.70816	6.02978	3.3234	6.84394	5.38633		2.14597	3.38051	2.3104	8.88109	4.77286	9.83537	7.69482
AT4G05180	PSBQ, PSBQ-2, PSII-Q, photosystem II subunit Q-2	1.99957	9.57143	19.0465	1.27572e-05	7.08524e-05	255.711	255.425	452.06	811.366	1425.92	737.662	719.613		367.479	364.896	636.553	1204.28	1928.66	1086.48	1033.46
AT2G28190	CSD2, CZSOD2, copper/zinc superoxide dismutase 2	1.99863	8.83215	23.5998	1.18598e-06	8.54853e-06	163.551	180.196	275.84	621.912	826.813	455.797	468.268		221.215	265.405	396.145	893.745	1181.17	641.816	695.035
AT3G26230	CYP71B24, cytochrome P450, family 71, subfamily B, polypeptide 24	1.99814	1.30839	4.60198	0.0319351	0.0673021	0.145812	0.103422	1.56178	3.13696	2.12015	0.546424	1.18808		0.20532	0.153507	2.11242	4.62034	3.04482	0.785261	1.69727
AT1G67700	unknown protein; FUNCTIONS IN: molecular_function unknown; INVOLVED IN: biological_process unknown; LOCATED IN: chloroplast, chloroplast envelope; EXPRESSED IN: 22 plant structures; EXPRESSED DURING: 13 growth stages; Has 49 Blast hits to 49 proteins in 20 species: Archae - 0; Bacteria - 0; Metazoa - 0; Fungi - 0; Plants - 44; Viruses - 0; Other Eukaryotes - 5 (source: NCBI BLink).	1.99658	7.30216	29.8934	4.56473e-08	4.72896e-07	46.6129	67.1415	93.8861	201.935	271.092	157.144	167.635		63.0472	98.8909	134.833	290.198	387.277	221.276	248.815
AT1G75750	GASA1, GAST1 protein homolog 1	1.99653	4.72943	9.0999	0.00255623	0.00771542	10.2382	6.86405	34.6658	125.85	23.2967	23.7288	24.4727		15.1962	9.28411	51.0582	180.738	33.4795	33.8986	34.4603
AT1G07320	RPL4, ribosomal protein L4	1.99622	8.52677	22.2764	2.36085e-06	1.57561e-05	115.402	124.273	151.475	456.721	536.254	242.99	242.292		171.288	168.088	223.103	655.915	770.646	347.131	341.175
AT2G43030	Ribosomal protein L3 family protein	1.99616	8.17095	23.8652	1.03323e-06	7.55088e-06	99.633	120.515	148.55	420.317	505.303	239.684	232.474		143.182	172.166	209.176	623.863	683.458	353.024	333.865
AT3G14930	HEME1, Uroporphyrinogen decarboxylase	1.99609	6.95749	27.7112	1.40846e-07	1.29506e-06	29.518	30.9742	35.4124	110.299	134.097	58.641	58.7049		39.9252	45.621	50.8571	158.51	191.568	82.5734	87.1338
AT5G21430	Chaperone DnaJ-domain superfamily protein	1.99539	5.57223	23.2751	1.40404e-06	9.91243e-06	14.1323	14.0062	37.6482	68.5197	87.3128	47.8209	49.3769		20.296	20.1282	53.7836	96.4837	129.596	64.6812	72.7258
AT1G64500	Glutaredoxin family protein	1.99523	4.95076	21.8628	2.92852e-06	1.91279e-05	6.84465	7.3875	17.8836	51.4693	20.4993	28.0211	24.3858		10.0813	10.6095	25.7004	73.5282	28.8654	41.5909	32.9835
AT1G17650	GLYR2, GR2, glyoxylate reductase 2	1.99491	5.78686	34.0513	5.36773e-09	6.89172e-08	16.8563	21.3363	20.6444	63.552	78.5147	39.2874	41.6565		25.0192	28.8589	30.4065	91.2694	112.833	56.1253	58.6572
AT3G47965	unknown protein; Has 35333 Blast hits to 34131 proteins in 2444 species: Archae - 798; Bacteria - 22429; Metazoa - 974; Fungi - 991; Plants - 531; Viruses - 0; Other Eukaryotes - 9610 (source: NCBI BLink).	1.99406	1.86255	14.312	0.000154871	0.000646383	3.93725	2.00951	3.44258	9.21074	7.13504	9.93012	10.0192		5.79906	2.88594	4.9473	13.1583	10.047	14.7389	13.5517
AT1G67530	ARM repeat superfamily protein	1.99323	6.06321	41.3349	1.28256e-10	2.3586e-09	8.93736	12.3811	10.8263	22.987	20.4679	39.493	43.6684		13.2654	16.7463	15.9458	33.0125	29.4142	56.4191	61.4902
AT2G21330	FBA1, fructose-bisphosphate aldolase 1	1.99312	9.81348	13.3195	0.000262663	0.0010406	151.637	175.908	391.815	1093.61	838.622	407.433	391.134		216.626	247.699	581.559	1479.19	1235.18	585.13	562.096
ATCG00470	ATPE, ATP synthase epsilon chain	1.99258	8.30417	15.1185	0.000100966	0.000444532	258.733	223.259	558.845	558.182	1967.05	669.279	769.017		364.327	331.376	755.877	822.13	2824.96	961.815	1098.6
AT1G08520	ALB-1V, ALB1, CHLD, PDE166, V157, ALBINA 1	1.99232	7.67277	34.5161	4.2275e-09	5.54181e-08	31.2303	30.8077	43.8797	116.261	119.47	85.5328	83.216		43.9759	45.7269	59.3504	171.238	171.575	122.918	118.881
AT5G01530	LHCB4.1, light harvesting complex photosystem II	1.99206	10.3868	16.9866	3.76441e-05	0.000186231	332.673	402.125	706.117	1237.11	1967.33	1159.4	1169.41		493.776	543.902	1040.02	1776.66	2827.23	1656.29	1646.67
AT2G30432	TCL1, Homeodomain-like superfamily protein	1.99097	1.04836	9.78522	0.0017592	0.00554525	1.91666	1.20841	1.77742	4.13637	2.68991	5.39782	6.95791		2.75258	1.73659	2.53919	5.82449	3.99254	7.30093	10.2481
AT2G36790	UGT73C6, UDP-glucosyl transferase 73C6	1.99067	3.3217	9.30368	0.00228694	0.00699651	0.42059	1.82607	5.48	6.9589	12.128	5.48306	5.35517		0.600848	2.57132	8.13379	9.4124	17.863	7.87444	7.69587
AT3G25920	RPL15, ribosomal protein L15	1.99065	8.8702	23.3585	1.34447e-06	9.57208e-06	148.636	177.496	224.625	601.064	715.226	384.521	388.413		209.297	263.452	303.821	885.29	1027.16	552.592	554.881
AT2G25680	MOT1, molybdate transporter 1	1.99055	2.284	12.2788	0.000458124	0.00169272	0.73109	0.996432	2.52248	3.53066	2.50123	5.84475	5.05723		1.05064	1.42349	3.55194	5.24045	3.38309	8.60857	7.26288
AT1G71480	Nuclear transport factor 2 (NTF2) family protein	1.99015	5.52604	40.2342	2.25272e-10	3.94574e-09	14.785	15.8606	29.0706	52.6977	56.0575	59.1314	64.4238		21.7764	22.778	41.7772	75.283	78.9355	87.7668	87.1377
AT1G18750	AGL65, AGAMOUS-like 65	1.98937	3.74979	32.7597	1.04286e-08	1.25032e-07	3.22226	4.10144	3.94852	11.2255	6.41724	12.7385	13.5849		4.63068	5.85925	5.55997	16.6617	8.67977	18.7622	19.5098
AT4G25490	ATCBF1, CBF1, DREB1B, C-repeat/DRE binding factor 1	1.9893	4.10071	21.4021	3.72371e-06	2.36076e-05	7.5237	11.1537	5.53141	11.0289	38.4001	17.8143	24.7183		10.1763	16.4279	7.94388	15.8495	54.8577	25.0846	36.6885
AT5G54490	PBP1, pinoid-binding protein 1	1.989	4.98416	55.2435	1.06488e-13	3.53804e-12	29.4495	27.6785	22.9799	82.7038	71.547	75.6064	76.1649		39.8325	40.7669	33.0023	118.853	102.211	106.463	113.049
AT1G68870	ATSOFL2, SOFL2, SOB five-like 2	1.98885	1.92569	13.0639	0.000301046	0.00117251	2.4511	1.99352	3.20044	7.32192	3.74877	8.03416	10.8386		3.45144	2.95891	4.32882	10.7843	5.38375	11.5458	15.4839
AT1G73885	unknown protein; FUNCTIONS IN: molecular_function unknown; INVOLVED IN: biological_process unknown; LOCATED IN: chloroplast thylakoid membrane, chloroplast; Has 37 Blast hits to 37 proteins in 13 species: Archae - 0; Bacteria - 0; Metazoa - 0; Fungi - 0; Plants - 37; Viruses - 0; Other Eukaryotes - 0 (source: NCBI BLink).	1.98754	7.13628	37.8044	7.82038e-10	1.22772e-08	90.0904	94.0497	137.822	306.003	386.46	267.764	269.484		126.858	139.595	186.414	450.703	555.01	384.801	384.98
AT4G28030	Acyl-CoA N-acyltransferases (NAT) superfamily protein	1.98718	5.7929	29.5857	5.34981e-08	5.45837e-07	19.3067	20.8575	40.2157	73.9137	108.108	57.5992	67.3748		28.6563	28.2112	59.2326	106.15	155.361	82.2853	94.8716
AT1G70060	SNL4, SIN3-like 4	1.98685	5.79516	53.6815	2.35774e-13	7.35484e-12	5.70694	4.32853	6.46357	15.7889	13.341	16.9162	17.5569		8.15284	6.09508	9.59366	21.3556	19.6495	24.2941	25.2308
AT3G50560	NAD(P)-binding Rossmann-fold superfamily protein	1.98677	2.68167	12.1843	0.000481946	0.00177141	2.46193	2.17132	2.73713	14.8574	4.2605	4.11886	4.41036		3.46669	3.22282	3.70216	21.883	6.11867	5.91918	6.30057
AT2G30650	ATP-dependent caseinolytic (Clp) protease/crotonase family protein	1.98639	2.24241	5.95913	0.0146412	0.0347613	0.986885	2.44679	1.71413	0.395742	1.5513	11.4348	7.65935		1.4173	3.51626	2.44878	0.557251	2.30255	15.4663	11.2813
AT3G55040	GSTL2, glutathione transferase lambda 2	1.98628	6.00103	47.2928	6.1136e-12	1.4733e-10	22.4423	24.6419	30.2665	78.5308	85.6366	64.8638	65.9554		31.6014	36.5752	40.9376	115.666	122.986	93.2151	94.2228
AT5G26570	ATGWD3, OK1, PWD, catalytics;carbohydrate kinases;phosphoglucan, water dikinases	1.98625	7.9662	27.1476	1.88502e-07	1.6881e-06	22.9679	41.4043	23.4465	52.3576	117.272	85.5603	80.6735		31.0657	60.9833	33.6725	75.2427	167.533	120.479	119.741
AT5G14910	Heavy metal transport/detoxification superfamily protein	1.98591	7.20019	27.0206	2.01295e-07	1.7837e-06	66.9925	69.643	102.688	270.857	321.921	155.437	153.645		96.2106	100.083	146.698	381.398	477.817	210.239	226.299
AT3G03770	Leucine-rich repeat protein kinase family protein	1.98589	5.89074	42.2269	8.12762e-11	1.54875e-09	9.61259	7.13227	10.5852	34.5383	24.929	22.8863	21.3441		14.1581	10.2429	15.2119	49.3409	35.103	33.9695	28.8694
AT3G56410	Protein of unknown function (DUF3133)	1.98521	0.851217	4.30852	0.037922	0.0777313	0	0.16725	0.28349	0.431075	0.183675	0.511255	0.689889		0	0.240194	0.407402	0.615827	0.258636	0.75884	0.933123
AT3G13120	Ribosomal protein S10p/S20e family protein	1.98447	7.88818	26.1708	3.12513e-07	2.61644e-06	90.6433	99.538	104.679	333.585	398.024	185.501	187.508		127.636	147.741	141.585	491.327	571.618	266.582	267.871
AT5G35735	Auxin-responsive family protein	1.98393	8.49553	13.2126	0.000278068	0.00109543	73.2778	163.02	97.2498	598.234	77.8205	287.391	315.341		105.307	232.888	136.939	887.939	105.258	423.29	452.873
AT3G08740	elongation factor P (EF-P) family protein	1.98378	7.16106	24.5103	7.3912e-07	5.64391e-06	55.2189	60.3552	82.8878	251.181	259.594	113.774	119.302		79.3546	86.2224	116.716	372.82	351.12	167.575	171.334
AT2G36145	unknown protein; FUNCTIONS IN: molecular_function unknown; INVOLVED IN: biological_process unknown; LOCATED IN: chloroplast thylakoid membrane, chloroplast stroma, chloroplast; EXPRESSED IN: 19 plant structures; EXPRESSED DURING: 13 growth stages; Has 49 Blast hits to 49 proteins in 17 species: Archae - 0; Bacteria - 0; Metazoa - 0; Fungi - 0; Plants - 49; Viruses - 0; Other Eukaryotes - 0 (sourc…	1.98373	5.75077	25.7287	3.9295e-07	3.22261e-06	20.0597	28.9117	48.1185	88.2048	141.473	72.2621	67.2458		28.8085	41.5488	68.7413	124.203	209.984	97.7396	99.0445
AT4G20360	ATRAB8D, ATRABE1B, RABE1b, RAB GTPase homolog E1B	1.9821	10.0516	16.7722	4.2146e-05	0.000206141	208.065	237.369	355.694	1046.59	948.774	521.458	499.261		298.81	341.121	508.138	1473.72	1408.24	705.308	735.347
AT1G12780	ATUGE1, UGE1, UDP-D-glucose/UDP-D-galactose 4-epimerase 1	1.98102	6.48571	36.3888	1.61627e-09	2.36371e-08	25.6571	16.985	38.9009	57.8714	75.2736	95.5243	87.3499		34.7031	25.0168	55.8671	83.1665	107.535	134.509	129.651
ATCG00640	RPL33, ribosomal protein L33	1.98019	1.805	9.05102	0.00262549	0.00788207	4.30663	5.12876	13.5048	14.3572	40.3719	17.0554	15.5957		5.82501	7.55401	19.3948	20.6327	57.6747	24.016	23.1483
AT5G39050	HXXXD-type acyl-transferase family protein	1.97978	4.50301	28.646	8.68941e-08	8.42677e-07	4.52745	5.36746	10.3638	17.8702	11.6425	24.8516	25.1306		6.50636	7.66787	14.5934	26.5242	15.7473	36.6033	36.091
AT1G48750	Bifunctional inhibitor/lipid-transfer protein/seed storage 2S albumin superfamily protein	1.97933	4.7389	9.9008	0.00165207	0.00525334	11.0208	22.2384	31.442	10.3764	22.2166	118.143	112.445		14.9064	32.7543	45.1551	14.9118	31.7382	166.359	166.898
AT1G50320	ATHX, ATX, THX, thioredoxin X	1.97883	6.28921	31.7056	1.794e-08	2.02275e-07	29.3222	33.4851	60.2104	118.159	154.795	99.3085	95.577		43.522	45.2909	88.6822	169.692	222.455	141.87	134.584
AT2G20750	ATEXPB1, ATHEXP BETA 1.5, EXPB1, expansin B1	1.97846	1.0711	9.33677	0.00224601	0.00688895	0.533872	1.00978	0.888553	3.22402	2.39083	1.96556	1.65832		0.751754	1.49879	1.20183	4.74857	3.43357	2.82469	2.36905
AT5G23120	HCF136, photosystem II stability/assembly factor, chloroplast (HCF136)	1.97816	7.76333	26.672	2.41086e-07	2.08143e-06	46.3171	55.1136	102.729	199.292	249.675	154.695	173.752		66.5619	78.7344	144.655	295.802	337.704	227.845	249.532
AT1G78830	Curculin-like (mannose-binding) lectin family protein	1.97807	5.91233	38.3726	5.84462e-10	9.4033e-09	13.101	14.8564	22.185	59.7927	50.1108	40.319	40.1346		17.7201	21.8816	31.8608	85.9275	71.5875	56.7739	59.5706
AT5G14660	ATDEF2, DEF2, PDF1B, peptide deformylase 1B	1.97788	5.79629	31.5224	1.97153e-08	2.19791e-07	15.1092	19.4679	22.9287	73.9868	65.3352	38.6554	38.02		20.4363	28.6737	32.9288	106.326	93.3368	54.4312	56.4319
AT1G06645	2-oxoglutarate (2OG) and Fe(II)-dependent oxygenase superfamily protein	1.97782	3.22665	19.0837	1.25106e-05	6.96202e-05	2.34108	2.75001	4.47456	8.60445	13.961	7.31398	6.25164		3.36434	3.92862	6.3007	12.7713	18.8832	10.7726	8.97823
AT4G36900	DEAR4, RAP2.10, related to AP2 10	1.97748	3.96112	31.0785	2.47806e-08	2.70006e-07	5.35384	8.23141	6.70697	20.0059	10.5886	22.9026	25.1797		7.64841	11.5908	9.95494	27.0594	15.5956	32.8914	36.1855
AT4G32920	glycine-rich protein	1.97635	6.69095	45.3349	1.66064e-11	3.71001e-10	10.7021	7.84513	9.86687	24.7263	18.0177	31.9797	34.6643		15.8848	10.6111	14.5326	35.5103	25.893	45.6857	48.8114
AT5G04980	DNAse I-like superfamily protein	1.97597	1.52272	7.65615	0.00565792	0.0153611	0.71054	0.936683	0.900526	3.76968	0.371051	2.81871	2.90186		1.04653	1.34521	1.29414	5.3853	0.522482	4.18373	3.92496
AT5G66480	unknown protein; FUNCTIONS IN: molecular_function unknown; INVOLVED IN: biological_process unknown; LOCATED IN: chloroplast; BEST Arabidopsis thaliana protein match is: unknown protein (TAIR:AT3G50910.1); Has 30201 Blast hits to 17322 proteins in 780 species: Archae - 12; Bacteria - 1396; Metazoa - 17338; Fungi - 3422; Plants - 5037; Viruses - 0; Other Eukaryotes - 2996 (source: NCBI BLink).	1.97568	2.47339	16.9938	3.75027e-05	0.000185749	1.60114	1.26482	1.4988	4.26679	2.11	5.87313	4.6128		2.30098	1.8069	2.11048	6.33306	2.85392	8.65037	6.62462
AT1G58290	HEMA1, Glutamyl-tRNA reductase family protein	1.97527	8.71663	31.5576	1.93613e-08	2.15988e-07	98.3977	90.8873	82.6797	314.747	240.937	235.207	233.71		140.569	127.98	122.719	425.717	354.87	337.789	335.862
AT1G61470	Polynucleotidyl transferase, ribonuclease H-like superfamily protein	1.9752	4.38759	38.7975	4.70118e-10	7.69596e-09	8.42688	12.2801	12.6598	21.0278	34.9022	35.8665	36.6761		11.866	18.227	17.1233	30.9712	50.1244	51.5434	52.3949
AT3G49210	O-acyltransferase (WSD1-like) family protein	1.97482	2.20265	9.02678	0.00266053	0.00797164	0.907875	1.26263	1.21666	4.1379	0.460156	3.89587	4.71989		1.22796	1.8597	1.74729	5.94654	0.657372	5.48585	7.00558
AT3G15190	chloroplast 30S ribosomal protein S20, putative	1.9747	8.03038	27.912	1.26957e-07	1.1822e-06	115.121	122.613	156.48	410.756	512.825	277.079	276.774		165.33	176.206	223.545	578.393	761.169	374.768	407.653
ATCG00800	structural constituent of ribosome	1.97359	6.61209	23.8728	1.02918e-06	7.52778e-06	71.1478	55.4713	73.5726	132.062	347.937	124.107	138.926		101.641	78.1101	109.201	178.623	512.466	178.235	199.65
AT4G17090	BAM3, BMY8, CT-BMY, chloroplast beta-amylase	1.97309	9.11638	20.1869	7.02314e-06	4.12787e-05	84.0031	188.237	93.4528	477.942	343.731	274.368	277.177		118.286	279.395	126.402	703.947	493.645	394.291	395.971
AT3G61630	CRF6, cytokinin response factor 6	1.97233	4.18233	37.3566	9.83888e-10	1.51495e-08	5.08971	5.89306	7.03583	19.2202	10.682	21.4859	17.9334		7.4965	8.46325	10.1111	27.4577	15.0415	31.8908	24.2562
AT3G55330	PPL1, PsbP-like protein 1	1.97185	7.20627	28.2856	1.04674e-07	9.91937e-07	50.4418	60.6089	91.0023	208.975	265.197	144.223	140.625		72.4413	87.1006	130.004	294.261	393.624	195.072	207.123
AT1G29930	AB140, CAB1, CAB140, LHCB1.3, chlorophyll A/B binding protein 1	1.97174	12.2452	12.1904	0.000480349	0.00176631	1673.28	1791.7	2746.99	5989.4	8895.9	4155.58	4201.6		2404.66	2559.59	3868.08	8889.88	12032.3	6120.63	6034.07
AT3G15200	Tetratricopeptide repeat (TPR)-like superfamily protein	1.97168	3.38435	22.4539	2.1525e-06	1.45094e-05	3.28354	3.16316	2.49653	8.21046	3.60246	10.2516	12.4318		4.69082	4.45409	3.70551	11.1052	5.30596	14.7227	17.8656
AT3G11170	FAD7, FADD, fatty acid desaturase 7	1.97148	8.15272	26.7319	2.33728e-07	2.02632e-06	52.4913	63.564	92.0922	242.889	233.467	147.711	159.387		75.4348	90.8065	129.677	360.512	315.78	217.56	228.902
AT2G42690	alpha/beta-Hydrolases superfamily protein	1.97133	6.10215	39.0457	4.14002e-10	6.86404e-09	17.6575	19.4712	28.9608	72.1685	71.9456	54.0436	51.3786		26.2084	26.3361	42.6555	103.644	103.392	77.2058	72.347
AT4G16880	Leucine-rich repeat (LRR) family protein	1.9713	3.60048	13.2329	0.000275081	0.00108468	1.74699	6.6086	7.85436	13.6641	27.4575	9.63423	10.2306		2.51058	9.44094	11.0598	20.2811	37.1381	14.19	14.6925
AT1G69530	AT-EXP1, ATEXP1, ATEXPA1, ATHEXP ALPHA 1.2, EXP1, EXPA1, expansin A1	1.97117	6.47524	54.6354	1.45095e-13	4.69122e-12	33.1169	26.302	26.6837	68.6491	76.0867	96.7816	85.8759		48.7769	37.7733	38.3469	98.0709	107.139	143.65	116.153
AT3G05220	Heavy metal transport/detoxification superfamily protein	1.97085	8.08525	29.2617	6.32338e-08	6.33278e-07	54.2549	84.1033	36.6521	133.127	126.937	203.146	207.28		77.9176	120.864	52.3606	187.459	188.409	274.769	305.297
ATCG00020	PSBA, photosystem II reaction center protein A	1.96956	6.5683	10.6044	0.0011282	0.00376291	9.87172	14.9602	92.0776	119.383	150.479	100.611	78.8459		13.3522	22.0344	132.236	171.565	214.972	141.672	117.028
ATCG00170	RPOC2, DNA-directed RNA polymerase family protein	1.96806	4.31235	27.9452	1.24799e-07	1.16532e-06	2.662	1.5193	2.32755	5.48111	9.34532	4.08724	5.20246		3.92079	2.18193	3.3449	7.83023	13.1593	6.06656	7.03669
AT1G69550	disease resistance protein (TIR-NBS-LRR class)	1.96767	5.07624	46.7066	8.24496e-12	1.93435e-10	3.02783	2.29777	3.41576	9.0153	8.83364	7.0437	7.97417		4.26353	3.4105	4.62005	13.2784	12.6863	10.1224	11.3918
AT1G26730	EXS (ERD1/XPR1/SYG1) family protein	1.96668	5.27822	40.6647	1.80726e-10	3.2181e-09	7.74118	8.4783	7.04025	12.7102	18.2847	28.7822	29.72		10.9005	12.5841	9.52243	18.7205	26.2593	41.3626	42.4576
AT1G64770	NDF2, NDH45, NDH-dependent cyclic electron flow 1	1.96649	7.03464	16.8966	3.94719e-05	0.000194473	16.0302	21.7936	61.5878	123.18	123.726	64.3526	63.3237		22.5724	32.3475	83.3018	181.428	177.687	92.4805	90.4632
AT3G18890	NAD(P)-binding Rossmann-fold superfamily protein	1.96566	7.30269	27.0096	2.0245e-07	1.79299e-06	24.6798	27.5955	38.3721	100.863	118.25	56.0163	62.0648		34.7521	40.9591	51.901	148.558	169.824	80.5005	88.6647
AT2G45560	CYP76C1, cytochrome P450, family 76, subfamily C, polypeptide 1	1.96485	4.63308	24.0751	9.26522e-07	6.86398e-06	2.42739	6.39493	7.42845	13.0497	21.7134	15.0742	11.7601		3.46773	9.00481	11.0258	17.6506	31.981	21.6487	16.9004
AT2G44650	CHL-CPN10, CPN10, chloroplast chaperonin 10	1.96477	7.13819	30.8161	2.83675e-08	3.05727e-07	54.2919	52.8205	55.4105	156.232	226.825	106.157	111.927		73.4336	77.7979	79.5771	224.519	324.038	149.482	166.129
AT3G18710	ATPUB29, PUB29, plant U-box 29	1.96422	5.93989	43.6551	3.91663e-11	8.1351e-10	14.9355	18.1223	22.6875	42.8403	37.8229	70.2511	64.1006		21.031	26.8984	30.6864	63.0984	54.3189	100.957	91.5731
AT5G62790	DXR, PDE129, 1-deoxy-D-xylulose 5-phosphate reductoisomerase	1.96389	7.6885	35.2603	2.88456e-09	3.94083e-08	41.2685	52.7174	58.9366	146.358	177.984	124.728	124.842		59.2673	75.7597	84.1958	206.09	264.177	168.704	183.877
AT2G23670	YCF37, homolog of Synechocystis YCF37	1.96332	6.05936	33.2096	8.2741e-09	1.01439e-07	36.2206	39.8137	50.5559	141.206	156.436	94.9863	78.1505		51.0028	59.0942	68.3804	207.979	224.664	136.504	111.645
AT5G61820	FUNCTIONS IN: molecular_function unknown; INVOLVED IN: biological_process unknown; LOCATED IN: vacuole; EXPRESSED IN: 24 plant structures; EXPRESSED DURING: 15 growth stages; CONTAINS InterPro DOMAIN/s: Stress up-regulated Nod 19 (InterPro:IPR011692); Has 30201 Blast hits to 17322 proteins in 780 species: Archae - 12; Bacteria - 1396; Metazoa - 17338; Fungi - 3422; Plants - 5037; Viruses - 0; Oth…	1.96298	8.29318	20.672	5.45063e-06	3.30987e-05	46.0394	83.1645	118.825	260.179	113.228	281.23	306.936		64.8288	123.438	160.719	383.21	162.611	404.154	438.484
AT1G11170	Protein of unknown function (DUF707)	1.96289	2.18106	11.4223	0.000725692	0.00255418	0.702694	1.42601	0.642143	1.59285	1.22987	4.24256	3.73967		1.00984	2.03717	0.904212	2.36421	1.66348	6.24876	5.37068
AT1G64060	ATRBOH F, ATRBOHF, RBOH F, RBOHAP108, RBOHF, respiratory burst oxidase protein F	1.96167	4.89904	21.2447	4.04216e-06	2.53608e-05	1.76532	2.23111	6.06622	12.7138	5.94061	10.3733	9.65251		2.6202	3.01773	8.93477	18.2588	8.5372	14.8192	13.5919
AT1G10657	Plant protein 1589 of unknown function	1.96112	5.01449	41.9207	9.50528e-11	1.78901e-09	14.6121	13.9547	20.216	40.1285	58.4666	41.3668	43.2627		19.7639	20.5535	29.033	57.6683	83.5245	58.2493	64.2134
AT1G18485	Pentatricopeptide repeat (PPR) superfamily protein	1.9609	3.90792	28.3894	9.92095e-08	9.46847e-07	1.76835	2.43431	2.4016	5.58896	9.06098	5.65696	4.332		2.54128	3.47761	3.38174	8.29551	12.2556	8.33198	6.22135
AT1G16880	uridylyltransferase-related	1.96087	8.62672	19.1338	1.21866e-05	6.79857e-05	90.1254	99.5507	229.243	433.903	527.994	310.445	300.654		132.743	142.969	329.443	619.866	743.477	460.783	406.655
AT1G76100	PETE1, plastocyanin 1	1.9597	6.81296	29.9902	4.34238e-08	4.52085e-07	51.2885	42.8435	98.7826	167.685	232.664	155.072	170.926		73.2699	60.3286	146.62	226.806	342.684	222.705	245.637
AT4G37310	CYP81H1, cytochrome P450, family 81, subfamily H, polypeptide 1	1.95852	3.43242	15.6861	7.47735e-05	0.000340882	1.47424	1.53844	4.59799	10.9115	6.69812	5.90988	5.13472		2.11721	2.21087	6.56861	15.3647	9.9418	7.99353	7.56278
ATCG00520	YCF4, unfolded protein binding	1.95814	2.23076	8.97965	0.00273003	0.00813646	2.48396	2.18523	6.65875	4.62826	21.1541	9.69819	7.02207		3.65856	3.13829	9.56923	6.61185	29.7874	14.3947	9.49784
AT1G28260	Telomerase activating protein Est1	1.95594	4.88757	44.0664	3.17427e-11	6.75133e-10	4.30335	3.38987	4.80739	7.67373	10.797	14.7771	14.3272		6.05961	5.03148	6.50233	11.3024	15.5059	21.236	20.4675
AT1G22070	TGA3, TGA1A-related gene 3	1.95467	4.33124	31.4114	2.08752e-08	2.32108e-07	4.85209	6.59733	4.18378	9.05544	21.042	13.6681	14.5156		7.20181	8.92335	6.16218	13.0049	30.2392	19.5261	20.4397
AT5G23310	FSD3, Fe superoxide dismutase 3	1.9539	6.63589	35.0838	3.15815e-09	4.27644e-08	37.1782	38.6427	38.3394	140.535	123.337	77.5801	78.7836		54.7587	55.4962	55.0972	200.766	173.673	115.15	106.56
AT5G37360	unknown protein; FUNCTIONS IN: molecular_function unknown; INVOLVED IN: biological_process unknown; LOCATED IN: chloroplast thylakoid membrane, chloroplast; EXPRESSED IN: 23 plant structures; EXPRESSED DURING: 13 growth stages; Has 1807 Blast hits to 1807 proteins in 277 species: Archae - 0; Bacteria - 0; Metazoa - 736; Fungi - 347; Plants - 385; Viruses - 0; Other Eukaryotes - 339 (source: NCBI …	1.95297	6.32121	33.8165	6.05621e-09	7.62113e-08	19.1447	22.9624	43.1305	69.636	92.913	79.6266	79.9973		26.958	34.0824	58.337	102.565	133.436	114.431	114.283
AT5G14320	Ribosomal protein S13/S18 family	1.95207	8.25654	26.3219	2.88988e-07	2.44378e-06	104.181	113.8	169.72	358.532	495.223	286.875	299.47		140.913	167.612	243.741	515.243	707.468	403.954	444.494
AT1G59970	Matrixin family protein	1.95204	2.61431	14.8844	0.000114306	0.00049613	1.26523	2.66401	2.19166	4.27394	3.11112	7.08525	9.16832		1.81704	3.82842	3.13097	6.0182	4.61774	9.58329	13.5038
AT4G28750	PSAE-1, Photosystem I reaction centre subunit IV / PsaE protein	1.94999	9.22496	17.9634	2.25197e-05	0.000117992	255.243	296.293	601.94	1013.38	1573.48	832.822	876.238		378.849	400.758	886.581	1455.35	2261.24	1189.76	1233.84
AT2G33450	Ribosomal L28 family	1.94814	7.4929	25.3463	4.79074e-07	3.83738e-06	94.3888	122.346	172.404	370.414	536.277	259.585	270.093		127.667	180.199	247.596	532.319	766.116	365.526	400.891
AT5G47910	ATRBOHD, RBOHD, respiratory burst oxidase homologue D	1.94708	9.62396	18.5509	1.65424e-05	8.97447e-05	84.0522	146.845	104.356	243.592	159.763	427.372	454.855		120.711	211.03	149.081	343.006	237.132	578.051	669.943
AT5G17860	CAX7, calcium exchanger 7	1.94666	4.86451	18.3211	1.86633e-05	9.97093e-05	2.95272	3.83006	12.8217	20.8435	20.9757	17.7527	14.3408		3.99376	5.64119	18.4138	29.954	29.9656	24.9978	21.2855
AT5G24030	SLAH3, SLAC1 homologue 3	1.94225	5.90013	39.3254	3.58744e-10	6.01896e-09	7.66283	13.4276	12.8682	21.4379	31.033	37.4299	38.5727		11.3737	18.1618	18.9533	30.7878	44.5972	53.4717	54.3149
[truncated: 15,209 more rows]

## Sheet: lncRNA.only
geneID	Annotation	logFC	logCPM	LR	PValue	FDR	wt.R1.RPKM	wt.R2.RPKM	wt.R3.RPKM	hda.R1.RPKM	hda.R2.RPKM	hda.R3.RPKM	hda.R4.RPKM	wt.R1.TPM	wt.R2.TPM	wt.R3.TPM	hda.R1.TPM	hda.R2.TPM	hda.R3.TPM	hda.R4.TPM
[truncated: 367 more rows]
