# Supplementary material for: HISTONE DEACETYLASE19 Controls Ovule Number Determination and Transmitting Tract Differentiation
Source: Plant Physiol. 2023 Dec 7;194(4):2117–35. doi: 10.1093/plphys/kiad629 (PMC10980524; doi:10.1093/plphys/kiad629)
Supplement: kiad629_Supplementary_Data [file kiad629_supplementary_data.zip › Supplemental Table S1.xlsx]

## Sheet: Sheet1
Supplemental Table S1. Primers used in this study
Primer	Sequence	Usage
STK-GFP FWD	TTGAGCTTGACAATGAGAACATC	Expression analysis of STK gene (validation of sorted RNA samples)
STK-GFP REV	GGTTTTTCGCAGACGAGATT
MON1 FWD	CAGACAAGGCGATGGCGATA	Expression analysis of MON1 gene
MON1 REV	GCTTTCTCTCAAGGGTTTCTGGGT
ACT 8 FWD	CTCAGGTATTGCAGACCGTATGAG	Expression analysis of ACT8 gene
ACT8 REV	CTGGACCTGCTTCATCATACTCTG
STM ISH FWD	GTTGCTTCTTCTTCTTCTCC	Synthesis of STM probe for in situ hybridisation
STM ISH REV + T7	TAATACGACTCACTATAGGGACGAGCATTTCACAGTAAGC
STM_FWD	CCTTCAACGTGTCGAGTGTC	Expression analysis of STM gene
STM_REV	ACTTCTTCCTCGGATGACCC
STM RNAI FWD	GGGGACAAGTTTGTACAAAAAAGCAGGCTAACCCTTGCTCCTCTTCCTC	Gateway cloning of a fragment of STM CDS for RNAi construct
STM RNAI REV	GGGGACCACTTTGTACAAGAAAGCTGGGTACCGGAGAAAGAGGAAGGTG
STM_RNAI_GTPYING FWD	CCTCTGTCAAGGCCAAGATC	Genotyping of STM-RNAi plants (construct is distinguished from endogenous gene because primers span two exons)
STM_RNAI_GTPYING REV	GACACTCGACACGTTGAAGG
STM_H3K9_CHIP_FWD	ACTTTGTTGGTGGTGTGACTG	STM TSS region
STM_H3K9_CHIP_REV	ATGATGATGATGATGCCGCC
STM_H3K9_CHIP_FWD	TCTATGAGCGTAGGAGAC	STM -2Kb region
STM_H3K9_CHIP_REV	CCAAAATATGTTGGATCTGGAC
STM_CARG_I1_FWD	TGTTTACTAGTTACTTAACCCAGCT	STM first intron CARG-BOX
STM_CARG_I1_REV	TGGATAATCTCTTGCAAGTAGGGT
STM_CARG_I2_FWD	TGCTCGTCCTTAGATCTATTGCT	STM second intron CARG-BOX
STM_CARG_I2_REV	AGTAGATGTGAGTTTGTGTGTCT
STM_CARG_PROM_FWD	TTCACTGGACTTTCCGAGGC	STM promoter CARG-BOX
STM_CARG_PROM_REV	TGATTTCTCATTTATGCCTTTTCGGA
VDD FWD	GGAAATATGACGCTTGTCTTTTTAG	Positive control STK-GFP CHIP
VDD REV	CAGAAACAGCAATATGCTCGTG
GAPDH FWD	CTCGTTGTGCAGGTCTCAAA	Normalizer for CHIP experiments
GAPDH REV	CTAGTGGCTCATCGCAGA
